# Supplementary material for: A Metagenomic and Amplicon Sequencing Combined Approach Reveals the Best Primers to Study Marine Aerobic Anoxygenic Phototrophs
Source: Microb Ecol. 2023 May 6;86(3):2161–72. doi: 10.1007/s00248-023-02220-y (PMC10497671; doi:10.1007/s00248-023-02220-y)
Supplement: Supplementary file 2 — Supplementary file2 (FASTA 1206 KB) [file 248_2023_2220_MOESM2_ESM.fasta]

>1093012038261
GGTAACGCACAGCTAGGCCCAGTCTATCTTGGTTTCTTTGGAGTACTTGGACTTACAGCAGGCCTTATTTGGTTTCTTATTGTAGGCTTCGCGTATTGGGGACAAGCTGGATATAACCCAGCAGTTTTTGTCCGCGATCTTTTCTATTTCTCATTGGAGCCGCCAGCTGAACAGTATGGTTTGGGTTTTGCTCCAATGAAGGAAGGTGGCCTTTGGTTAATAGCTAGTTTTTTCCTACTGATCTCGGTTCTTTCCTGGTGGATGAGGGCTTACGATCTAGCGAGACAGCTTAAAATGGGTAAACACGTTTTTTGGGCATTCGGAGCGGCAATTTGGTTGTTCTTGGTTTTAGGACTGATCAGACCCGTTTTAATGGGAAGTTGGTCTGAGGCAGTGCCTTACGGGATATTTACCCACTTGGATTGGACAATGAACTTTTCAGTGGTGTACGGAAATCTATTTTATAACCCATTTCATGCACTATCCATAGCATTTCTGTATGGCTCTGCTCTCCTATTTGCGATGCATGGCGCTACTATCCTCGCGACTTCTCGATTTGGAGGAGACAGAGAGTTAGAACAAATAGCTGACCGTGGCACAGCATCTGAGCGTGCTGCTCTATTCTGGCGCTGGACTATGGGGTTTAATGCTTCAATGGAAGGTATTCATCGGTGGGCTTGGTGGTTTGCAGTTTTAGTTCCTATCACCGGTGGTATAGGCATCTTGTTAACTGGAACCGTCGTCGATAACTGGTACTACTGGGCTCAAATGCACGGTTATGCTCCACTA
>1096520652708
GATGGCTGTGACGAATATCAAAACATCTTCACGCGCGTGCAAGTGACTGGGCCAGCGGAAGAGGGCATTGAGCTCCCGAAGGGTATTTGGGAGCGTCAAGGCAAACCTTTCTTCAGCTACTGGCTCGGGAAAATCGGAGATGCGCAGGTGGGCCCCTTTTATCTTGGGACCTTCGGCCTGCTGTCTCTGGCCTTCGGGCTGACGGCCTTTGAGATCATTGGCTTCAACATGTGGGCCTCTGTCAATTGGAACCCCATTGAGTTCGTCCGGCAGCTGTTCTGGTTGGCTCTCGAGCCGCCGGCAGCGGAGCACGGCCTGTCCATTCCGCCCCTAAACGAGGGGGGCTGGTGGCTTCTGGCGGGCTTCTTCCTGACGATCGCAATCGTTCTATGGTGGTTCCGCATGTATCGTCGCGCGCGCCAACTGGGGTTGGGGACGCATACCGCCTGGGCCTTCGCCGCCGCGATCTGGCTTTACCTGGTATTGGGCTTTATTCGCCCGGTGCTGATGGGAAGCTGGAGCGAGGCGGTGCCCTTCGGTGTGTTCCCGCACCTCGATTGGACCGCGGCGTTCTCCCTTCGCTACGGGAACCTGTTCTACAACCCCTTCCACATGCTCTCCATTGCCTTCCTCTACGGCTCGGTGCTGTTGTTTGCCATGCATGGCGCAACGATCCTGGCCACGGCCCGGTACGGGGCCGAGCGGGAGATTGAGCAGATTGTGGACCGGGGAACGGGCTCGGAGCGGGCGGCCTTGTTCTGGCGCTGGACCATGGGCTTTAACGCCTCCATGGAATCCATCCATCGCTGGGCGTGGTGGTTTGCCGTGCTTTGCCCCTTAACGGGCGGCATTGGCATCCTGCTGACGGGAACGGTGGTCGACAATTGGTATCTGTGGGCGGTTAAGCACGGGGTGGCTCCGGCCTACCCGGCCATGCTTCCCGCCACCGCAGATCCATTGATGGGAGCGAAC
>1096520719496
ATGATTGAGTATCAAAATATTTTTACCCAAGTTCAGGTGCGTGGCCCTGTAGAAATGGGTGTCGATAACGAAAACAATCTGGCGGCTGAGAGAGGCGGCACACCTTGGTTTTCACGTTTAGCTGGATGGATTGGGAATGCACAGATAGGACCAGTTTTTCTTGGTTGGACAGGTGTTGTTGCTCTTTCTACAGGTCTGCTGTGGTTTGTAATTGTCGGGCTCAACATGTTAGCCCAAGTTGGTTGGTCTATCCCAGAATTTCTGCGTCAAGGGTTTTGGTTAGCTCTGGATCCTCCAGGGCCAGAATGGGGACTTCGTATGCCGCCGCTTAATGAAGGAGGATGGTATATAATCAGCTCATTTTTCCTATTAGTTTCTGTAATGTCGTGGTGGCTAAGAAGCTATCTTTTGGCTCAGCAGCACAAAATGGGAAAACATGTGGCATGGGCATTCCTGGCTGCGATATGGTTATTTTTAGTTTTGGGCTTATTCAGACCGTTTCTGATGGGAAGTTGGTCTGAGGCCGTTCCATATGGCATCTTTCCACACTTGGATTGGACAACTGCATTTTCCATAAGATATGGCAACTTATATTATAACCCATTCCATTGTCTGTCCATCGTATTTCTTTACGGATCTGTTCTTCTATTCGCGATGCACGGTGCTACGATTCTAGCAACAACGCGATTTGGCGGAGACCGTGAGCTGGAACAAATTTACGACAGAGGAACGGCTTCTGAACGAGCTGCATTGTTCTGGCGCTGGACGATGGGTTTCAATGCTACAATGGAAGGTATCCATAGATGGGCTTGGTGGTTTGCCGTTCTGACCCCAATAACTGGAGGAATTGGTATTCTTCTAACGGGAACAGTTGTTGATAACTGGTTCATATGGGCTCAAGAGCACTACTTTGCTCCAATGTATGATGGTTCATACGGTTACGAAAGTTACGGGTCGTATGAGGCCTTTATAGGTCAGGAGAATTAA
>1096520846384
TTGGAGCTAGAGGAGAGCTTTGAAATGAGAGAGAACTTAAACATTTTTACAAAAGTTCAGGTTGCCGCTCCTGACTACCCTGGCGTACCTATCGGCGACGCTGAATATCAACGCGTTGGTGGCATCTATCACAGTACGTTTATGGGTAGATTCGGTGACGCACAAATTGGCCCCATTTATTTAGGCGCTACCGGCATCGCCTCGATCATCACCTTTTTTGTTGCCTTTTTTATTATGGGGATGAACATGGCTGCGTCTGTGGATTGGAGCCCCATCGAGTTCATGAAGAACTTCTTTTGGCTAACTCTGGATCCGCCGCCAGCCAAATACGGACTCAGCTTTCCTCCGCTTTGGGATGGCGGCTGGTTCCTTATCGCTGGCTTCTTCCTTACCACGTCCATAATGTTGTGGTGGTGGCGGACCTTTAAGATCTCTCAGAACCTGGGTATGAGTAACTATCTTGCTTGGGCTTTTGGGGCAGCGATCTGGCTGTATCTGGTATTGGGCTTCTTTCGTCCCATTTTAATGGGCTCATGGTCCGAGGCTGTCCCTTACGGGATTTTCTCTCATCTAGACTGGACTCAGAATTTCTCGCTCCGGTATGGGAACCTTTTTTACAACCCATTTCACATGCTATCGATAGCCTTCCTTTATGGATCAGCAGTTCTGTTCGCTATGCACGGTGCAACTATCCTCGCTACCTCTCGATATGGGGCCGACCGGGAAATTGATCAAATTACTGATCGAGGCACAGGAGCGGAAAGGGGTGCATTGTTCTGGAGATGGTGCATGGGCTTCAACGCATCAGTTGAATCGATACACAGATGGGCTTGGTGGTTTGCGGTACTCACGGTCATCACCGGAGGTATTGGCATATTGCTAACAGGGACCGCAGTCGATAACTGGTATCTATGGGCCTTGGAGCGAGGCATGGTCCCGTAG
>1096520935755
TTGGAGCTAGAGGAGAGCTTTGAAATGAGAGAGAACTTAAATATTTTCACAAAAGTTCAGGTTGCGGCTCCTGACTACCCTGGCGTACCCATCGGCGACGCTGAATATCAACGCGTTGGTGGCATCTATCACAGTACGTTTATGGGTAGATTTGGTGACGCACAAATTGGCCCCATTTATTTAGGCGCTACTGGCATCGCCTCGATCATCACCTTTTTTGTTGCCTTCTTTATTATGGGGATGAACATGGCTGCGTCCGTGGATTGGAGCCCGATTGAGTTCATGAAGAACTTCTTTTGGCTAACTCTGGATCCGCCGCCAGCCAAATACGGACTCAGTTTTCCTCCGCTTTGGGATGGCGGCTGGTTCCTTATCGCTGGCTTCTTCCTTACCACGTCCATAATGTTGTGGTGGTGGCGTACCTTTAAGATCTCTCAGAATCTCGGTATGAGTAACTACCTTGCTTGGGCTTTTGGGTCAGCCATCTGGCTGTATCTAGTATTGGGCTTCTTTCGTCCCATTTTGATGGGCTCATGGTCCGAGGCTGTTCCTTACGGGATTTTCTCTCATCTAGACTGGACTCAAAATTTCTCGCTCCGGTACGGGAACCTTTTTTACAACCCATTTCACATGCTATCGATAGCCTTCCTTTATGGATCAGCAGTTCTGTTCGCGATGCACGGTGCAACTATCCTCGCGACATCTCGATATGGGGCCGACCGGGAAATTGATCAAATTACTGATCGAGGCACAGGAGCGGAAAGGGGTGCATTGTTCTGGAGATGGTGCATGGGTTTTAACGCTCAGTTGAATCGATACACAGATGGGCTTGGTGGTTTGCGGTACTCACGGTCATCACCGGAGGTATTGGCATATTGTTAA
>1096520936644
ATTAACTTAGACGAAAGAACACGAAATACTTCTTTCTCCACTTTGCTAGGTTGGTTTGGTAACGCACAGCTAGGCCCAGTCTATCTTGGTTTCTTCGGAGTTCTTGGACTTACAGCAGGCCTTATTTGGTTTCTTATTGTAGGCTTCGCGTATTGGGGCCAAGCGGGATATAACCCAGCAGTTTTTGTCCGCGATCTTTTCTATTTCTCATTGGAGCCGCCAGCTGAACAGTATGGTTTGGGTTTTGCTCCCATGAAGGAAGGCGGCCTTTGGTTAATAGCTAGTTTTTTCCTACTGATCTCGGTTCTTTCCTGGTGGATGAGGGCTTACGATCTGGCGAGACAGCTTAAAATGGGTAAACACGTTTTCTGGGCGTTCGGAGCGGCAATTTGGTTGTTCTTAGTTTTAGGACTTATCAGACCCGTTTTGATGGGAAGTTGGTCTGAGGCGGTACCTTATGGGATATTTACCCACTTGGATTGGACAATGAACTTTTCAGTGGTGTACGGAAATCTGTTTTATAACCCATTTCATGCGCTATCCATAGCATTTCTGTATGGCTCTGCTCTCCTATTTGCGATGCATGGCGCTACTATCCTCGCAACTTCTCGATTTGGAGGAGACAGAGAGTTAGAACAAATAGCTGACCGCGGTACTGCATCTGAGCGTGCCGCTCTATTCTGGCGCTGGACGATGGGTTTCAATGCTTCAATGGAAGGTATTCATCGGTGGGCTTGGTGGTTTGCAGTTTTAGTTCCTATCACCGGTGGTATAGGTATCTTGTTAACTGGAACCGTCGTCGATAACTGGTACTACTGGGCTCAAATGCACGGTTATGCTCCACTAAATTAA
>1096520939962
GGTAACGCACAGCTAGGCCCAGTATATCTAGGTTTTTTTGGGGTTCTTGGACTTACAGCAGGCCTTATTTGGTTCCTTATTGTAGGCTTCGCGTATTGGGGGCAAGCGGGATATAATCCAGCAGTTTTTGTCCGCGATCTCTTCTATTTCTCATTGGAGCCGCCAGCTGAACAGTATGGTTTGGGTTTTGCCCCTATGAAGGAAGGCGGCCTTTGGTTAATAGCTAGTTTTTTCCTACTGATCTCGGTTCTTTCCTGGTGGATGAGGGCTTACGATCTGGCGAGACAGCTTAAAATGGGTAAACACGTTTTCTGGGCATTCGGAGCGGCAATTTGGTTATTCTTAGTTTTAGGACTAATCAGGCCCGTTTTGATGGGAAGTTGGTCTGAGGCGGTGCCTTATGGGGTCTTTACCCATTTGGATTGGACAATGAACTTTTCAGTAGTTTATGGAAATCTATTTTATAACCCATTTCATGCACTATCTATAGCTTTTCTGTATGGATCGGCTCTCCTATTTGCGATGCACGGTGCTACTATTCTCGCCACCTCTCGATTTGGAGGAGACAGAGAGTTAGAGCAAATAGCTGACCGTGGTACTGCTTCTGAGCGTGCGGCTCTATTCTGGCGCTGGACGATGGGTTTTAATGCTTCAATGGAAGGTATTCATCGGTGGGCGTGGTGGTTTGCAGTTTTAGTTCCTATCACCGGTGGTATAGGCATCTTGTTAACTGGAACCGTCGTCGACAACTGGTACTACTGGGCTCAAATGCATGGTTATGCTCCGCTAAATTAA
>1096520956233
GAAAGAACACGAAATACTTCTTTCTCCACTTTGCTAGGTTGGTTTGGTAACGCACAGCTAGGCCCAGTCTATCTTGGTTTCTTCGGAGTTCTTGGACTTACAGCAGGCCTTATTTGGTTTCTTATTGTAGGCTTCGCGTATTGGGGGCAAGCGGGATATAACCCAGCAGTTTTTGTCCGCGATCTTTTCTATTTCTCATTGGAGCCGCCAGCTGAACAGTATGGTTTGGGTTTTGCTCCCATGAAGGAAGGCGGCCTTTGGTTAATTGCTAGTTTTTTCCTACTGATCTCGGTTCTTTCCTGGTGGATGAGGGCTTATGATCTGGCGAGACAGCTTAAAATGGGTAAACACGTTTTCTGGGCGTTCGGAGCGGCAATTTGGTTGTTCTTAGTTTTAGGACTAATCAGACCCGTTTTGATGGGAAGTTGGTCTGAGGCTGTACCTTATGGGATATTTACCCACTTGGATTGGACAATGAACTTTTCAGTGGTGTACGGAAATCTGTTTTATAACCCATTTCATGCGCTATCCATAGCATTTCTGTATGGCTCTGCTCTCCTATTTGCGATGCATGGCGCTACTATCCTCGCGACTTCTCGATTTGGAGGAGACAGAGAGTTAGAACAAATAGCTGACCGTGGTACTGCATCTGAGCGTGCTGCTCTATTCTGGCGCTGGACGATGGGTTTTAATGCTTCAATGGAAGGTATTCATCGGTGGGCTTGGTGGTTTGCAGTTTTAGTTCCTATCACCGGTGGTATAGGTATCTTGTTAACTGGAACAGTCGTTGATAACTGGTACTACTGGGCTCAAATGCACGGTTATGCTCCACTAAAT
>1096528137865
GCAGCCAGGGAAAGGGGTGTGGAACCGCGCTTCTCGTCAATACTTGGCTATATTGGAAATGCTCAACTAGGGCCCGTGCATTTAGGAATGTTTGGGACTGTAGCTTTTTTTCTAGGAACTGCTTGGTTCTTTTTAACAGGAATAGGGATGCTCCAATCAGTAGACTGGTCATGGCAAGCATTATGGAGAGATTTATGGTGGATTTCTCTTGATCCTCCAGGTGAGGAGTATGGGCTTGGCTTTCCGCCTATTTGGGAAGGTGGCTTGTATATGATAGCAAGCGCATGTCTTTTAATAGCTGTTTTAAGTTGGTGGATCAGATCTTATCTTCGGGCCCATGAACTTGGGATGGGTAAACATGTGTGCTGGGCTTTTGCGGCAGCAATATGGCTATTTCTTGTAATTGGGCTTTTTAGGCCTGTAGCAATGGGGACATGGTCAGAAATGGTGCCTTACGGAATTTTTCCACACCTCGATTGGACAAATTACCTTTCTTTGAATCATGGAAATTTATTCTATAATCCGTTTCATGCATTAAGTATTGTCTTTCTTTATGGGTCAGCACTGCTTTTCGCTATGCACGGTGCCACTATCTTAGCCACATCGCGACTAGGAGGAGATAGAGAGTTGGAACAAATCTACGATCGTGGTACAGCTTCTGAGCGAGCGGCATTGTTCTGGAGATGGACAATGGGCTTCAACGCATCAATGGAAGGAATCCATAGATGGGCTTGGTGGTTTGCTATTCTTTGCCCAATCACTGGTGGAATTGGTATATTGTTAACGGGGACAGTTGTCGACGACTGGTTTAGTTGGGCTGTAGCTCACGGGTTTGCAGTTGAGGGCGGCTTGTATAACGGTCCAAGTTAG
>1096528172827
CAAGTCCAGGTTCAGGGGCCAATTGAATGGGGCGTTGATAATGATAGCAACATGTCTTCAGAGAGGACTGAGAGCGCTGGCTTTAATACTTGGCTAGGTTGGTTTGGCAACGCACAATTGGGACCAATTTATTTAGGAACTTGGGGGTTGGTATCCCTTATAACGGGTTTAGCATGGTTTTTAATCGTTGGATTTTCTATGCTTGCATCAGTTGATTTTAATCTTGCAATATTTTTTAAGGAATTATTCTATTTATCTTTAGATCAACCTGGTGAAGAATATGGATTAGGTATTCCACCTCTTAATGATGGTGGGTTATGGCTTATCGCCTCATTTTTTCTTCTTATTAGCGTTATGAGTTGGTGGGTTAGGACTTATCGTAGAGCTGAAGATTTGGGAATGGGAAAGCATATAGCATGGGCATTTCTTGCTGCTATATGGTTGTTCTTAGTGTTAGGATTAATTAGACCAATTCTCGTGGGGTCTTGGAGCGAAGCAGTTCCATACGGGATTTTTTCCCATCTCGATTGGACAATGGACTTTTCCGTTAGACATAATAATCTTTTTTATAATCCCTTCCACGGATTAAGCATAGCTTTCCTTTATGGTTCAGCATTACTATTCGCAATGCATGGCGCGACTATTCTGGCGACCAGTCGATTTGGTGCAGATAGAGAGATAGAGCAAATTGTTGATAGAGGAACCGGTTCAGAAAGGGCCGCCTTGTTTTGGAGATGGACAATGGGTTTTAACGCGACCATGGAAGGTGTACATAGGTGGGCCTGGTGGTTTGCAGTGCTATGTCCGATAACGGGAGGTATAGGAATATTGCTAACTGGTACCGTTGTTGATGATTGGTATGGATGGGCTCAAATTCATGGCTTTGCACCTCTTGATTCAGCACCAAATGGTACTGTAAATACTTATCAAGTTAATCTAGGAGAA
>1096528175268
CTTGGTTGGTTTGGCAATGCACAATTGGGTCCTGTATACTTGGGCTTTTTTGGAGTTGTTGGACTAGCTTCGGGCTTAATTTGGTTTTTCATTGTAGGGGCAAGTTACTGGGGGCAGGCTGGATATAACCCTGCGGTTTTTGTCCGCGATTTGTTTTATTTCTCATTGGAGCCGCCTGCAGAAGAATACGGGTTAGGTTTTGCCCCTATGAAAGAGGGTGGGCTTTGGCTGATAGCAAGTTTTTTTCTCCTGATTTCTGTTCTTTCGTGGTGGATGAGAGCCTACTTTCTAGCTGCGCAACTAAAAATGGGTAAGCATGTTTTTTGGGCGTTTGGGTCAGCAATTTGGTTATTCTTAGTCTTAGGATTGATCCGTCCAGTTTTAATGGGAAGTTGGTCTGAAGCGGTGCCTTACGGAATTTTTAGTCACTTGGATTGGACAATGAATTTTTCTGTGGTTTATGGAAACTTATTTTATAATCCGTTTCACGCTCTATCAATTGCATTTCTTTATGGTTCAGCACTGCTTTTTGCCATGCATGGAGCCACCATCTTAGCGACCTCTCGATTTGGGGGTGACAGGGAGCTAGAGCAAATAGCTGATAGAGGAACAGCATCTGAGCGTGCGGCTTTGTTTTGGCGCTGGACTATGGGTTTTAATGCTTCGATGGAAGGTATTCATCGGTGGGCGTGGTGGTTTGCAGTTTTGGTTCCTATAACTGGAGGTATTGGAATTTTACTGACAGGAACGGTCGTGGACAATTGGTACTATTGGGCTCAAATGCACGGTTATGCACCATTAGATTAA
>1096528198792
GTGGTTTTTATAGTTGGATTTTCTATGCTTGCATCAGTTGATTTTAATCTTGCAATATTTTTTAAGGAATTGTTCTATTTATCTTTAGATCAACCTGGTGAAGAATATGGATTAGGCATTCCGCCTCTTAATGATGGCGGATTATGGCTTATAGCATCATTTTTTCTTCTTATTAGCGTTATGAGTTGGTGGGTTAGGACTTATCGTAGAGCTGAAGATTTAGGGATGGGAAAGCATATAGCATGGGCATTTCTTGCTGCTATATGGCTATTCTTAGTCTTAGGATTAATTAGGCCAATTCTCGTGGGGTCTTGGAGCGAAGCAGTTCCATACGGAATTTTTTCCCATCTCGATTGGACAATGGACTTTTCCGTTAGACATAATAATCTTTTTTATAACCCCTTCCACGGATTAAGCATAGCTTTCCTTTATGGTTCAGCATTACTATTCGCAATGCATGGCGCTACTATTCTGGCGACCAGTCGATTTGGTGCAGATAGAGAGATAGAGCAAATTGTTGATAGAGGGACCGGTTCAGAAAGAGCTGCCTTGTTTTGGAGATGGACAATGGGTTTTAACGCGACCATGGAAGGTATACATAGGTGGGCCTGGTGGTTTGCAGTGCTATGTCCCATAACGGGAGGTATAGGAATATTGCTAACTGGTACCGTTGTTGATGATTGGTACGGATGGGCTCAAATTCATGGCTTTGCACCTCTTGATTCAGCACCAAATGGTACTGAAAATACTTATCAAGTTAATCTGGGAGAA
>1096528493301
ATGGCGACACCGCTCGAATATCAGAACATCTTCACCCAGGTGCAGGTCCGCGGACCCGCGGAGGCCGGCGCCGTCCTCGGCGACGTGGGCCCCGACATCGGCCGCGTCGGCGAGGGGACCTACAACTCCCTCGTCGGCTGGATCGGCAACGCCCAGCTCGGGCCGATCTATCTCGGCTGGTGGGGGATCGTCTCCATCGTCACGGGGACGCTCTGGTTCAACATCGTGGGCTTCAACATGCTCGCGTCGGTTGACTGGAACATCGGCCTCTTCATCCGCGACCTCTTCTGGCTCGCGCTCGAGCCTCCGGGACCCGAGCACGGCCTCTCCGTGCCGCCGCTCAACGACGGCGGCTGGTGGTTCATCGCGTCCTTCTTCCTGCTGGTCTCGGTGATCAGCTGGTGGATCCGGACCTACCGGCGGGCCATCGCGCTCGGCATGGGCACGCATGTCGCCTGGGCCTTCGCGGCGGCGATCTGGCTCTTCCTCGTGCTCGGCCTGATCCGGCCGGTCCTGATGGGCAGCTGGTCCGAGGCCGTGCCCTACGGCATCTTCCCGCACCTCGACTGGACGGCGGCGTTCTCGATCCGCTACGGGAACCTCTTCTACAATCCGTTCCACGCCCTCTCGATCGTGTTCCTCTACGGCTCGACCCTGCTCTTCGCCATGCACGGCGCGACGATCCTCTCGGTCACCCGCCTCGGCGGCGACCGCGAGATCGAGCAGATCACCGACCGCGGCACCGCGACCGAGCGCGCGGCCCTCTTCTGGCGCTGGACCATGGGCTTCAACGCCACCATGGAGGGCATCCACCGCTGGGCC
>1096528517450
ATATTGAGGGAGGCATTAATGGCTGAATATCAGAATATTTTTACACAAGTTCAGGTGCAAGGTCCTCCTGAACTAGGTGTCGAAGAAGGTATTAACTTAGACGAAAGAACACGAAATACTTCTTTCTCCACTTTGCTAGGTTGGTTTGGTAACGCACAGTTAGGCCCAGTCTATCTTGGTTTCTTCGGAGTTCTTGGACTTACAGCAGGCCTTATTTGGTTTCTTATTGTAGGCTTCGCGTATTGGGGGCAAGCGGGATATAACCCAGCAGTTTTTGTCCGCGATCTTTTCTATTTCTCATTGGAGCCGCCAGCCGAACAGTATGGTTTGGGTTTTGCTCCCATGAAGGAAGGCGGCCTTTGGTTAATAGCTAGTTTTTTCCTTCTGATCTCGGTTCTTTCCTGGTGGATGAGGGCTTACGATCTGGCGAGACAGCTTAAAATGGGTAAACACGTTTTTTGGGCGTTCGGAGCGGCAATTTGGTTATTCTTAGTTTTAGGACTGATCAGACCCGTTTTGATGGGAAGTTGGTCTGAGGCGGTGCCTTACGGGATATTTACCCACTTGGATTGGACAATGAACTTTTCAGTGGTGTACGGAAATCTGTTTTATAACCCATTTCATGCGCTATCCATAGCATTTCTGTATGGCTCTGCTCTCCTATTTGCGATGCATGGCGCTACTATCCTCGCGACTTCTCGATTTGGAGGAGACAGAGAGTTAGAACAAATAGCTGACCGTGGTACTGCATCTGAGCGTGCTGCTCTATTCTGGCGCTGGACGATGGGTTTCAATGCTTCAATGGAAGGTATCCATCGGTGGGCTTGGTGGTTTGCAGTTTTAGTTCCTATCACCGGTGGTATAGGTATCTTGTTAACTGGAACTGTCGTCGATAACTGGTACTACTGGGCTCAAATGCACGGTTATGCTCCACTAAATTAA
>1096626853965
CTGGTACTGAGAGGGGACCATGTCATGAGAGAATATCAAAATATTTTTACCCAAGTGCAGGTCGCTGCGCCCGATTATCCCGGTGTCCCCATTGGTGATGAGGAATACAATCGCACCAGCGGGATCATCCATAATCATTGGCTCGGCAAACTCGGTGATGCGCAAATTGGTCCTATTTATCTCGGGACATTAGGCGTCTTCGCGCTGATTGCCGGTGCGCTGGCGTTCTTCATAATCGGGATGAACATGTTTGCTTCGGTGAACTGGGATCCTGTTCAGTTTGTGCGACAACTCTTTTGGTTGGCCTTGGAGCCACCTCCCCCCGAGTATGGACTCACTATCCCACCGCTAAATGACGGTGGATGGTGGTTGATCGTCGGCGCGCTGTTAACGCTATCGATCATGCTTTGGTGGGCCCGCACTTTCCGTATTTCAAGAAACCTGGGGATGAGTAATTACCTTGCTTGGGCCTTTGGCGCAGCGATTCTTTTATACCTTGTGCTGGGCTTTATCCGCCCCATCTTGATGGGCTCTTGGGCTGAAGCAGTGCCATTCGGCGTCTTTCCTCACCTGGATTGGACAGCGGCCTTCTCGCTACGGTACGGCAATCTGTTCTACAACCCATTTCATATGCTCTCGATCGCCTTCCTCTATGGCTCGGCAGTCCTATTTGCAATGCACGGGGCGACGATCTTGGCAACCAGTCGCTATGGTGCGGATCGCGAGATCGACCAGATCACCGATCGGGGTACCGCTGCAGAGCGGGGTGCTTTGTTCTGGAGATGGTGCATGGGATTCAACGCGTCGATGGAATCGATTCACCGATGGGGATGGTGGTTTGCTGTCCTGACGGTCTTGACGGGCGCGGTGGGCATTCTGTTGACAGGAACGGTTGTTGAGAACTGGTACCTCTGGGGTATGAAGCACGGCATCGTGCCGGCCTATCCTCCGATTGAGGCGACGCCGGTCATCGACCCAATGATAGGGGGTGCACAATGA
>1096627096066
ATGGTGGAATTGGTGGTTAGAACTTCCAATCTGGCCAAGTCAAATAGGTATGTAATCATGATTGAGTATCAAAATATATTTACCCAAGTGCAGGTGCGTGGCCCTGCGGAAATGGGAATGGACAATGAAAATAACATGTCCTCAGAGCGCGCAGGCAATCCTCGTTTTTCAAATTTGATAGGTTGGCTAGGTAACGCTCAGCTTGGCCCAGTATATCTGGGATGGACAGGTGTTATATCTTTGGCGACAGGCTTACTATGGTTCAACATAGTAGGATTAAATATGCTGGCTCAAGTAGGGTGGTCTATTCCAGAGTTCATAAGACAATTCTTTTGGCTCGCTCTAGAACCTCCTGGTCCAGAATGGGGACTGCGTATGCCTCCGCTTAATGACGGTGGTTGGTATATTATAGCTTCTTTCTTTTTATTAGTATCGGTATCAACTTGGTGGTTGCGAACATATCTTTTAGCGCAGCAGCACAAGATGGGGAAACACGTTGCTTGGGCTTTTGCCGCAGCAATTTGGCTTTTCTTGGTGCTTGGACTTTTCCGCCCCTTTCTTATGGGTAGTTGGTCAGAAGCCGTACCATATGGTATTTTCCCTCACTTAGATTGGACGACAGCTTATTCTATTAGATACGGAAACCTTTACTACAACCCATTCCATGCATTATCCATTGTGTTCTTATATGGATCGGTACTTTTGTTTGCTATGCATGGTGGTACCATTCTCGCTACTACGCGATTTGGTGGCGATCGTGAACTCGAACAGATATACGATCGAGGAACGGCCTCAGAGCGTGCAGCTCTGTTTTGGCGTTGGACAATGGGCTTCAATGCAACAATGGAAGGTATCCACAGGTGGGCTTGGTGGTTC
>1096627101356
ATATTGAGGGAGGCATTAATGGCTGAATATCAGAATATTTTTACACAAGTTCAGGTGCAAGGTCCTCCTGAACTAGGTGTCGAAGAAGGTATTAACTTAGACGAAAGAACACGAAATACTTCTTTCTCCACTTTGCTAGGTTGGTTTGGTAACGCACAGCTAGGCCCAGTCTATCTTGGTTTCTTCGGAGTTCTTGGACTTACAGCAGGCCTTATTTGGTTTCTTATTGTAGGCTTCGCATATTGGGGGCAAGCGGGATATAACCCAGCAGTTTTTGTCCGCGATCTTTTCTATTTCTCATTGGAGCCGCCAGCTGAACAGTATGGTTTGGGTTTTGCTCCCATGAAGGAAGGTGGCCTTTGGTTAATAGCTAGTTTTTTCCTGCTGATCTCCGTTCTTTCCTGGTGGATGAGGGCGTACGATCTGGCGAGACAGCTTAAAATGGGTAAACACGTTTTCTGGGCGTTCGGAGCGGCAATTTGGTTGTTCTTAGTTTTAGGACTGATCAGACCCGTTTTGATGGGAAGTTGGTCTGAGGCGGTACCTTACGGGATATTTACCCACTTGGATTGGACAATGAACTTTTCAGTAGTGTACGGAAATCTGTTTTATAACCCATTTCATGCGCTATCCATAGCATTTCTGTATGGCTCTGCTCTCCTATTTGCGATGCACGGCGCTACTATCCTCGCGACTTCTCGATTTGGAGGAGACAGAGAGTTAGAACAAATAGCTGACCGTGGTACTGCATCTGAGCGTGCTGCTCTATTCTGGCGCTGGACGATGGGTTTCAATGCTTCAATGGAAGGTATTCATCGGTGGGCTTGGTGGTTTGCAGTTTTAGTTCCTATCACCGGTGGTATAGGTATCTTGTTAACTGGAACCGTCGTCGATAACTGGTACTACTGGGCTCAAATGCACGGTTATGCTCCACTAAAT
>1096627105318
ATATTGAGGGAGGCGTCAATGGTTGAGTATCAGAATATTTTTACGCAGGTGCAGGTTCAAGGACCTCCAGAAATGGGGGTAGAGGAGGGTGTGCCTCTCAATGACAGAACAAATTCAGCTCGATTTTCGAAGTTGTTAGGTTGGTTCGGTAATGCTCAACTTGGTCCCATCTATCTTGGTTCATTCGGAGTGGTTGGTCTCGCTACAGGCTTGATTTGGTTTGTAATAGTAGGCGCAAGTTATTGGGCACAGGCTGATTATAATCCAGCGATATTCCTACGCGATCTATTTTACTTCTCCTTGGAGCCACCTGCTGAAGAATACGGTTTGAGTATGCCTCCTATGAAGGAAGGTGGTTTATGGCTAATCGCTAGTTTCTTTTTACTTGTTTCAGTGCTTTCATGGTGGTTGAGATCTTACGAACTAGCAAGGCAGCTTAAAATGGGTAAGCATGTATTTTATGCCTTTGGCGCTGCAATATGGCTTTTCCTAGTTCTTGGTTTAATTCGACCAGTTCTAATGGGCAGTTGGTCGGAGGCTGTTCCATACGGGATTTTTAGTCACCTTGATTGGACGATGAATTTTTCCGTAGTGTATGGAAATCTTTTTTACAATCCATTTCATGCTCTGAGCATTGCTTTCCTTTATGGCTCCGCATTATTGTTTGCTATGCATGGAGCGACGATTTTAGCTGTGTCCAGATTTGGTGGTGATAGAGAATTAGAGCAAATTGCTGATCGTGGTACAGCATCCGAGCGTGCTGCTTTGTTCTGGCGATGGACCATGGGCTTTAATGCTTCCATGGAGGGTATACATCGGTGGGCTTGGTGGTTTGCAGTTCTAACCACAATTACCGGAGGCATCGGAATACTTCTTACCGGCACCGTGGTAGATAATTGGTACTATTGGGCGCAGCTTCATGGCTATGCTCCAATGAATTGA
>1096627135419
ATGGCGACCGCAACAACACGCGACAACCAGATCATCTTCACGGCCATCCAGGCGCGCGGGCCGGTGGAGCAGGGCGCTCCGACCGACAACCCGGACCAGCGCTGGGGCACGCCGACGATGCAATGGATCCTGGGCGTCTTCGGAAACGCCCAGCTCGGCCCGATCTATCTCGGCGGATGGGGCGTGCTCTCCATCGTGACCGGCACGCTCTGGGCCAACATCATCGGCTTCAACATGCTGGCCTCGGTGGACTGGAGCGTGATCGAATTCGTCCGCCAGGGCTTCTGGCTGGCGCTCGAGCCGCCCGATCCGAAATACGGGCTCTCGCTGTTCATGCCGCTCAACGAGGGCGGCTGGTACATGATCGCGTCGACCCTGCTGCTCATCTCGGTCCTGTCCTGGTGGGTCCGCAGCTATCGGCGCGCCATGGCGATGGGGATGGGCCTGCACGTGGCCTACGCCTTCGCCGCGGCGATCTGGCTGTTCCTCGTCCTCGGCCTGTTCCGGCCGATCGCGATGGGCAGCTGGTCGGAGATGGTGCCCTACGGCATCTTCCCGCACCTCGACTGGACGACGGCGTTCTCGCTGAAATACGGGAACCTGTTCTACAACCCGTTCCACGCGCTCTCGATCGCCTTCCTCTACGGCTCGGCGCTCCTGTTCGCGATGCATGGCGGCACGATCCTCTCGGTCGGGCGGCTCGGCGGCGAGCGGGAGATCGACCAGATCGTCGATCGCGGCACCGCGTCGGAGCGCGCGGCGCTGTTCTGGCGGTGGACGATGGGCTTCAACGCCTCGATGGAGTCGATCCATCGCTGGGCGTGGTGGTTCGCGATCCTGACGCCGATCACCGGCGGCATCGGCATCCTTCTGACGGGCACCGTGGTCGACAACTGGTATCTCTGGGCGGTCGAGCACGGCTTCGCGGCCGACTACCCGCAGGTCTACACGCCGCCCGCCGTCGATCCGACGCTCGGGGCCGGCGCGGCTGCTGCTGAAGGGGGCATGTGA
>1096627139036
ATGGCCCAATATCAGAACATCTTCACCCAAGTTCAGGTTCAAGGTCCCCCAGAAATGGGGGTGGATACCGAGTATAATATTGCTGAACAACGCACCAAGGGCACGGGCTTTTCCAAGCTGCTTGGTTGGATTGGCAATGCCCAGCTTGGTCCCATCTATCTTGGTTCCTTTGGCGTGGTGAGCCTCGCCACCGGCTTTGCCTGGTTCTTTCTTGTCGGCATGAGCTTCTGGGCGCAGGTCGATTACAACCCGGCTGTGTTCGTGCGGGACCTTTTCTGGTTGGCTCTTGAGCCACCTGCACCTGAATATGGCCTCAGCATCCCTCCACTGAATGAAGGTGGTTGGTACCTGATTGCCTCATTTTTTCTGCTGATATCGGTGTTGTGCTGGTGGATACGCAGTTATCGTTTGGCGTCGCAATTGGGCATGGGCAAGCATGTGTCCTGGGCATTTGCGTCCGCTATTTGGTTGTTCCTGGTTCTTGGTCTTATTAGGCCAATTCTCATGGGCAGCTGGTCAGAAGCGGTGCCCTACGGCATCTTCCCGCATCTTGATTGGACCAACCTGTTTTCCATCACCTATGGGAACCTGTTCTATAACCCATTCCACGCGCTTTCCATTGTGTTCCTTTATGGCTCAGTGCTGCTGTTCGCCATGCATGGGGCAACCATTTTGGCGGTCACCAGGTTTGGTGGTGAACGGGAAATTGAACAGATTGTGGACCGGGGCACGGCCAGTGAACGTGCCGCCCTCTTCTGGCGCTGGACCATGGGCTTCAATGCCACCATGGAAGGTATCCACCGCTGGGCATGGTGGTTTGCGGTCTTGACCACATTAACAGGTGGCATCGGCATCCTGCTGACTGGCACCGTGGTTGATAATTGGTATGTCTGGGCCCAGGCCCATGGCTATGCCCCATTGGATTGA
>1096627142787
ATGGCGTTGAACGAATACCAGTACATATTCACCCGGGTCAGTGTCGAAGGACCGCCGGCCGAGGTGCCCACGGAAACGGGCATCTGGGAACGCGGGGACCAGCGCTTCCACAGCTGGCTCCTGAGCAAGATCGGTGATGCGCAGATCGGCCCCTTCTATCTGGGTGCCACCGGCCTCGCCTCGCTCGTCTTCGGCTTCGTGGCCATCGAGATCATCGGCCTGAACATGTGGGCATCCGTGGGCTGGGATCCGATCCAGTTCGTGCGTCAGCTGTTCTGGCTCGCGCTCGAGCCACCGGCGCCGGAGTACGGCCTGTCCCTGCCGCCGCTGAACGAGGGGGGCTGGTGGTTGCTCGCCGGCTTCTTCCTGACGGCGTCGATCCTCCTGTGGTGGTGGCGCATGTACAGCCGGGCGCGCGCGCTCGGTCTCGGCACGCACACGGCCTGGGCCTTCGCGGCGGCGATCTGGCTCTATCTGGTGCTGGGCTTCATCCGCCCGGTGCTGATGGGCTCCTGGTCGGAGGCGGTGCCCTTCGGCGTGTTCCCGCACCTCGACTGGACCGCGGCCTTCTCGCTTCGCTACGGGAACCTCTTCTACAATCCGTTCCACATGCTCTCCATCGCCTTCCTCTACGGGTCGGCGCTGCTGTTCGCGATGCACGGCGGGACCGTGCTCGCGGTGGGCCGCTACGGTGGCGAGCGTGAGATCGAGCAGATCACCGATCGCGGCACGGCTTCCGAACGGGCGGCCCTGTTCTGGCGCTGGACCATGGGCTTCAACGCGACCATGGAATCCATCCACCGCTGGGCATGGTGGTTCGCGGTGCTCACGCCGCTCACGGGCGGAATCGGCATCCTGCTGACGGGCACGGTCGTCGACAACTGGTACCTGTGGGCGGTCAAGCACGGCGTGGCTCCGGGCTATCCGGCGCTCATGCCCGAAGGGTCCGACCCGGCAATGGGAGCACCGTGA
>1096627146695
ATATCGAAGGAGGCGTCAATGGCTGATATCAGCACTCCAAACGGCACCGCGACGGCCCCGCGCCCGCGCAAGAAGGTCAACGACCTGTTCACGCCGGAATACCAGAACATCTTCACGCAGGTCCAAGTTGCGGGCCCGCCGGAGATGGGGGTGGACGAGGACGGCTATGATCTGGCCTCGGGCCGGTTCGGCAAGCCCGGTCTGTCTCGCCTGTTCGGCATCTTTGGCAACGCCCAGCTGGGGCCCATCTATCTGGGGCCCTGGGGGGTGATCAGCCTGGCCACCGGCAGTGCCTGGTTCGTCCTGGTCGGTCTGGCCTACTGGTCGCAGGCCGGGTTCAATCCGGCGGTGTTCCTGCGCGATCTGTTCTACTTCTCGCTGGAGCCGCCTTCGGTCGAGTACGGTCTGGGCATCCCGCCGCTGGGCGAGGGTCTGGGCTGGCTGATCGCGTCGTTCTTCCTGCTGATCGCGGTCTGCACCTGGTGGGTGCGCACCTATCAGCGGGCGGTCGACCTGAAGATGGGCAAGCATGTGGCCTGGGCCTTTGCCTCTGCCATCTGGCTGTTCCTGGTGCTGGGCCTGTTCCGGCCGATCCTGATGGGCAGCTGGTCCGAGGCCGTGCCCTACGGCATCTTCACCCATCTGGACTGGACCAACCTGTTCTCCATCACCTACGGCAACCTGTTCTACAATCCGTTCCACGCGCTCTCGATCGCCTTCCTCTATGGCTCGGCTCTGCTCTTTGCCATGCACGGGGCGACGATCCTCGCGGTCAGCCGCTTTGGCGGGGAGCGGGAGATCGAGCAGATCGTCGACCGCGGCACGGCCTCGGAACGGGCGGCGCTGTTCTGGCGTTGGACCATGGGGTTCAACGCCACGATGGAGGGCATCCACCGCTGGGCCTGGTGGTTCGCCGTTCTGACCACGCTGACTGGCGGGATCGGCATCCTGCTGACCGGCACGGTCGTGGACAACTGGTTCGTCTGGGCCCAGGACCACGGCTACGCGCCGCGCTAA
>1096627148176
ATGGCTGTGAACGAATATCAAAATATCTTCACGCGCGTGCAAGTCACCGGGCCGGCGGAAGAGGGCATCGAGCTCCCGAAGGGTATTTGGGAGCGTCAGGGCACGCCTTTCTTCAGCTACTGGCTTGGGAAAATCGGGGATGCGCAGGTGGGGCCCTTTTACTTGGGCACCTTCGGCCTGCTGTCCCTCGCCTTCGGGCTGACAGCCTTTGAAATCATTGGCTTCAACATGTGGGCCTCCGTGAATTGGAACCCCATTGAGTTCGTCCGGCAGCTGTTCTGGCTCGCGCTTGAGCCGCCGGCAGCGGAGCACGGCCTATCCATCCCACCCCTGAACGAAGGGGGTTGGTGGCTCTTGGCGGGCTTCTTCCTGACGATCGCAATCGTTCTATGGTGGTTCCGCATGTATCGTCGCGCACGCCAACTCGGGTTGGGGACGCACACCGCTTGGGCTTTTGCCGCTGCGATCTGGCTTTACCTGGTGCTGGGCTTTATCCGCCCCGTGCTCATGGGGAGCTGGAGCGAAGCAGTGCCCTTCGGTGTCTTTCCGCACCTCGATTGGACCGCGGCGTTCTCCCTCCGCTACGGGAACCTGTTCTACAATCCTTTCCATATGCTCTCTATTGTCTTCCTCTACGGCTCGGTGCTGTTGTTTGCCATGCACGGCGCAACGATCCTGGCCACGGCCCGTTACGGGGCTGAGCGGGAGATTGAGCAAATTGTGGACCGGGGAACGGGATCGGAGCGGGCGGCCCTGTTCTGGCGCTGGACCATGGGCTTTAATGCGTCCATGGAATCCATCCATCGCTGGGCGTGGTGGTTTGCCGTGCTTTGCCCCCTAACGGGCGGCATTGGCATTCTGCTAACGGGAACAGTGGTCGACAACTGGTATCTGTGGGCGGTGAAGCACGGGGTGGCTCCGGCCTATCCGGCCATGCTTCCGGCCAGTGCAGATCCGATGATGGGAGCGAACTGA
>1096627148623
ATGGCATACTTCGAATACCAGAACATCTTCACCCAGGTTCAGGTTCAGGGCGAACCGGAAATGGGGATGGAGCAGACCGGGGAGAACATCCTCGGCGGCGAACGGACCAAGAAGGCCGGGTTCTCGACCCTGCTGGGCTGGTTCGGCAATGCCCAGCTCGGCCCGATCTATCTCGGCTGGGCGGGTGTCGTTAGCCTTGCCACGGGCCTTCTGTGGTTCAACATCGTCGGCCTCAACATGCTCAGCCAGGTCGACTGGTCGATCCCGGAATTCATCCGGCAGCTGTTCTGGCTGGCGCTTGAACCGCCGGGTCCGGAACACGGGCTCAGCATGCCGCCCCTCAATGACGGCGGCTGGTACATCATCTCCAGCTTCTTCCTGCTGGTGTCGGTGATGGCCTGGTGGCTCAGGACCTACCTGCTCGCCGCGCAGCACAAGATGGGCAAGCATATCGCCTGGGCGTTCCTTGCCGCGATCTGGCTGTTCCTCGTACTCGGCCTGTTCCGTCCCATCCTGATGGGCAGCTGGTCGGAGGCGGTGCCCTACGGGATCTTCCCGCACCTCGACTGGACCACGGCCTTCTCGATCCGCTACGGGAACCTCTACTACAACCCGTTCCACGCGCTCTCGATCGTGTTCCTCTACGGCTCTGTGCTTCTCTTCGCGATGCACGCGGCCACGATCCTCGCGGTTTCCCGCTACGGCGGCGACCGCGAGCTGGAGCAGATCGCCGACCGTGGCACGGCGTCCGAGAGGGCGGGTCTCTTCTGGCGCTGGACCATGGGGTTCAACGCCACGATGGAGGGCATTCACCGCTGGGCGTGGTGGTTCGCCGTCCTGACCCCCATCACCGGCGGTATCGGCATCCTTCTCACCGGCACAGTCGTGGACAACTGGTTCATCTGGGCCATCGAACACAACTTCGCACCGGACTACCTGGGCGCCTATGGCTATGAGGCCTACGGAACCTACGGCGACTTCGGCGGCGTCCAGGGCGCGGGGGAG
>1096627151008
TTGGATTGTCTGGTGGGATTGGTACGCGTACTTACCCTTTTGGGCAGACCTGTAAGGAGGGGTTTACCTATGTCTGAATATCAAAACATTTTCACACAAGTTCAGGTAAAAGGCCCGCCTGAGATGGGCGTGAATGCTAGCGACCCAAGCGCTGAATGGCGCTCAACGAAGACTGGTTTTTCCAAACTGCTTGGTTGGTTTGGTAATGCGCAGCTTGGACCGATCTATCTTGGGCCATTTGGGCTTGTCAGTATTGCTACGGGTTTTGCCTGGTTCTTTATTGTCGGTATGAGCTTTTGGGCACAAGTTGATTATAACCCGGCATTGTTTATGCGCGATCTATTTTGGCTTGCCCTTGAGCCACCTAGCGCAGAGTATGGCTTGGGTTTTGCGCCTCTAAACGAAGGTGGCTGGTGGCTTATCGCTTCGTTTTTGCTACTTATTTCTGTGATCAGCTGGTGGATCCGTACCTATCGCCGGGCCGCGGATCTTGGAATGGGTAAGCATGTGGCCTGGGCTTTCGCATCTGCCATTTGGCTCTTTTTGGTGCTAGGTCTTATCCGCCCCATTTTGATGGGCAGTTGGTCAGAAGCTGTTCCTTACGGAATTTTCCCACACCTTGATTGGACAAACCTCTTTTCAATCACTTACGGGAATTTGTTCTATAATCCATTTCATGCACTTTCCATTGTGTTCTTGTATGGTTCAGCTCTTTTGTTTGCGATGCATGGGGCAACAATTCTCGCTGTGAGCCGCTTTGGTGGTGAGCGTGAAATTGAGCAGATTGTAGATCGTGGTACGGCAACAGAGCGCGCTGCATTATTCTGGCGTTGGACCATGGGTTTTAATGCAACCATGGAGGGTATCCACCGTTGGGCATGGTGGTTTGCGGTGCTTACAACACTCACCGGAGGCATA
>1096627168456
ATGGCTGAATATCAGAATATTTTTACACAAGTTCAGGTTCAAGGTCCCCCTGAATTAGGTGTTGAAGAAGGTGTTAACCTAGACGAAAGAACACGTAATACTTCTTTCTCCACTTTGCTAGGTTGGTTTGGTAACGCACAGCTAGGCCCAGTATATCTTGGTTTCTTCGGAGTTCTTGGACTTACAGCAGGCCTTATCTGGTTTCTAATTGTAGGCTTCGCATATTGGGGGCAAGCGGGATATAACCCGGCAGTTTTTGTCCGTGATCTCTTCTATTTTTCACTGGAGCCGCCAGCTGAACAGTATGGTTTGGGTTTTGCTCCAATGAAGGAAGGCGGCCTTTGGTTAATAGCTAGTTTTTTCCTACTGATATCAGTTCTTTCTTGGTGGATGAGGGCATACGATCTAGCGAGACAGTTGAAAATGGGTAAACATGTTTTCTGGGCATTTGGAGCAGCTATTTGGTTGTTCTTAGTTTTAGGACTGATCAGACCCGTTTTGATGGGAAGTTGGTCTGAGGCGGTACCTTACGGGATATTTACCCACTTGGATTGGACAATGAACTTTTCAGTGGTCTACGGAAATTTATTTTATAATCCATTTCATGCGCTCTCTATAGTGTTTCTATATGGTTCCGCTCTCCTATTTGCGATGCACGGCGCTACTATCCTTGCGACTTCTCGATTTGGAGGGGACAGAGAGTTAGAACAAATAGCTGACCGTGGTACTGCTTCTGAGCGTGCTGCTCTATTCTGGCGCTGGACGATGGGTTTCAATGCGTCAATGGAAGGTATTCATAGGTGGGCTTGGTGGTTTGCAGTTTTAGTTCCTATCACTGGTGGTATAGGCATCTTGTTAACTGGAACCGTTGTCGATAACTGGTACTACTGGGCTCAAATGCACGGTTATGCTCCACTAAATTAA
>1096627243626
ATATTGAGGGAGGCATTAATGGCTGAATATCAGAATATTTTTACACAAGTTCAGGTGCAAGGTCCTCCTGAACTAGGTGTCGAAGAAGGTATTAACTTAGAAGAAAGAACACGAAATACTTCTTTCTCCACTTTGCTAGGTTGGTTTGGCAACGCACAGTTAGGCCCAGTCTATCTTGGTTTCTTTGGAGTTCTTGGACTTATAGCAGGCCTTATTTGGTTTCTTATCGTAGGCTTCGCGTATTGGGGGCAGGCAGGATATAATCCAGCAGTCTTTGTCCGTGATCTCTTCTATTTTTCATTGGAGCCGCCAGCTGAACAGTATGGTTTAGGTTTTGCTCCGATGAAGGAAGGCGGCCTCTGGCTAATAGCTAGTTTTTTCCTACTGATATCGGTTCTTTCCTGGTGGATGAGGGCTTACGATCTAGCAAGACAACTAAAAATGGGTAAGCACGTTTTCTGGGCATTTGGAGCGGCTATTTGGTTGTTCTTAGTTTTAGGACTGATCAGGCCCGTTTTGATGGGAAGTTGGTCTGAGGCGGTACCTTATGGGATCTTTACCCACTTGGATTGGACAATGAACTTTTCAGTAGTATATGGAAATCTATTTTATAACCCATTTCATGCGCTATCCATAGCGTTTCTTTATGGCTCTGCTCTCCTATTTGCGATGCACGGCGCTACTATTCTCGCGACTTCTCGATTTGGAGGGGACAGAGAGTTAGAGCAAATAGCTGACCGTGGTACTGCATCTGAGCGTGCGGCTCTATTCTGGCGCTGGACGATGGGTTTCAATGCATCAATGGAGGGGATTCACCGGTGGGCTTGGTGGTTTGCAGTCCTAGTTCCTATCACCGGTGGTATTGGCATTTTGTTAACAGGAACTGTCGTTGATAACTGGTATTACTGGGCGCAGATGCACGGTTATGCTCCACTAGATTAA
>1096627285981
ATATTGAGGGAGGCGTCAATGGTTGAGTATCAGAATATTTTTACGCAGGTGCAGGTCCAAGGGCCCCCTGAAATGGGGGTTGAAGAGGGTGTACCTCTGAATGAAAGGACAAATTCAGCTCGATTTTCGAAATTATTAGGTTGGTTTGGAAATGCTCAACTTGGTCCGATCTATTTAGGATCATTTGGTGTGGTTGGTCTTGCCACAGGGTTGATTTGGTTTGTAATGGTTGGCGCAAGTTATTGGGCGCAGGCTGATTATAACCCAGCTATATTTCTGAGAGATTTATTTTACTTCTCGTTGGAGCCGCCGGCCGAAGAATATGGGTTGAGCATGCCGCCCATGAAAGAAGGTGGCTTGTGGTTGATCGCTAGTTTCTTTTTGCTTGTTTCAGTACTCTCGTGGTGGCTGAGATCTTACGAGCTAGCTAGGCAACTCAAAATGGGTAAGCATGTATTTTACGCTTTTGGTGCTGCAATATGGCTCTTCCTAGTTCTTGGTTTAATTCGACCAGTCTTAATGGGTAGTTGGTCTGAGGCTGTCCCATACGGAATTTTTAGTCACCTAGACTGGACGATGAACTTTTCTGTGGTTTACGGCAATCTTTTTTACAACCCATTTCATGCCCTGAGCATAGTATTCCTTTATGGCTCAGCACTATTGTTTGCCATGCATGGAGCCACGATTTTAGCGGTCTCAAGGTTTGGTGGTGACAGAGAATTAGAGCAAATTGCGGATCGCGGTACCGCATCCGAGCGTGCAGCATTGTTCTGGCGCTGGACCATGGGCTTTAATGCCTCGATGGAGGGTATTCAT
>1096627293995
ATGGAATATCAAAATATTTTCACACAGGTTCAAGTGCAAGGTCCACCCGAAATGGGCATGGACCCTACGGGAGACATCGCCCGTGAGCGCACAAGCAAGGCTGGTTTCTCGAAACTGGCTGGCATTTTGGGCAATGCGCAATTGGGCCCGCTGCATCTGGGTATGTTTGGCGTCGTTTCTCTGGCGACGGGCCTGCTGTGGTTCTTTATCGTCGGCCTGAATTTTTGGGCCCAAGCGGATTACTCGCCAGCCGTTTTCATGCGCGATCTGTTTTGGTTCTCACTTGAGCCACCTTCAGAGGAATATGGTCTTGGCATGGCGCCTTTAAACGAAGGTGGCTGGTGGTTGATTTCCTCCTTCTTCTTGCTGGTCTCCGTCATCGCATGGTGGATCCGCACCTATCTGCGCGCCGAAGAGCTGGGCCTTGGGAAACATGTCAGTTGGGCCTTTGCCTCGGCCATCTGGCTGTTTTTGGTTCTTGGTCTGATCCGCCCAGTGATGATGGGCTCTTGGTCAGAAGCGGTGCCTTATGGGGTGTTCTCGCATCTTGATTGGACAAATCTGTTTTCACTGACCTATGGCAACCTGTTCTATAACCCATTCCACGCGCTCTCGATCGCCTTTCTTTACGGCTCTGCTTTGCTCTTCGCTATGCATGGCGCCACAATCCTGGCCGTATCGCGCTATGGTGGCGAGCGGGAAATTGAGCAAATCGTGGATCGCGGGACGGCCTCAGAACGCGCGGCACTCTTCTGGCGCTGGACCATGGGCTTCAACGCGACCATGGAAGGTATTCACCGCTGGGCGTGGTGGTTTGCAGTCCTGACAACTTTGACAGGTGGTATTGGCATTTTGCTCACAGGGACCGTGGTCGACAATTGGTATGTCTGGGCACAAGACCATGGCTATGCGCCGCTGGAT
>1096627329181
ATGGCTGAATATCAGAATATTTTTACCCAAGTTCAAGTTCAAGGCCCGCCTGAATTAGGCATTGAAGATGGTGTAAATTTACAAGAGCGAACGCGCAATACTTCTTTCTCAACATTACTTGGTTGGTTTGGAAATGCGCAACTGGGTCCCGTATATTTGGGCTTTTTTGGAGTTGTTGGACTAGCTTCAGGCTTAATTTGGTTTTTCATTGTGGGGGCAAGTTACTGGGGACAGGCTGGATATAACCCCGCGGTTTTTGTCCGTGATTTATTTTACTTTTCATTAGAGCCGCCTGCAGAAGAATACGGGTTAGGTTTCGCCCCTATGAAAGAAGGAGGCCTTTGGCTTATAGCAAGTTTTTTTCTCCTGATTTCTGTGATCTCTTGGTGGATGAGAGCCTACTTTCTAGCGGCCCAACTAAAAATGGGTAAGCATGTTTTTTGGGCGTTTGGATCAGCAATTTGGTTATTCTTGGTCTTAGGATTGATCCGTCCAGTTTTAATGGGAAGTTGGTCAGAAGCGGTGCCTTATGGAATTTTTAGTCACTTGGATTGGACAATGAACTTTTCTGTGGTTTATGGAAACTTATTTTATAATCCGTTTCATGCTCTATCAATTGCATTTCTTTATGGTTCTGCACTGCTTTTTGCCATGCATGGTGCTACCATCTTAGCAACCTCCCGATTTGGGGGTGACAGGGAGCTAGAGCAAATAGCTGACAGAGGAACAGCATCTGAGCGTGCGGCTTTGTTTTGGCGCTGGACTATGGGTTTTAATGCTTCGATGGAAGGTATTCATCGCTGGGCGTGGTGGTTTGCAGTTTTGGTTCCTATCACGGGAGGCATTGGAATCTTACTGACAGGCACGGTCGTGGACAATTGGTACTATTGGGCTCAAATGCACGGTTATGCACCATTAGAT
>1096627331478
ATGGCTGAATATCAGAATATTTTTACACAAGTTCAGGTTCAAGGTCCCCCTGAACTAGGTGTTGAAGAAGGTGTTAACTTAGACGAAAGAACACGAAACACTTCTTTCTCGACCTTGCTAGGTTGGTTTGGTAACGCACAGCTGGGTCCAGTTTATTTAGGCTTCTTTGGTGTTCTTGGACTTACGGCAGGCCTGATATGGTTTCTTATTGTGGGTTTCGCGTACTGGGGGCAGGCAGGATATAACCCAGCAGTTTTTGTGCGTGATCTTTTCTATTTTTCATTGGAGCCGCCAGCAGAACAGTATGGTTTGGGTTTTGCTCCCATGAAGGAAGGCGGTCTTTGGTTAATAGCTAGTTTTTTCCTTCTCATATCAGTTCTTTCCTGGTGGATGAGGGCATATGATCTGGCGAGACAGCTTAAAATGGGTAAACACGTTTTCTGGGCGTTCGGAGCGGCAATTTGGTTGTTCTTAGTTTTGGGACTAATCAGACCCGTTTTGATGGGAAGTTGGTCTGAGGCAGTACCTTATGGCATATTTACCCACTTGGATTGGACAATGAACTTTTCAGTGGTGTACGGAAATCTGTTTTATAACCCATTTCACGCACTATCCATAGTATTTCTGTATGGCTCTGCTCTCCTATTTGCGATGCATGGCGCTACCATCCTCGCGACTTCTCGATTTGGAGGAGACAGAGAGTTAGAACAAATAGCTGACCGCGGCACTGCATCTGAGCGTGCTGCTCTATTCTGGCGCTGGACTATGGGGTTTAATGCTTCAATGGAAGGTATTCATCGGTGGGCTTGGTGGTTTGCAGTTTTAGTTCCTATCACCGGTGGTATAGGCATCTTGTTAACTGGAACGGTCGTCGATAACTGGTACTACTGGGCTCAAATGCACGGTTATGCTCCACTAAAT
>1096627356465
GTGGTGGAACTGGTGGCTCGAACTGCCCATCTGGGCCTCGAATGTGGGGATGTAATCATGGCTGAGTATCAAAACATATTCACACAGGTCCAGGTTCAGGGCACCCCGGAATGGGGTATGGAAACGCCTGAATCCCCCCGCGAACGCGTCGGCAAGCCGGGCTATTCCACCCTGATCGGTTGGATCGGCAACGCTCAGCTTGGCCCGGTGTGGCTGGGCTGGACCGGGATGGTCTCGCTGGCGACCGGTATCCTTGCGTTCAACATCATCGGATTGAACATGCTGGCGCAGGTTGGCTGGTCGATCCCTGAGTTCATCCGTCAACTGTTCTGGCTGGCGCTTGAGCCGCCAAGCCCGGAATATGGTCTGACCATGCCGCCGCTGAACGATGGCGGTTGGTACATCATCGCCAGCTTCTTCTTGCTGATCTCGGTGATGAGCTGGTGGGCCAGAACCTATATTCTGGCGATGGAACACAAGATGGGGAAACACATCTTCTGGGCTTTCGGGTCGGCTATCTGGTTGTTCCTTGTCCTGGGTCTGTTCCGTCCGATCCTGATGGGATCGTGGTCAGAGGCTGTGCCCTACGGCATCTTCCCGCACCTTGACTGGACCACAGCGTTCTCGATCCGCTACGGCAACCTTTACTACAACCCGTTCCACGCGCTTTCGATCGTGTTCCTTTATGGCTCTGTCCTGCTCTTTGCGATGCACGGTGCGACCATCATGGCCGTGACCCGTTATGGCGGGGACCGCGAGTTGGAGCAGATCGTTGACCGCGGTACGGCAACGGAACGTGCGGCTCTTTTCTGGCGCTGGACCATGGGCTTTAACGCCACGATGGAAGGCATTCACCGCTGGGCGTGGTGGTTTGCGGTTCTCACCCCGATCACAGGCGGCATCGGCATCCTGCTGACCGGAACTGTCGTAGACAACTGGTTCATCTGGGCTCAGGAGCATCACTTCGCTCCGATGTATGACGGCTCTTATGGCTATGAAGCTTACGGTTCTTACGAAGCCTTTATTGGACAGGAGACAGAATAA
>1096627358018
ATGGCCTTGAACGAATACCAGTACATATTCACGCGGATCAGTGTCGAAGGACCGCCGGCCGAGGTGCCCACGGAGACGGGCATCTGGGAGCGGGGCGACCAGCGCTGGCACAGCTGGCTGCTGAGCAAGATCGGTGACGCGCAGATCGGTCCCTTCTATCTCGGGGCGACGGGGCTCGCGTCACTCGTCTTCGGCTTCGTGGCCATCGAGATCATCGGCCTGAACATGTGGGCGTCGGTGGGCTGGGATCCGATCCAGTTCGTACGCCAGCTGTTCTGGCTCGCCCTCGAGCCGCCGGCACCGGAGTACGGCCTGTCCCTGCCGCCGCTGAACGAGGGGGGCTGGTGGCTGCTCGCCGGCTTCTTCCTGACGGCCTCGATCCTGCTCTGGTGGTGGCGCATGTACAGCCGGGCGCGCGCGCTCGGTCTCGGCACGCACACGGCCTGGGCCTTCGCGGCGGCCATCTGGCTCTATCTGGTGCTGGGCTTCATCCGCCCGATCCTGATGGGCTCCTGGTCCGAGGCGGTGCCCTTCGGCGTGTTCCCGCATCTGGACTGGACCGCGGCCTTCTCGCTCCGCTACGGGAATCTCTTCTACAATCCGTTCCACATGCTCTCCATCGCCTTCCTCTACGGGTCGGCCCTGCTGTTCGCGATGCACGGCGGTACGGTGCTCGCGGTGGGTCGCTACGGTGGCGAGCGTGAGATCGAGCAGATCACCGATCGCGGCACGGCTTCCGAACGGGCGGCCCTGTTCTGGCGCTGGACCATGGGCTTCAACGCGACCATGGAATCCATCCACCGCTGGGCATGGTGGTTCGCGGTGCTCACGCCGCTCACGGGCGGAATCGGCATCCTGCTGACGGGCACGGTCGTCGACAACTGGTACCTGTGGGCGGTCAAGCACGGCGTGGCTCCGGGCTATCCGGCGCTCATGCCCGAAGGGTCCGACCCGGCAATGGGAGCACCGTGA
>1096627358409
ATGGCCGAATATCAAAACATTTTCACGAAACTCCAGGTCCGTGAGCCTGGCTACCCCGGTGTCCCGCTCCCGAAGGGCGAGATGCCACGACTCGGCAAGCCGGTCTTCAATTACTGGATCGGCAAGGTCGGCGATGCGCAGATCGGCCCCTTCTATCTCGGCTTCGCCGGGGTGGCCTCACTGGTTTGCGGCTTCATCGCCATCGAGATCATCGGCTTCAACATGCTGGCGTCGGTGAACTGGAGTCCGATCGAGTTCGTCAAGAACTTCTTCTGGCTCGCCCTGGAGCCGCCACCGCCCGCCTATGGGCTCAGCATTCCGCCGCTCGGCGACGGTGGCTGGTGGCTGATGGCCGGCTTCTTCCTCACCGCGGCCATCATCCTGTGGTGGATCCGCACTTACCAGCGTGCGATTGCGCTCGGCACCGGCACGCATGTGGCCTGGGCGTTCGCGGCGGCGATCTTCTTCTACCTGACGCTCGGTCTGATCCGGCCGGTGCTGATGGGCAGCTGGGGCGAGGCGGTGCCGTTCGGGATCTTCCCGCACTTGGACTGGACAGCGGCGATCTCGATCCGCTACGGCAACTTCTACTACAACCCGTTCCATGCCCTGTCAATCGTGTTCCTGTACGGCTCGGCTGTGCTGTTCGCGATGCATGGCGGCACCATCCTGGCCGTGTCCCGCTACGGCGGCGACCGCGAGATCGACCAAATCACCGACCGCGGGACCGCCGCGGAACGTGCCATGCTGCTGTGGCGCTGGACCATGGGCTTCAACGCGACGATGGAATCTATCCATCGCTGGGCTTGGTGGTTCGCGGTGCTGACGGTCATCACCGCTGGCATCGGCATCCTGCTCACAGGCACTGTTGTCGAGAACTGGTACCTGTGGGGTATCAAGCACGGCATCGTAGCGCCCTATCCATCTGAGCTGACGCTCCAGGATCCGAGCCTCTTGCAGGGGGTGTCGCAATGA
>1096627380823
ATAGTCTCGAATGGACGCAGTAGGAGGTTTATGATGGCAGAATATCAAAATATTTTTACACAAGTCCAAGTAAAGGGTCCACCTGAAATGGGAATGGACGAGACTGGAGAATTATCAAGTGAAAGAACAAAAACAACTAGAAATAATACTTGGCTGGGTTATTTAGGTAATGCTCAGCTTGGCCCCATCCATTTGGGTATGTTTGGTGTTGTTTCGATATATTTGTTCTTTGTTTGGTTTTTTCTTGTTGGATTTGGAATGCTTCAACAAGTCAATTTTGACTTTGCTCTTTTTATAAGAACCTTATTTTGGTTATCACTTAATCCTCCACCAGAAGAGTATGGATTATCATTTCCACCAATAAACGATGGTGGATTGTATATGATTGCAAGTTTTTGTTTGCTATTTTCTGTATTAAGTTGGTGGATAAGGTCTTACTTAAGGGCCCATGAATTAGGTATGGGAAAACATATTTGTTGGGCTTTTGCTGCAGCAATATGGTTGTTTTTGGTAATTGGATTATTTAGACCTATCGCAATGGGTTCATGGTCTGAAATGGTTCCCTACGGTATTTTTCCTCATCTAATTTGGACTAATAATTTGTCTGTTGCTTGGGGTAATCTCTTTTATAATCCTTTTCATGCTTTATGTATTGTTTTTTTGTATGGATCAGCCCTATTATTTGCAATGCATGGTGCCACAATATTAGCAACATCCAGACTTGGTGGAGATCGTGAGTTAGAGCAAATTTATGATCGAGGAACTGCATCTGAAAGAGCAGCGTTGTTCTGGAGGTGGACAATGGGGTTTAATGCATCAATGGAAGGAATTCATCGTTGGGCATGGTGGTTTGCAGTACTTGTGCCTATTACTGGAGGAATTGGAATTCTACTTACCGGTACTGTTGTGGATGACTGGCGATATTGGGCAATAGAACACGGGTTTGCTACTGAAATAGAATATTCAGTACCTGAATCTACATTGTTAGGAGATTAA
>1096627381957
ATGGCAGAATACCATAACATTTTAACACAGGTTCAGGTTCGTGGACCAGCTGAGATGGGTCTTGACGAAAGAGGAATAGTGGCAAAAGAGAGAGGTGTCGAGCCACGATTCTCCTCATTGCTGGGGTATATTGGAAATGCCCAGCTGGGTCCAATTCATCTTGGCATGTTTGGAACGATAGCGTTGTTCTTGGGAACGGCGTGGTTCTTTCTTACAGGAGTAGGTATGCTCCAATCAGTTGATTGGTCATGGCAAGCCTTATGGAGGGATTTATGGTGGATTTCTCTTGATCCTCCTGGAGAGGAATATGGCCTTGGCTTTCCACCCATTTGGGAAGGCGGATTGTACTTAATTGCAAGTACCTGTCTATTAATAGCGGTTTTAAGTTGGTGGATTAGATCATACTTGCGAGCCAATGAATTGGGAATGGGGAAACATGTTTGTTGGGCTTTTGCAGCAGCAATATGGCTATTTCTTGTAATTGGTCTTTTTAGACCGGTAGCCATGGGCACATGGTCGGAAATGGTTCCTTATGGCATTTTCCCACATCTAGATTGGACGAATTACCTCTCTTTAAATCATGGCAACTTATTCTATAATCCATTTCATGCACTAAGTATTGTCTTTCTATATGGCTCTGCTCTACTTTTTGCAATGCATGGAGCGACGATATTAGCAACCTCTAGAATGGGAGGGGACAGGGAACTCGAACAAATCTATGATCGTGGCACCGCGTCTGAGCGTGCAGCTCTGTTCTGGAGATGGACTATGGGCTTCAACGCGTCTATGGAAGGAATCCATAGATGGGCCTGGTGGTTTGCAATTCTATGTCCTATCACCGGTGGTATAGGCATATTACTTACTGGAACTGTTGTCGACGATTGGTTTAGTTGGGCAGTGCTTCATGGTTTTGCGATCGAAGGTGGCTTGTATAACGGACCCAGTTAG
>1096627785928
GTGATCATGTGGCTTCCTGAATATCAGAACATCTTCACGCAGGTCCAGGTTCAGGGCAAACCTGAATGGGGCATGGACGACCAGGGCAACAACATGATGGAGGAGCGCGCGGGCAAGCCGTTCTTCAACACCCTCGTCGGTCTCTTTGGCAATGCGCAGATCGGGCCTTACTATGTGGGCTGGACGACGCTAGTGGCCTTTGCCACGGGCATCGCCTGGTTCGTGATCGTGGGCTTCAACATGCTGGCGCAGGTTGGCTATTCGATCCCGCAATTCATTCGGCAGCTCTTCTGGCTGGCGCTTGAGCCACCTTCGCCCGAGTATGGCCTGTCCATGCCGCCGCTGGACGAAGGCGGTTGGTACATCATCGCCAGCTTCTTCCTGTTGGTGTCGGTGCTCTGCTGGTTGCTTCGCGCTTACCTGCTCGCGCAGCAGCACAAGATGGGTAAGCATATCTTCTGGGGCTTTGCCGCTGCGGTCTGGCTGTTCCTGGTGCTGGGCCTCTTCCGTCCGGTCCTGATGGGCTCATGGTCGGAGGCGGTGCCCTACGGCATTTTCCCGCACCTTGATTGGACCACGGCGTTCTCGATCCGCTACGGCAACCTTTACTACAACCCGTTCCACTGCCTGAGCATCGTGTTCCTTTATGGCTCTGTGCTGCTCTTCTGCATGCATGGCGGCACCATCCTGGCGGTCACCCGCTATGGCGGCGACCGGGAGCTGGAGCAGATCTATGATCGCGGGACGGCCACGGAACGCGCCGCCCTCTTCTGGCGCTGGACCATGGGTTTCAACGCCACGATGGAGGGCATTCACCGCTGGGCCTGGTGGTTTGCGGTGCTGACCCCGATCACCGGCGGCATCGGTATCCTGCTCACCGGCACNNNN
>1096628050513
ATGATGGCTGAATATCAAAATATTTTTACACAAGTCCAAGTAAAAGGTCCACCCGAGATGGGAATGGATGAGGCTGGAAATTTATCTGGTGAAAGAACTAAATCAACTAGAAATAATACCTGGTTAGGCTATATTGGAAATGCACAGCTTGGACCAATCCATTTGGGAATGTTTGGCGTAGTATCCATTTATCTTGGTGTTGTGTGGTTTTTTCTGGTTGGATTTGGAATGCTCCAACAAGTTAACTTTGATTTTGCTCTTTTTATAAGAACATTATTTTGGTTATCCCTTAATCCACCACCTGAGCAGTATGGATTATCCTTTCCACCTATTAATGATGGAGGGTTATATATGATTGCAAGTTTCTGCTTACTTTTATCCGTATTAAGTTGGTGGGTAAGGTCTTATTTAAGAGCTCATGAATTAGGAATGGGGAAACACATTTGTTGGGCTTTTGCAGCAGCAATATGGTTGTTTTTAGTAATTGGACTTTTTAGACCACTTGCTATGGGATCATGGTCAGAAATGGTTCCATATGGAATTTTTCCTCATCTGATATGGACGAATAATTTATCAGTAGCTTGGGGAAATCTTTTTTATAATCCATTTCATGCTTTATGTATCGTTTTTCTTTATGGTTCAGCTCTTTTATTTGCTATGCACGGTGCTACAATTTTAGCGACATCTAGATTAGGAGGTGATCGTGAATTAGAACAAATATATGATAGAGGAACAGCTTCAGAAAGAGCTGCTCTATTTTGGAGATGGACAATGGGTTTTAATGCATCCATGGAAGGAATTCACCGCTGGGCTTGGTGGTTTGCAGTATTAGTACCTATAACAGGTGGAATAGGAATTCTACTTACAGGTACAGTAGTAGATGATTGGAATACTGGGCTG
>1096628084772
ATGGTCTTTTTAACCGGGATAGGCATGCTCCAATCAGTAGATTGGTCATGGCAAGCACTTTGGAGAGATTTATGGTGGATTTCTCTTGATCCTCCCGGTGAGGAATATGGCCTTGGCTTTCCACCTATTTGGGAGGGCGGCTTGTATTTGATTGCAAGTGCGTGTCTTTTAATAGCTGTTTTAAGCTGGTGGATCAGATCTTATCTTCGCGCACATGAACTAGGAATGGGTAAACATGTTTGCTGGGCTTTTGCAGCAGCAATATGGCTATTTCTTGTAATTGGACTTTTTAGACCAGTAGCAATGGGAACATGGTCAGAAATGGTGCCTTATGGAATTTTTCCGCACCTCGATTGGACAAATTACCTTTCATTAAATCATGGCAATTTGTTCTATAATCCATTTCATGCATTAAGTATTGTCTTTCTTTATGGATCAGCACTACTCTTTGCAATGCATGGTGCTACTATCTTAGCAACATCGCGGCTAGGAGGAGATAGAGAGTTGGAACAAATCTACGATCGTGGCACTGCGTCCGAGCGAGCGGCTCTGTTCTGGAGATGGACCATGGGCTTTAACGCATCTATGGAAGGGATTCATAGATGGGCTTGGTGGTTTGCAATTCTTTGTCCTATC
>1096628097126
ACTTCTTTCTCTACTTTGCTAGGTTGGTTTGGTAACGCACAGCTAGGCCCAGTATATTTAGGTTTCTTCGGAGTTCTTGGACTTATAGCAGGCCTTATTTGGTTCCTTATTGTAGGCTTCGCGTATTGGGGGCAAGCAGGATATAATCCAGCAGTCTTTGTCCGTGATCTCTTCTATTTTTCATTAGAGCCGCCAGCTGAACAGTATGGTTTGGGTTTTGCTCCAATGAAGGAGGGCGGCCTTTGGTTGATTGCTAGTTTCTTCCTACTGATATCGGTTCTTTCCTGGTGGTTGAGGGCGTACGATCTAGCAAGACAGCTAAAAATGGGCAAACACGTTTTCTGGGCATTTGGGGCGGCTATTTGGTTGTTCTTAGTTTTAGGACTGATCCGACCCGTTTTGATGGGAAGTTGGTCTGAGGCGGTGCCTTACGGGATCTTTACCCATTTGGATTGGACAATGAACTTTTCTGTGGTGTATGGAAACCTATTTTATAATCCATTTCATGCGCTTTCCATAGCTTTTCTTTATGGCTCCGCGCTCCTATTTGCGATGCACGGGGCTACTATCCTCGCGACTTCCCGATTTGGGGGGGACAGAGAGTTAGAGCAAATAGCTGACCGTGGTACTGCATCTGAGCGTGCGGCTCTATTCTGGCGCTGGACGATGGGTTTCAATGCTTCAATGGAAGGTATTCATCGGTGGGCTTGGTGGTTTGCAGTTTTAGTTCCTATCACTGGTGGTATAGGTATCTTGTTGACTGGAACCGTTGTTGATAATTGGTACTACTGGGCTCAAATGCACGGTNNN
>1096628130006
GAAAGAGGTGGAACACCGAGATTCTCCAGTTTATTAGGTTGGATGGGTAACGCTCAGTTAGGTCCGATACACTTAGGTATGTTTGGGGTGATATCAGCTTATATGTTTGCTGTATGGTTTCTTCTTGTCGGCTTTAATATGCTTGGCCAAGTTGATTACAATTTTTATGAGTTTATCAAACAGGGGTTTTGGTTAGCTATGGAGCCTCCCCCTGAAGAATATGGCTTGTCTATGCCTCCTTTGAATGATGGTGGTATGTATATGATTGCCAGTATGTGTTTATTGATTTCTGTTATGAGCTGGTGGATAAGATCGTATCTTCGGGCTAATGAATTAGGAATGGGGAAACATATTTGCTGGGCTTTTCTCGCCGCCATCTGGCTGTTCCTTGTTCTCGGATTGTTTCGCCCGTTGGCAATGGGTTCCTGGTCTGAGATGGTTCCATATGGAATTTTTCCACACTTGGATTGGACAAATTATTTTTCCTTAACTTATGGAAATTTATTTTATAATCCGTTTCATGCACTTTGTATTGTTTTCTTGTATGGTTCTGCATTGTTGTTTGCTATGCATGGTGCAACAATTCTGGCAGTATCTCGATATGGTGGAGATCGTGAGTTGGAACAGATTTATGATAGAGGAACTGCATCGGAAAGGGCCGCATTATTTTGGCGCTGGACTATGGGGTTTAATGCATCAATGGAGGGTATTCACCGTTGGGCTTGGTGGTTCGCGATTTTAGTGCCN
>1096628254795
GTATATTTAGGTTTCTTCGGAGTTCTTGGACTTACAGCAGGCCTTATTTGGTTCCTTATTGTAGGCTTCGCGTATTGGGGGCAAGCAGGATATAATCCAGCAGTCTTTGTTCGCGATCTATTCTATTTTTCACTGGAGCCGCCAGCTGAACAGTATGGTTTGGGGTTTGCTCCAATGAAGGAAGGCGGCCTTTGGCTAATAGCTAGTTTTTTCCTACTGATATCAGTTCTTTCCTGGTGGATGAGGGCTTACGATTTGGCAAGACAGCTAAAAATGGGTAAGCACGTTTTCTGGGCTTTTGGAGCAGCTATTTGGTTGTTCTTAGTATTAGGATTAATCAGGCCCGTTTTGATGGGAAGTTGGTCTGAGGCGGTGCCTTACGGGATCTTTACCCATTTGGATTGGACAATGAACTTTTCAGTAGTATATGGAAATTTATTTTATAATCCATTTCATGCGTTATCCATAGCATTTCTGTATGGCTCTGCTCTACTATTTGCGATGCACGGGGCTACTATCCTCGCGACTTCTCGATTTGGAGGGGACAGAGAATTAGAGCAAATAGCTGACCGTGGTACTGCATCTGAGCGTGCGGCTCTATTCTGGCGCTGGACGATGGGTTTCAATGCTTCAATGGAAGGTATTCATCGTTGGGCTTGGTGGTTTGCAGTTTTAGTTCCTATCACCGGTGGTATAGGTATCTTATTGACTGGAACCGTTGTTGATAATTGGTACTACTGGGCTCAAATGCACGGTTATGCTCCACTAAAT
>1096628390397
CTGGAGATCAAAATGGCAGAATATCAAAATTTATTTACACAAGTTCAGGTTCAGGCTCCTGCTTATCCAGGAGTGCCACTTGATAGAGATAGGGATACCAGAGAAAGAATCACTACACCATGGCATTCAACCTTAATGGGTTGGATTGGGAACGCACAAATTGGCCCGATATATCTTGGGTTTTTAGGAGTAGCTTCGGCAATTTGTTTCGCTATAGCATTTTCGATAATAGGGATGAACTACCTAGCTCAGGTCGACTATAATGTTATCGAGTTTGTAAGAAAGATGTTTTGGCTTTCATTGAACCCACCAGATGCTAAATATGGGCTAGGTTTTCCACCGCTAGCAGAAGGCGGTTGGTTTCTGATGACTGGATTCTTTCTTACCGCTTCAGTACTTTTGTGGTGGTTTAGAATGTACAGAAGAGCGTTAGCAATGGGAATGGGAACGCATGTTGCATGGGGATTTGCTGCAGCAATTTGGCTATTTCTAGTTCTCGGCTTGCTAAGACCTATCTTGATGGGCAATTGGAGTGAAGCGGTGCCTTACGGTATCTTTTCTCACCTGGAATGGACACAAACATTTTCAATAAAATATGGTAACCTTTTTTGGAATCCTTTCCATATGCTTTCTATAGCATTTCTATATGGCGCGGCATTACTTGCTGCAATGCATGGTGCAACAATTCTTGCCGTTAGTAGGTTCGGGGGAGATAGGGAGATAGAGCAAATAGTTGATAGAGGTACAGCCTCTGAAAGAGCTGCGTTGTTTTGGAGATGGACTATGGGTTTTAACGCAACTATGGAATCAGTTCACAGGTGGTTATGGTGG
>2006184
ATTGGTCATGGCAAGCATTGTGGAGGGATTTATGGTGGATTGCTCTCGATCCTCCAGGCGAAGAATATGGCCTTGGCTTTCCACCTATTTGGGAAGGCGGTTTGTATTTAATTGCGAGCACCTGTCTACTCATCGCGGTTTTAAGTTGGTGGATAAGATCATACTTGCGAGCCAATGAATTGGGTATGGGAAAACATGTATGTTGGGCTTTTGCTGCAGCAATATGGCTATTTCTTGTAATTGGTCTTTTTAGACCAGTGGCTATGGGGACATGGTCGGAAATGGTGCCTTATGGAATTTTTCCACATCTTGATTGGACGAATTACCTTTCACTAAATCATGGGAACCTATTCTACAATCCCTTTCATGCGCTAAGTATCGTATTTTTGTATGGTTCTGCTCTACTTTTTGCAATGCATGGAGCGACGATATTAGCAACATCCAGAATGGGAGGAGACAGGGAACTAGAACAAATCTACGATCGTGGCACCGCGTCTGAGCGTGCTGCATTGTTCTGGAGATGGACTATGGGGTTCAACGCTTCTATGGAAGGAATTCATAGATGGGCATGGTGGTTCGCTATTCTTTGTCCTATCACAGGTGGTATAGGAATATTACTTACTGGAACAGTTGTCGACGACTGGTTTAGTTGGGCAGTTCTTCATGGATTTGCTGTAGAAGGTGGGTTGTACAACGGCCCAAGTTAG
>4539290.3_Arraial_sampleP_23322
GTGATCATGATTGAGTATCAAGATATTTTCACACAAGTCCAAGTCCGCGGTCCTGCCGAAATGGGCATAGACAACGACAATAACATGTCGGCGGAACGGATTGGTAAACCTGGCTTTTCCAGCTTAGTTGGGTGGGTTGGCAATGCGCAACTTGGTCCAGTTTATCTGGGCTGGACTGGGATGATTTCACTGGCCACTGGCTTGTTGTGGTTCAACATTGTTGGTTTCAACATGTTGGCTCAGGTTGGGTGGTCCATTCCTGAATTCCTACGTCAGTTGTTCTGGCTTGCTCTGGAGCCTCCTGGTCCTGAATGGGGCTTGCGTATGCCGCCACTTGATGAGGGTGGGTGGTATATCATCAGCTCCTTGTTCCTCTTGGTGTCTGTGTGCACATGGTGGCTTCGTAGCTATCTTTTGGCGCAGCAGCATAAAATGGGCAAACATGTGGCTTGGGCCTTTGGTGCCGCAATCTGGTTGTTCCTTGTGCTCGGTCTCTTTCGCCCGATCCTGATGGGAAGCTGGTCCGAAGCGGTGCCGTATGGGATTTTCCCGCACCTCGATTGGACAACAGCCTTTTCAATTCGTTATGGGAACTTGTACTACAACCCGTTCCACGCTCTTTCGATTGTCTTCCTCTATGGCTCTGTTTTGTTATTTGCCATGCATGGCGCGACAATTCTTGCGGTGGCCCGCTTTGGCGGTGATCGTGAACTAGAGCAAATCTATGATCGCGGAACGGCCTCTGAACGGGCGGCTCTCTTCTGGCGCTGGACTATGGGGTTCAATGCCACAATGGAAGGCATTCACCGCTGGGCTTGGTGGTTTGCAGTCTTATGTCCGATTACAGGGGGAATTGGCATTTTGCTCACAGGGACCGTTGTCGACAACTGGTTCATCTGGGCGCAAGAGCACAATTTTGCTCCGATGTATGACGGGTCATATGGCTACGACAGCTACGGGTCTTATGAAACCTTTGTAGGACAGGAGAAGTAA
>4539290.3_Arraial_sampleP_40002
ATGGTGGAACTGGTGGTTGGAAATGCCAATTTGGCCAAGTCAGATGGGGATGTAATTATGATTGAGTATCAGAATATATTCACACAAGTGCAGGTCCGCGGACCCGCCGAAATGGGTGTAGATAACGAAAACAACATGATGTCCGAACGTATCGGTACACCTGGGTTTTCAAATCTTGCTGGATGGCTTGGAAACGCGCAATTGGGGCCTGTTTACCTTGGTTGGACCGGGGTGATATCGCTCGCCACTGGTTTGCTATGGTTCAACATTGTTGGCTTGAATATGCTTGCGCAGGTTGGTTGGTCAATCCCAGAGTTTTTGCGCCAATTCTTTTGGTTGGCACTTGAACCTCCAGGACCTGAGTGGGGTCTGCGCATGCCACCATTAGATCAGGGTGGTTGGTATCTGATCAGCTCGCTGTTCTTGTTGGTATCAGTCTGCACCTGGTGGCTAAGAACCTATCTCTTGGCGCAACAGCACAAGATGGGCAAACACGTCGCATGGGCATTTGCCGCCGCGATTTGGTTGTTCCTTGTCCTTGGTCTGTTCCGTCCTGTGTTGATGGGTAGCTGGTCAGAGGCCGTTCCATATGGGATTTTCCCACACTTGGATTGGACCACTGCATTCTCAATTCGCTACGGCAACCTCTATTATAACCCGTTCCATGCACTCTCGATTGTGTTCTTGTACGGTTCAGTTCTTCTGTTCGCAATGCACGGCGCAACGATCCTTGCGGTAACTCGTTTTGGTGGCGATCGTGAATTGGAGCAAATCTATGACCGAGGAACAGCATCAGAACGAGCTGCATTGTTCTGGAGATGGACTATGGGCTTTAACGCCACAATGGAGGGTATCCACCGTTGGGCGTGGTGGTTTGCAGTCTTGTGTCCAATCACAGGTGGTATCGGTATCTTGTTGACTGGCACGGTGGTGGACAACTGGTTCATCTGGGCTCAGGAACATTACTTCGCTCCGATGTATGACGGTTCCTACGGTTATGAAAACTATGGCTCTTACGAGTCATTCATCGGCCAGGAGGACTAA
>4539290.3_Arraial_sampleP_42945
ATGGTGGAACTGGTGGTTAGAAATGCCAATTTGGCCAAGTCAGATGGGGATGTAATTATGATTGAATATCAGAATATATTCACACAAGTGCAGGTTCGCGGGCCCGCCGAAATGGGTGTAGATAACGAAAATAATATGATGTCCGAACGTATCGGAACACCAGGGTTTTCAAATCTAGCCGGTTGGATCGGAAATGCACAATTAGGACCTGTATATTTAGGTTGGACTGGGGTGATTTCGCTTGCCACTGGTCTGTTGTGGTTCAACATCGTGGGCTTAAACATGCTGGCTCAGGTCGGTTGGTCTATCCCAGAGTTTTTGCGCCAATTCTTTTGGTTGGCACTTGAACCTCCGGGACCAGAGTGGGGCCTGCGGATGCCGCCACTGGATCAAGGCGGTTGGTACATAATAAGCTCGCTCTTCTTGTTAGTGTCAGTCTGTACTTGGTGGTTGCGAACCTACCTTTTGGCGCAACAGCACAAGATGGGCAAACACGTCGCATGGGCATTTGCCGCCGCGATTTGGTTGTTCCTTGTCCTTGGTCTGTTCCGTCCGGTTTTAATGGGTAGCTGGTCAGAGGCCGTTCCATATGGGATTTTCCCACACTTGGATTGGACTACTGCGTTCTCAATTCGTTACGGCAACCTTTATTATAACCCGTTCCATGCGCTATCGATTGTGTTCCTGTACGGTTCAGTTCTTCTGTTTGCGATGCACGGTGCAACAATCCTTGCGGTGACCCGCTTTGGTGGGGATCGTGAATTGGAACAAATCTATGATCGAGGAACAGCATCAGAACGCGCTGCATTGTTCTGGAGATGGACTATGGGCTTTAACGCGACGATGGAGGGTATACACCGTTGGGCGTGGTGGTTCGCAGTCTTGTGTCCAATTACAGGCGGTATCGGTATCTTGCTGACTGGGACAGTTGTCGACAACTGGTTCATCTGGGCTCAGGAACATTACTTTGCTCCGATGTATGACGGTTCTTACGGTTATGAAAACTACGGCTCTTACGAGTCATTCATCGGCCAGGAGGACTAA
>4539290.3_Arraial_sampleP_47141
ATGAGAGAGTATCAAAACATATTCACGCAGGTGCAGGTCTCTGCCCCTGATTACCCCGGGGTTCCCATTGGCGATGCAGAGCGCAATCGCACCAAGGGAATCGTTCACAATCATTTGCTGGGTAAGCTCGGCGATGCACAACTAGGCCCGATCTATCTGGGCACACTCGGTGTTTTCTCCCTAGTTACCGGGTTGTTGGCCTTTCTGATCATTGGCATGAACATGCTCGCCTCGGTGAACTGGGACCCTGTCCAGTTTGTGCGGCAGCTGTTCTGGCTGTCTCTGGATCCTCCGGGCCCAGAGTATGGCTTGTCGATTCCGCCGCTGAACGACGGTGGCTGGTGGTTGATCGTCGGCGCCCTACTGACCACGTCGATCATGTTGTGGTGGGCGCGCACTTTCCAGATCTCGCGCAACCTCGGCATGAGCAACTACCTGGCCTGGGCGTTCGGTGCTGCGATATCGCTCTATCTGGTGCTGGGCTTTATTCGCCCCATCTTGATGGGCTCGTGGAATGAGGTGGTGCCCTTCGGCATCTTCCCTCACCTGGATTGGACCGCAGCGTTCTCGTTGCGCTACGGCAATCTGTTCTACAACCCCTTCCACATGCTCTCCATCGCGTTCCTGTATGGCTCCGCCGTGCTGTTTGCGATGCACGGCGCAACGATTCTGGCGACCAGCCGCTACGGCGCGGACCGGGAGATCGATCAGATCACCGATCGCGGCACCGCAGCTGAGCGCGGCGCGCTGTTCTGGAGATGGTGCATGGGCTTCAACGCATCCATGGAATCTATCCAC
>4539290.3_Arraial_sampleP_52878
GAGCGGATGGGAACCCCTTGGTTTTCCAATCTGGCCGGTTGGATCGGAAACGCACAGCTTGGCCCGGTTTATTTGGGCTGGACGGGTATGATCGGTCTGGCAACCGGCTTGGCCTGGTTCTTTATCGTTGGCATCAGCATGTTGGCGCAGGTGGGCTGGTCTTTGCCAGAGTTCCTACGGCAGGGTTTCTGGCTGGCGCTAGAACCTCCGGGCCCCGAGCACGGGCTCAGCATGCCACCCTTGAATGATGGAGGGCTTTATATCATCGCCTCTTTCTTCTTGCTGGTCTCGGTGTGCACTTGGTGGATGCGGACCTATCTTTTGGCGCAAGAGCAAAAGATGGGCAAACATGTGGCCTGGGCCTTCGCTAGCGCGATTTGGTTGTTCTTGGTGCTTGGCTTGTTCCGGCCCGTCCTGATGGGCAGCTGGTCTGAGGCTGTGCCTTATGGCATCTTCCCGCATCTCGATTGGACCACTGCGTTCTCAATTCGTTATGGCAACCTTTATTATAACCCCTTCCATTGTCTGTCGATTGTCTTCCTCTATGGCTCGGTTCTGCTGTTCGCCATGCATGGGGCGACCATTCTGGCGGTGACCCGTTTTGGCGGCGATCGCGAGCTTGAGCAGATTTATGATCGTGGCACCGCCTCTGAGCGTGCAGCCCTTTTCTGGCGCTGGACGATGGGCTTTAACGCGACCATGGAGGGTATTCACCGCTGGGCATGGTGGTTTGCAGTGCTCACCCCGATCACGGGTGGTATTGGGATCCTTCTCACCGGCACGGTTGTCGATAACTGGTTCATCTGGGCACAAGAGCATAACTTTGCGCCTATGTATGACGGCTCGTATGGCTATGACAGCTATGGCTCATACGAAGCCTTTATAGGCAAGGAGTGA
>4539291.3_Arraial_sampleE_204908
GCACAATTAGGACCTGTATATTTAGGTTGGACTGGGGTGATTTCGCTTGCCACTGGTCTGTTGTGGTTCAACATCGTGGGCCTAAACATGCTGGCTCAGGTTGGTTGGTCTATCCCAGAGTTTTTGCGCCAATTCTTTTGGTTAGCACTTGAACCTCCGGGACCAGAGTGGGGTCTGCGGATGCCGCCACTGGATCAAGGCGGTTGGTACATAATAAGCTCGCTCTTCTTATTGGTGTCAGTCTGTACTTGGTGGTTGCGAACCTACCTGTTGGCGCAACAGCACAAGATGGGCAAACACGTCGCATGGGCATTTGCCGCCGCGATTTGGTTGTTCCTTGTCCTTGGTCTGTTCCGTCCAGTTTTAATGGGTAGCTGGTCAGAGGCCGTTCCATATGGAATTTTCCCACACTTGGATTGGACTACTGCGTTCTCAATTCGTTACGGCAACCTTTATTATAACCCGTTCCATGCGCTATCGATTGTGTTCCTGTACGGTTCAGTTCTTCTGTTTGCGATGCACGGTGCAACAATCCTTGCGGTGACCCGCTTTGGTGGGGATCGTGAATTGGAACAAATCTATGATCGAGGAACAGCATCAGAACGCGCTGCATTGTTCTGGAGATGGACTATGGGCTTTAAACGCGACGATGGAGGGTATACACCGTTGGCGTGGTGGTTCGCAGTCTGTGTCCAATTCAGGCGGTATCGGTATCTTGCTGACTGGGGACAGTTGTCGACACTGGTTCATCTGGGGCTCAGGAACATTACTTTGCTCCGATGTATGACGGTTCTTACGGTATGA
>AACY01078100_IBEA_CTG_2073229
ATGGCAGAATACCATAATATTTTAACACAGGTTCAGGTTCGTGGCCCGGCAGAAATGGGTCTTGACGAAAGAGGAATTGTGGCAAAAGAGAGAGGTGTCGAGCCACGATTCTCCTCATTACTGGGGTATATTGGAAATGCCCAGCTGGGTCCGATTCATCTGGGCATGTTTGGAACGATAGCGTTGTTCTTGGGAACGGCGTGGTTCTTTCTGACAGGAGTAGGCATGCTCCAATCAGTTGATTGGTCATGGCAAGCTTTATGGAGGGATTTATGGTGGATTTCTCTTGATCCTCCTGGTGAGGAATATGGCCTTGGCTTTCCACCCATTTGGGAAGGCGGATTGTACTTAATTGCAAGTACTTGTCTCTTAATAGCGGTTTTAAGTTGGTGGATTAGATCATACCTGCGGGCCAATGAATTGGGAATGGGGAAACATGTTTGTTGGGCTTTTGCTGCGGCAATATGGCTATTTCTCGTAATTGGTCTTTTTAGACCCGTGGCTATGGGCACTTGGTCGGAAATGGTTCCTTATGGAATTTTTCCACATCTAGATTGGACGAATTACCTTTCTTTAAATCATGGCAATTTATTCTATAATCCCTTTCACGCGCTGAGTATTGTCTTTCTATATGGCTCTGCTCTACTTTTCGCAATGCATGGAGCAACGATATTAGCTACCTCTAGAATGGGAGGAGACAGGGAACTCGAACAAATCTATGATCGTGGCACCGCCTCCGAGCGTGCAGCTTTGTTCTGGAGATGGACCATGGGCTTTAACGCTTCTATGGAAGGAATTCATAGATGGGCTTGGTGGTTTGCAATTCTTTGTCCTATTACCGGTGGTATAGGCATATTACTAACTGGAACGGTTGTCGACGACTGGTTTAGTTGGGCAGTTCTTCATGGTTTTGCTGTCGAAGGCGGCTTGTATAACGGGCCCAGT
>AAMV01000001_Roseovarius_sp
ATGATTGAGTATCAGAATATATTCACCCAAGTGCAGGTTCAGGGCCAACCTGAATGGGGCATGGACGACACTGGCCGGATGATGGAAGAGCGCGCGGGCAAGCCGTTTTTCTCGACCCTCATCGGCTGGCTGGGCAACGCGCAGATCGGTCCGATCAACCTCGGCATGCTCGGTGTGATCAGCCTCATCAGCGGCTTCATGTGGTTCTTTATCGTGGGCCTCAACATGCTGGCGCAGGTCGGCTGGTCGCTGCCGGAATTCCTGCGGCAACTCTTCTGGCTGGCACTCGAGCCGCCGGGGCCCGAACACGGCCTCTCGATGCCCCCGCTCAATGATGGCGGCTGGTATATCATCAGCTCGTTCTTTCTGCTGGTGGCTGTCTGCGCCTGGTGGCTGCGCACCTATCAACTGGCCGCAAGCCACAAGATGGGCAAGCATGTCGCCTGGGCCTTCGCCTCTGCCATCTGGCTCTTTCTGGTGTTGGGCCTCTTCCGGCCGATCCTGATGGGATCGTGGTCCGAGGCGGTGCCCTACGGCATCTTCCCGCACCTTGACTGGACCACCGCGTTCTCGATCCGCTACGGCAACCTCTACTACAACCCGTTCCACTGCCTCTCGATCGTCTTCCTCTATGGCTCGGTCCTGCTCTTTGCGATGCACGGCGCCACCATTCTCGCGGTCAGCCGTTTCGGCGGAGACCGGGAGTTGGAGCAGATCGTCGACCGTGGCACGGCATCAGAGCGCGCCGCCCTCTTCTGGCGCTGGACCATGGGGTTCAACGCGACAATGGAGGGGATTCACCGCTGGGCCTGGTGGTTTGCGGTTCTCACCCCGATCACGGGTGGTATCGGCATCCTTCTGACCGGCACGGTCGTGGACAACTGGTTCATCTGGGCACAGGAACACAACTTTGCGCCCCTCTATGACGGATCTTACGGCTACGACGCTTACGGCTCTTACGAAGCCTTCATCGGACAAGGAGAGTAA
>AAOA01000014_Congregibacter_litoralis
ATGAAACTTGAATACCAAAACATATTTACGCGAGTGCAGGTGCGAGGTCCCCATTATCCGGGGGTATCCATCGGTGCTGAAAACGAGAACCGCGTCGGAACCCCCGTCGATAATTACTGGATGGGTAAGATTGGCGATGCGCAGATCGGACCTTTCTACCTGGGTACCCTGGGCCTGGCATCGATCGTGTGCGGCCTTATCGCCTTTGAGATCATCGGTCTCAACATGTGGGCCTCGGTTAACTGGGACCCGGTACAGTTTGTCAGGCAGTTGTTCTGGCTGGCCCTGGAGCCGCCACCCCCGCAGTACGGTTTGAGCCTGCCGCCTCTCAATGATGGCGGCTGGTGGTTGATCGCAGGCTTCTTCTTGACCTTATCGATCTTCCTCTGGTGGGCGAGAACCTACCGACGCTCCAAGGCTTTGGGTATGGGGCAGCATCTTACCTGGGCTTTTGCAGGTGCAATCTGGCTCTATCTGGTGCTCGGATTCATCCGCCCGGTACTCATGGGTAGCTGGAGTGAGGCGGTGCCCTTTGGCATCTTCCCCCATCTGGACTGGACCGCTGCTTTTTCCCTGCGCTACGGCAATCTCTTCTATAACCCGTTCCATATGCTGTCCATTGCCTTCCTGTACGGCTCCACCCTGCTGTTCGCCATGCACGGTGCCACCATCCTGGCGGTAACGCGCTACGGCGGCGATCGCGAGATTGATCAGATTACCGATCGAGGCACGGCATCGGAGCGCGCAGCACTGTTCTGGCGCTGGACCATGGGCTTTAACGCCTCCATGGAATCCATTCACCGCTGGGCCTGGTGGTTCGCTGTATTAACCGTTGTCACCGGCGGTATCGGCATCCTCTTAACAGGTACCGTGGTGGACAACTGGTACCTCTGGGCTGTGAAACACGGAGTAGCACCGTCCTATCCGGTACTTGAAGCAACTCCCACAGTCGATCCCATGATGACGGGAGGTCAATGA
>AB005220_Acidiphilium_cryptum
ATGATCGAATATCAGAACATCTTCACGCGGGTGCAGATCCGTGGGCCGCTGCATGACGGCGTTCCGGCGCCGGCGGGTGTGTGGGGCCGGCAGGGCAAGCCGTTCTTCAGCTACCTGCTCGGCCAGATCGGCAACGCCCAGGTCGGCCCGATCTATCTCGGTTCGCTCGGCGTCGCCTCCATCGCCTGCGGCCTGATCGCCTTCGAGATCATCGGGCTGAACATGATGGCCTCGGTGAACTGGAACCCGATCCGCTTCGTGCGCGACCTGCCGTGGCTCGCGCTCGAACCGCCGCCGCCGGCCTACGGGCTACGGCTGCCGCCGATGGACCAGGGCGGGTGGTGGCTGCTGGCCGGATTCTTCCTGACCACCTCGCTGCTGCTCTGGTGGATGCGGGTCTATCGCCGCTCGAAGCAGCTCGGCCTCGGCACCCATACCGCCTGGGCCTTCGCCTCGGCCATCTGGCTGTTCCTCGTGCTCGGCTTCATCCGCCCGCTGCTGATGGGTAGCTGGGGCGAGGCGCCGCCCTTTGGCATCTTCCCGCATCTGGACTGGACCGTCGCGTTCTCGTTGCGATACGGCAACCTGTATTACGATCCGTTCCACATGCTCTCGATCGTGTTCCTCTATGGCTCGGTCCTGCTGTTCGCGATGCATGGCGCGACCATTCTCGCCGTCAGCCGGTTCGGCGGCGAGCGCGAGGTGGAGCAGACGGTGGACCGGGGCACCGCATCGGAGCGCGCCGCGCTGTTCTGGCGCTGGACGATGGGGTTCAACGCGACGATGGAGAGCATCCATCGCTGGGCCTGGTGGTTCGCGGTGCTGACCACGCT
>AB012060_Blastomonas_natatoria
ATGGCAAGCTACCAAAATATCTTCACCCAGGTCCAGTTGCGCGGGCATCCCGAAATGGGGATGCCGCACAAGGACGACAGCGAACCGCGCATCCCGCTCACCACCTATAGCTACTGGATGGGCAAGCTGGGCCAGGCGCAGCTCGGGCCGCTCTATCTCGGCAAGCTGGGCCTCGCATCGCTGCTGTTCGGCGCGCTGTCGATCTCGATCATGGGGCTCAACATGCTGGCCTCGGTCAACTGGAACCCCAATCGATTCCTCAAGGAATTCTTCTGGCTGGCGCTCGAACCGCCGGGTCCTGAATGGGGCTTTTCGGTCTATGTGCCGCTGGCCGAAGGGGGCTGGTGGATCATCGCGGGCTTCTTCCTGACCGCCTCGATCCTGCTCTGGTGGGCCCGGACCTATCTCCGAGCCAGGGCGCTGGGCATGGGCACGCACATTGCCTGGGCCTTTGCGAGCGCGATCTGGCTGTATCTAGTGCTCGGCATCATTCGTCCGTTCCTGCTCGGCAGCTGGTCGGAAGCCGTGCCCTTCGGCATCTTCCCGCACCTCGATTGGACCGCCGCCTTCTCGATCCGCTACGGCAACCTGTTCTACAATCCGTTCCACGCCCTATCGATCGCCTTCCTCTATGGCTCCACCTTGCTTTTTGCGATGCATGGCGCCACTATTCTGGCTGTGGGTCGCTATGGTGGCGAGCGTGAGATCGAACAGATCTACGATCGCGGGACAGCCAGTGAACGCGCCGGCCTGTTCTGGCGCTGGACCATGG
>AB020599_Porphyrobacter_tepidarius
ATGGCGACATACCAAAACATCTTCACCCAGGTGCAAGTGCAAGGGCCGCCCGAAATGGGTGTCCCGCACCTCGACGGGAGCGAGGCACGCCTTGCGCTTGTCGGCCACAACCGCTGGATGGGCAAGATCGGTCAGGCCCAGCTCGGCCCGATCTATCTCGGCTGGCTGGGTGTGATCAGCCTCGCCTTCGGCGGCGCGGCCATCCTGATCATCGGGCTGAACTTCTGGGCTCAGGCCGGCTGGTCGCCGCAAACCTTCATGCGCGAATTCTTCTGGCTCTCGCTCGATCCTCCGGGGCCGGAATACGGCTTCAGCCCGTTCGTTCCGCTCGACAAGGGCGGCTGGTTCATCATCACCGGCGCATTCCTCACCATCGCGGTGCTGACCTGGTGGGCGCGCACCTATTACAGGGCCAAGGCACTGGGCATGGGGATGCACATTCCCTGGGCCTTCGCCTCGGCGATCTGGCTGTTCCTGGTGCTCGGCTTCATCCGGCCCATGCTGATGGGCGAATGGGCGCAGGCCGTGCCCTACGGCATCTTCAGCCATCTCGACTGGACCAACAATTTCTCGCTGGTCTACGGGAACCTGTTCTACAATCCGTTCCACGCGCTCTCGATCGTTTTCCTTTACGGATCGGCGGTGCTGTTTGCGATGCACGGGGCGACGATCCTTGCGCTTGGCCGTTATGGCGGCGAGCGCGAGATCGAACAGATCACCGACCGCGGCACTGCGGCCGAGCGCGGCGCGCTG
>AB020784_Rhodovulum_sulfidophilum
ATGGCTGAATATCAGAACATCTTCACCCAGGTGCAGGTCCAGGGACCCAGCGACTGGGGCATGGACAACGAGAACAACATGATGGAAGAGCGGGCCGGCATGGGCCACTTCTCCATCCTCGGTTGGCTCGGCAATGCCCAGCTCGGCCCGATCTATCTGGGCTATACCGGTGTGGTCTCGTTGATCGCGGGCTGCTTCGCCTTCCTGATCATCGGGCTGAACATGCTGGCCCAGGTCGACTGGTCGCTGGTGCAGCTGCTGCGGCAGGGGTTCTGGCTGGCGCTTGAACCGCCCTCGCCGGAATACGGCCTGCGCATCCCGCCGCTGAAGGAAGGCGGCTGGTACATGGTTGCCAGCTTCTTCCTGCTGATCTCGGTCTGGGCCTGGTGGGCACGTACCTACATGCTCGCCGTCGAGCACAAGATGGGCAAGCATATTGCCTGGGCGTTCCTGTCGGCGATCTGGCTGTTCATGGTGCTGGGCTTCTTCCGCCCGATCCTGATGGGCTCCTGGTCGGAAATGGTGCCCTACGGCATCTTCCCGCACCTCGACTGGACCACCGCCTTCTCGATCCGGTACGGCAACCTCTACTACAACCCGTTCCACGCGCTCTCGATCGCGTTCCTCTACGGCTCTGCCCTGCTCTTCGCGATGCATGGCGGCACCATCCTCGCCGTGACCCGCTTCGGTGGCGACCGCGAGCTGGAGCAGATCTACGACCGCGGGACCGCGTCCGAGCGTGCCGCCCTGTTCTGGCGCTGGACCATGGGCTTCAACGCCACGATGGAAGGCATTCACCGTTGGGCCTGGTGGTTCGCGGTTCTGACCCCGCTGACCGGCGGGATCGGCATCCTGCTCACGGGCACTGTCGTCGACAACTGGTATATCTGGGCCCAGGAGCACAACTTCGTCACGGAGTACACTCAGCCCTACGGCGTTGACGCCTATGTCGGGCAAGGAGGCTGA
>AB028938_Roseateles_depolymerans
GGAGATGCCTGAATATCAGAACCTTTTCACCAGCGTGCAGGTGGCCGCGCCGTCGTATCCCGGCGTGCCGCTGGGGCGGGACGAGTATCAGCGCAGCGGCGGCAGCACCCATGTCCATTGGCTGGGCCGGCTGGGGGATGCCCAGCTCGGGCCCATCTACCTGGGCTGGCTGGGGCTGTGCTCGCTGATCTGCGGCTTCATTGCCATCGAGATCATCGGGCTCAACATGCTGGCCTCGGTGAACTGGAATCCGATCCAGTTCGTGCGGCAGCTGCCCTGGCTGGCGCTGGAGCCGCCGCCGCCGGCCAACGGGCTGCATCTGCCGCCGCTCAACCAGGGCGGATGGTGGCTGCTGGCGGGGCTGTTCCTCACCACCTCCATCCTGCTGTGGTGGGTGCGCATGTACCGCCGCGCCCGCAAGCTGGGCATGGGCACGCATGTGGCCTGGGCCTTTGCCGCGGCCATCTGGCTCTACCTGGTGCTGGGCATCATCCGGCCGGTGCTGATGGGCAGCTTCGGCGAGGCCGTGCCCTTTGGCATTTTCCCGCATCTGGACTGGACGGCCGCCTTCTCCCTGCGCTATGGGAATCTGTTCTACAACCCGTTCCACATGCTCAGCATCGTGTTCCTGTATGGGAGCACCCTGCTGTTTGCGATGCACGGGGCGACCATCCTGGCGGTGAGCCGCTTCGGCGGCGAGCGGGAGATCGAGCAGATCACCGACCGCGGCACCGCCAGCGAGCGCGCGGCACTGTTCTGGCGCTGGACCATGGGCTTTAACGCCACCATGGAATCGATCCACCGCTGGGCCTGGTGGTTCGCGGTACTGTGTCCGCTGACCGGGGGCATCGGCATCCTGCTGACCGGCACCGTGGTGGACAACTGGTACCTGTGGGGCGTGAAACACGGCATTGCGCCGATGTATCCGGCCGTCTTCCCGCCGGTGGTCGATCCGTCGCTGGTGGTGCCCGGGGGCCAGCCATGA
>AB031015_Sphingomonas_natatoria
ATGGCAAGCTACCAAAATATCTTCACCCAGGTCCAGTTGCGCGGGCATCCCGAAATGGGGATGCCGCACAAGGACGACAGCGAACCGCGCATCCCGCTCACCACCTATAGCTACTGGATGGGCAAGCTGGGCCAGGCGCAGCTCGGGCCGCTCTATCTCGGCAAGCTGGGCCTCGCATCGCTGCTGTTCGGCGCGCTGTCGATCTCGATCATGGGGCTCAACATGCTGGCCTCGGTCAACTGGAACCCCAATCGATTCCTCAAGGAATTCTTCTGGCTGGCGCTCGAACCGCCGGGTCCTGAATGGGGCTTTTCGGTCTATGTGCCGCTGGCCGAAGGGGGCTGGTGGATCATCGCGGGCTTCTTCCTGACCGCCTCGATCCTGCTCTGGTGGGCCCGGACCTATCTCCGAGCCAGGGCGCTGGGCATGGGCACGCACATTGCCTGGGCCTTTGCGAGCGCGATCTGGCTGTATCTAGTGCTCGGCATCATTCGTCCGTTCCTGCTCGGCAGCTGGTCGGAAGCCGTGCCCTTCGGCATCTTCCCGCACCTCGATTGGACCGCCGCCTTCTCGATCCGCTACGGCAACCTGTTCTACAATCCGTTCCACGCCCTATCGATCGCCTTCCTCTATGGCTCCACCTTGCTTTTTGCGATGCATGGCGCCACTATTCTGGCTGTGGGTCGCTATGGTGGCGAGCGTGAGATCGAACAGATCTACGATCGCGGGACAGCCAGTGAACGCGCCGGCCTGTTCTGGCGCTGGACCATGG
>AB035570_Erythrobacter_longus
ATGGCTACCTATCAAAACATCTTCACCCAGATCCAGGTCAAGGCCGCTCCTGAAATGGGCGTTCCGCTGACCGATGGCAGCGAAGAACGTATTCCTATCACTGGCTATTCCTACTGGATGGGCAAGATAGGCCAGTCGCAGTTTGGCCCGGTTTATCTCGGCTGGCTCGGCATGATCTCGCTCACCTTTGGCTTTGCGGCCTTTATGATCATCGGACTGAACTTCTGGGCTCAGGCCGGATGGGACCCGCAAACCTTCATGCGCGAGCTTTTCTGGCTCTCGCTTGATCCGCCAAGTGCCGAATACGGCTTTAGCCCGTTCGTACCCTTGAATGAAGGCGGCTGGTTCATCATGACCGGCGCGTTCCTCTCGATTGCGGTTCTTTGCTGGTGGGCTCGTACCTATATGCGGGCCAAGGCATTGGGCATGGGGATGCACATCCCTTGGGCCTTTGCGTCGGCAATCTGGCTGTTCCTCGTATTGGGCTTTATCCGCCCGCTGCTCCTTTGGGATTGGTCACAGGCTGTTCCTTACGGGATCTTCAGTCACCTTGACTGGACCAACAACTTCTCGCTCATTCACGGCAACTTGTTCTACAATCCGTTCCACGCGCTCTCGATTGTGTTCCTTTACGGTTCAGCAGTCCTGTTCGCGATGCACGGTGCGACGATCCTTGCTGTGGGCCGTTACGGCGGTGAGCGTGAGATTGAACAGATCACGGACCGCGGCACAGCCTCTGAGCGTGCGG
>AB16989_Roseobacter_denitrificans
ATGATGTATCCTGAATATCAAAACATCTTCACGCAGGTGCAGGTCCGTGGCACGCCCGAAATGGGCATGGACGATGCCGGCAACAACATGATGGAAGAGCGGGTCGGCAAACCCTTCTTCAGCACACTGGCAGGCCTGTTCGGGAACGGTCAGATCGGACCCTACTATTTCGGCTGGACGTCGATCGTGGCCTTTGGCACCGGTATTGCGTGGTTCGTGATCGTGGGCTTCAACATGCTGGCGCAGGTCGGCTGGTCGATCCCGCAATTCATCCGGCAGCTCTTCTGGCTCGCACTTGAGCCGCCTTCGCCTGAGTACGGGCTGTCCATGCCACCGCTGAATGATGGTGGCTGGTATATCATCGCCAGTTTCTTCTTGCTGGTGTCGGTGATGACCTGGCTGCTGCGCGCATATCTGCTCGCCGAACAGCACAAGATGGGCAAACATATCTTCTGGGGCTTTGCGGCAGCGGTCTGGTTGTTCCTCGTGCTGGGTCTGTTCCGTCCGATCCTGATGGGGTCCTGGTCCGAGGCGGTGCCTTACGGTATCTTCCCGCACCTTGACTGGACGACAGCGTTTTCGATCCGCTACGGCAACCTCTACTACAACCCGTTCCACTGTCTTTCGATCGTGTTCCTTTATGGCTCTGTCCTGCTGTTCTGCATGCATGGCGGCACCATTCTGGCGGTGACCCGCTATGGCGGCGACCGCGAGTTGGAACAGATCTATGACCGTGGCACAGCCACTGAACGTGCGGCTTTG
>AE008919_EBAC00065D09
ATGATTGAATATCAGAATATTTTCACACAGGTTCAGGCCGACGCTCCGGATTATCCTGGGGTACCCATCGGCAAGGATGAAGAGCACCGAATGGGCGGACCCATTCACAGCTGGATTGCCGGTAAGCTCGGTGATGCACAAATTGGGCCTATTTATTTAGGGCCATCAGGCTTTCTCGCCTTCCTGTGCGGCTTCATAGCCTTTGAGATCATTGGTCTAAATATGTGGGCATCAGTCAACTGGGACCCCATCGAATTCATTCGTCAATTACCCTGGCTCGCATTAGAGCCACCACCCCCGGAGTATGGCCTGGGCATTCCTCCGCTAAATGATGGTGGCTGGTGGTTGATGGCCGGATTTTTCCTGACCGCCTCGATATTACTGTGGTGGTGGCGAACATTTACCATCTCCAGAAACCTAGGCATGAGCAACTATCTTGCGTGGGCATTTGCTGCGGCTATTTGGTTATACCTGGTACTCGGTTTTATCCGACCCATCCTCATGGGTAGCTGGAGCGAGGCTGTGCCCTTTGGCATCTTCCCGCACTTAGACTGGACCGCTGCGTTCTCGATGCGCTACGGCAACTTGTTCTACAACCCCTTCCACATGCTTTCAATCGCTTTCCTTTACGGGTCAGCCATTTTGTTCGCCATGCACGGGGCAACCATCTTGGCGGTGAGTCGTTATGGCGGCGATCGCGAGATCGACCAAGTCACCGATATCGGTACAGCAGGCGAACGGTCAATGCTCTACTGGCGCTGGTGCATGGGGTTTAACGCCTCAATGGAATCCATTCACCGCTGGGCATGGTGGTTTGCAGTACTGACCGTGATAACCGGTGGCATAGGCATTCTGCTAACTGGAACAGTTGTAGAAAACTGGTATCTCTGGGGTGTGAAACACGGTATTGCGCCGGCCTACCCTGTTATCGACGCGGTACCTGTCGTTGATCCTATGATGGAGGCGAACCAA
>AE008920_EBAC00029C02
ATGATTGAATATCAAAATATTTTTACACAAGTTCAAGTCTCGGCACCGGACTATGCGGGCGTCCCCCTCGAGAACGCCGAAGATGACCGATCTGGCATCCTCACGCACAGCTACTGGGCCGGCAAGTTAGGGGACGCTCAAATTGGACCGATCTATCTCGGTCCTGTAGGTGTCGCCGCATTTTTCATGGGGACGCTCGCCTTCCTCATTATCGGCATGAACATGTTTGCCTCAGTCAACTGGGATCCAATCGAGTTCATTCGTCAACTGCCGTGGCTGGCATTGGAGCCCCCCGGTCCGCAGTATGGACTCTCTTTCCCACCACTTAATGACGGTGGATGGTGGCTAATTGCCGGCGCATTCCTAACCATGTCGATCATGCTGTGGTGGTACCGAACCTTCGCACTTGCACAGAACCTTGGCATGGGTAATCACATGGCATGGGCATTTGCAGCGGCAATTTGGCTTTATTTAGTACTCGGCTTTATACGCCCGATCCTGATGGGCAGCTGGGCCGAGGCCGTTCCATTCGGCATCTTCCCTCACCTCGACTGGACCGCCGCCTTCTCGTTGCGCTACGGCAACCTCTTCTACAACCCCTTCCACATGTGGAGCATCTTCTTCCTCTACGGATCGGCAGTACTGTTTGCAATGCACGGCGCCACCATTTTAGCGACCAGTCGCTATGGGGCTGACCGCGAGATCGATCAAATTACAGACCGCGGTACTGGCGCAGAACGAGGCGCGTTGTTCTGGAGATGGACCATGGGCTTCAACGCCTCCATGGAATCGATCCACAAATGGGCCTGGTGGTTTGGCGTGCTGACCTGCGTCACCGGCGGTATCGGCATCATCCTCACAGGCACCGTCGTTGAGAACTGGTACCTATGGGGTATGAAGCATGGGCTTGTTCCCATCTATCCAATGGTTGGCGAAGCTGTCGTCGATCCGCTCATGACAGGGGGTGCGCAA
>AE008921_EBAC00060D04
ATGGAATATCAAAATATTTTCACACAGGTTCAAGTGCAAGGTCCACCCGAAATGGGCATGGACCCTACGGGAGACATCGCCCGTGAGCGCACAAGCAAAGCTGGTTTCTCGAAACTGGCTGGCATTTTGGGCAATGCGCAATTGGGCCCGCTGCATCTGGGTATGTTTGGCGTCGTTTCTCTGGCGACGGGCCTGCTGTGGTTCTTTATCGTCGGCCTGAATTTTTGGGCCCAAGCGGATTACTCGCCAGCCGTTTTCATGCGCGATCTGTTTTGGTTCTCACTTGAGCCACCTTCAGAGGAATATGGTCTTGGCATGGCGCCTTTAAACGAAGGTGGCTGGTGGTTGATTTCCTCCTTCTTCTTGCTGGTCTCCGTCATCGCATGGTGGATCCGCACCTATCTGCGCGCCGAAGAGCTGGGCCTTGGGAAACATGTCAGTTGGGCCTTTGCCTCGGCCATCTGGCTGTTTTTGGTTCTTGGTCTGATCCGCCCAGTGATGATGGGCTCTTGGTCAGAAGCGGTGCCTTATGGGGTGTTCTCGCATCTTGATTGGACAAATCTGTTTTCACTGACCTATGGCAACCTGTTCTACAACCCATTCCACGCACTCTCGATCGCCTTTCTTTACGGCTCTGCTTTGCTCTTCGCTATGCATGGCGCCACAATCCTGGCCGTATCGCGCTATGGTGGCGAGCGGGAAATTGAGCAAATCGTGGATCGCGGGACGGCCTCAGAACGCGCGGCACTCTTCTGGCGCTGGACCATGGGCTTCAACGCGACCATGGAAGGTATTCACCGCTGGGCGTGGTGGTTTGCAGTCCTGACAACTTTGACAGGTGGTATTGGCATTTTGCTCACAGGGACCGTGGTCGACAATTGGTATGTCTGGGCACAAGACCATGGCTATGCGCCGCTGGAT
>AF159440_Rhodoplanes_elegans
ATGGCTGAGTATCAGAACATCTTTACCCAGGTGCAGATCAGAGGCCCCGGCTATGCCGGCGTGCCGCTGGAAGGCTCCGACGGGCACAGGGTGGGCGGCCAGAGCTTCCACTCGTACTGGCTGGGCAAGCTCGGTGATGCACAGGTCGGCCCGATCTATTTGGGTTGGCTCGGCATCTTCTCGCTGCTCTGCGGCTTCATCGCCTTCGAGATCATCGGGCTGAACATGTTCGCCTCGGTGAACTGGGATCCGATCCAGTTCGTCCGGCAGCTTCCGTGGCTGGCTCTCGAGCCGCCGCCGCCCGCCTACGGCCTCAAGATCCCGCCGCTCAACGACGACGGCTGGTGGCTAATGGCGGGGTTCTTCCTGACGCTCTCGATCCTCCTCTGGTGGGTGCGGGTCTATCAACGCGCGCGCGTTCTCGGGATGGGAACCCATCTCGCCTGGGCGTTCGCGTCGGCGATCTTCCTGTACCTGTCGCTCGGCTTCTTCCGTCCGATCCTGATGGGAAGCTGGGCGGAGGCCGTTCCGTTCGGGATCTTCCCGCATCTCGACTGGACGGCGGCGTTCTCGATCCGCTACGGCAATCTGTTCTACAACCCCTTCCACATGCTCTCGATCGCGTTCCTGTATGGCTCGGCGGTGCTCTTCGCGATGCACGGCGCGACCATCCTGGCCGTGAGTCTCTTCGGGGGTGAGCGGGAGGTCGAGCAGATCGTCGATCACGGCACCGCG
>AF182374_Bradyrhizobium_sp
ATGGCCCAATACCAGAACATCTTCACGCAGATCCAAGTTCGTAGCAAAATCTACCCGGGCATCCCGATCGAGCCCGGGGTGTGGGAGCGGCTCGGCAAGGGCAGCTTCAACTACTGGTTCGGCAAGCTCGGCGACGCCCAGGTCGGCCCGGTCTATCTCGGCTTCCTTGGACTGGCCTCGCTGATGTCCGGCTTCGTCGCGATCGAGATCATCGGTCTCAACATGCTGGCCTCGGTGAACTGGAGTCCGCTCGAGTTCATCCGTCAGTTCTTCTGGCTGTCCTTGCAGCCGCCGGCGCCGGAATACGGCCTGCAGATCTTCCCGCCGCTGCAGGAGGGCGGCTGGTGGCTGATGGCCGGTTTCTTCCTGACGACATCGATCCTGTTGTGGTGGGCGCGCACCTATCGCCGCGCTCGGGCGCTCGGTCTCGGCACGCATGTGTCGTGGGCGTTCGCGTCGGCGATCTGGCTGTATCTGGTGCTCGGCTTCATCCGGCCGATCTTCATGGGCAGCTGGAGCGAAGCGGTGCCTTTCGGCATCTTCCCGCACCTCGACTGGACCAACAACTTCTCCATCACCCACGGCAACCTGTTCTACAATCCGTTCCACATGCTCTCGATCGCCTTCCTGTACGGGTCGGCGCTGCTGTTCGCGATGCATGGCGCAACGGTGCTGGCGATCAGCCGTTACGGCGGCGAGCGTGAGCTGGAGCAGATCGTCGACCGTGGCACGGCCTTCGAACGCGGTGCGCTGTTCTGGCGCTGGACGATGGGCTTCAATGCGACGGCCGAATCGATCCATCGCTGGGCCTGGTGGTTCGCCGTGCTTTGCACCTTGACCGGCGGCATCGGTATCCTACTGTCGGGCACCGTCGTCGACAATTGGTTCGACTGGGGCGTGAAACACGGGCTGGCGCCGCCGCGCTGA
>AF393984_Proteobacterium_EBAC00029C02
CAAATTGGACCGATCTATCTCGGTCCTGTAGGTGTCGCCGCATTTTTCATGGGGACGCTCGCCTTCCTCATTATCGGCATGAACATGTTTGCCTCAGTCAACTGGGATCCAATCGAGTTCATTCGTCAACTGCCGTGGCTGGCATTGGAGCCCCCCGGTCCGCAGTATGGACTCTCTTTCCCACCACTTAATGACGGTGGATGGTGGCTAATTGCCGGCGCATTCCTAACCATGTCGATCATGCTGTGGTGGTACCGAACCTTCGCACTTGCACAGAACCTTGGCATGGGTAATCACATGGCATGGGCATTTGCAGCGGCAATTTGGCTTTATTTAGTACTCGGCTTTATACGCCCGATCCTGATGGGCAGCTGGGCCGAGGCCGTTCCATTCGGCATCTTCCCTCACCTCGACTGGACCGCCGCCTTCTCGTTGCGCTACGGCAACCTCTTCTACAACCCCTTCCACATGTGGAGCATCTTCTTCCTCTACGGATCGGCAGTACTGTTTGCAATGCACGGCGCCACCATTTTAGCGACCAGTCGCTATGGGGCTGACCGCGAGATCGATCAAATTACAGACCGCGGTACTGGCGCAGAACGAGGCGCG
>AF393990_Proteobacterium_EBAC00065D09
CAAATTGGGCCTATTTATTTAGGGCCATCAGGCTTTCTCGCCTTCCTGTGCGGCTTCATAGCCTTTGAGATCATTGGTCTAAATATGTGGGCATCAGTCAACTGGGACCCCATCGAATTCATTCGTCAATTACCCTGGCTCGCATTAGAGCCACCACCCCCGGAGTATGGCCTGGGCATTCCTCCGCTAAATGATGGTGGCTGGTGGTTGATGGCCGGATTTTTCCTGACCGCCTCGATATTACTGTGGTGGTGGCGAACATTTACCATCTCCAGAAACCTAGGCATGAGCAACTATCTTGCGTGGGCATTTGCTGCGGCTATTTGGTTATACCTGGTACTCGGTTTTATCCGACCCATCCTCATGGGTAGCTGGAGCGAGGCTGTGCCCTTTGGCATCTTCCCGCACTTAGACTGGACCGCTGCGTTCTCGATGCGCTACGGCAACTTGTTCTACAACCCCTTCCACATGCTTTCAATCGCTTTCCTTTACGGGTCAGCCATTTTGTTCGCCATGCACGGGGCAACCATCTTGGCGGTGAGTCGTTATGGCGGCGATCGCGAGATCGACCAAGTCACCGATATCGGTACAGCAGGCGAACGGTCAATG
>AJ010302_Rhodobacter_sphaeroides
ATGGCTGAGTATCAGAACATCTTCTCCCAGGTCCAGGTCCGCGGACCGGCCGACCTGGGGATGACCGAAGACGTCAACCTGGCCAACCGTTCGGGCGTCGGTCCCTTCTCGACCCTGCTCGGCTGGTTCGGCAACGCCCAGCTCGGCCCGATCTATCTCGGCTCGCTCGGCGTCCTGTCCCTCTTCTCGGGCCTGATGTGGTTCTTCACCATCGGGATCTGGTTCTGGTATCAGGCGGGCTGGAACCCGGCCGTCTTCCTGCGCGACCTGTTCTTCTTCTCGCTCGAGCCGCCGGCACCCGAATACGGTCTGTCCTTCGCGGCTCCGCTGAAGGAAGGCGGGCTGTGGCTGATCGCGTCGTTCTTCATGTTCGTCGCGGTCTGGTCCTGGTGGGGCCGCACCTATCTCCGCGCTCAGGCGCTGGGCATGGGCAAGCACACCGCCTGGGCGTTCCTCTCGGCCATCTGGCTGTGGATGGTGCTGGGCTTCATCCGTCCGATCCTCATGGGGTCCTGGTCGGAAGCGGTTCCCTACGGCATCTTCTCGCACCTCGACTGGACGAACAACTTCTCGCTCGTCCACGGCAACCTGTTCTACAACCCCTTCCACGGTCTCTCGATCGCCTTCCTCTACGGGTCGGCCCTGCTCTTCGCGATGCACGGTGCGACCATCCTCGCGGTCTCCCGCTTCGGCGGCGAGCGCGAGCTGGAGCAGATCGCCGACCGCGGGACGGCAGCGGAGCGGGCCGCCCTCTTCTGGCGCTGGACCATGGGTTTCAACGCCACGATGGAAGGCATCCACCGCTGGGCCATCTGGATGGCGGTCCTCGTGACCCTCACCGGCGGCATCGGCATCCTGCTCTCGGGCACGGTCGTGGACAACTGGTACGTCTGGGGCCAGAACCACGGCATGGCGCCGCTGAACTGA
>AJ544223_Thiocapsa_roseopersicina
ATGGCTGAATATCAGAACATTTTTACAAGCGTGCAGGTGCGCTCTCCGGCTTACCCCGGAACGCCGATGCCGAAAGGCAATCTGCCGCGTATCGGCAAGCCGATCTTCTCCTACTGGGCGGGTAAGCTCGGTGATGCTCAGATTGGTCCAATCTATCTCGGGTTCACCGGTGTTGCATCCCTTCTCTTCGGCTTCATCGCCATCGAGATCATCGGCTTCAACATGGCGGCTTCCGTAAATTGGAGCCCGATGGAGTTTCTGAAGAACTTCTTCTGGTTGGCGCTCGAGCCGCCACCGCCGTCCTACGGCCTCAGTATCCCTCCTTTGGGTGACGGCGGCTGGTGGTTGATCGCCGGGTTCTTTCTGACCGCGTCCATCATCCTTTGGTGGGTCCGGACCTACAAGCGGGCAGCGGATCTGGGTTTGAGTCAGTGGCTGTCGTGGGCGTTTGCAGCGGCAATCTTCTTCTATCTGAGCCTGGGTTTCATTCGCCCGGTGTTGATGGGGAGCTGGGCGGAGGCGGTGCCTTTCGGTATCTTCCCTCACCTTGACTGGACCGCGGCCTTCTCGATTCGCTATGGGAACCTCTATTACAACCCGTTCCACATGCTCTCGATTGCCTTCCTGTATGGCTCGGCCCTGCTGTTTGCCATGCATGGTGCGACCATCCTTGCCGTCAGCCGATTCGGTGGCGATCGCGAGATCGACCAGATCACGGATCGCGGCACGGCAGCCGAGCGCGCAGCACTCTTCTGGCGCTGGACCCNGGG
>AY044246_env20m1
CAACTTGGGCCGCTTCACTTGGGCGTCTTTGGCGTTGTCTCCATAGCAACGGGTCTGATCTGGTTCGTGATTATCGGGATGAACTTCTGGGCCCAGGCGGAGTATTCCCCAGGCATCTTCATGTGCGATCTGTTCTGGTTTTCGCTTGATCCGCCTGCTGAAGAATACGGGCTTGGCATGGCTCCTTTGAATGGGGGTGGCGTGGTTCTTAATCGCGGTTTCTTCTTCATGATCTCGCTGTGCAGTTGGTGGATCCGCACGTATTTACGCGCTGAAGAGCTGGGCATGGGCAAGCACGTCTCATGGGCGTTTGCATCTGCTTTGTGGCTTGTGTTGGTCTTGGGCCTGTTCCGTCCTATCCTCATGGGCAGCTGGTCCGAAGCAGTGCCTTACGGCGTTTTCTCGCATCTTGATTGGACGAACCTGTTCTCGCTGACCTATGGCAACTTGTTCTACAACCCGTTCCACGCGCTTTCGATCGCCTTCCTCTATGGTTCTGCACTGCTGTTTGCGATGCACGGTGCGACGATCCTTGCGGTATCTCGCTACGGCGGCGAGCGCGAGATCGAACAGATCGTTGATCGTGCACGGCCTCCGAGGCGCGCAGCTT
>AY044247_env20m5
CAGTTAGGTCCAATCTATCTGGGTACTTTTGGGGTAATCTCGATGGTATCGGGCTTGATATGGTTCTGGATCATAGGATTTAACTTTTGGGTTCAAGCCGAGTGGTCCCCTGCAATTTTTATGCGTGATCTATTCTGGTTTTCCCTAGAGCCACCTGCTCCAGAATATGGGCTTGGCTTTGCGCCACTTAATGAAGGTGGCTGGTTCTTGATTGCTGGTTTCTTTTTCCTCGTTTCCTTGATGTCTTGGTGGGTTCGTACTTATTTGCGGGCTGAAGAGCTAGGTCTTGGAAAGCATGTAGCATGGGCTTTTGCATCTGCAATTTGGTTGGTATTGGTACTTGGATTAATACGCCCCATTATGATGGGTTCATGGTCAGAGGCCGTCCCTTACGGCGTTTTCAGCCATCTTGATTGGACCAATCTGTTCTCGCTGACCTATGGCAATCTTTTTTATAACCCATTCCATGCGCTTTCTATCGTTTTCCTTTATGGCTCAGCATTGTTGTTTGCAATGCACGGTGCAACCATTCTGGCTGTGTCTCGTTACGGTGGCGAACGGGAGATAGAGCAAATTGTCGATCNCGGTACCGCATCAGAACCGCTGCATT
>AY044248_envhot1
CAGATAGGACCAGTTTTTCTTGGTTGGACAGGTATTATTGCTCTTTCTACTGGTCTGCTGTGGTTTGTAATTGTCGGGCTCAACATGTTAGCTCAGGTTGGTTGGTCTATCCCAGAATTTCTTCGTCAAGGGTTTTGGTTAGCGCTGGATCCTCCAGGGCCAGAATGGGGACTTCGTATGCCGCCGCTTAATGAAGGTGGATGGTATATAATAAGCTCATTTTTCCTTTTAGTTTCTGTAATGTCGTGGTGGCTAAGAAGTTATCTTTTGGCTCAGCAGCACAAAATGGGAAAACATGTAGCATGGGCATTCTTGGCTGCGATATGGTTATTTTTAGTTTTGGGCTTATTCAGACCGTTTCTGATGGGAAGTTGGTCTGAGGCCGTTCCATATGGCATATTTCCACACTTGGATTGGACAACTGCATTTTCCATAAGATACGGCAACTTGTATTATAACCCATTCCATTGTCTGTCCATCGTATTCCTATACGGGTCTGTTCTTCTATTCGCGATGCATGGTGCTACGATTTTAGCAACAACGCGATTTGGTGGAGACCGTGAGCTGGAACAAATTTATGACAGAGGAACGGCTTCCGAAAGAGCTGCAT
>AY044250_envhot3
CAAATTGGACCCATATACCTCGGACCTCTGGGTGTCGCTGCACTGTTCTCGGGAACCATTGCGTTCGTAATCATTGGTCTGAATATGTTCGCCTCTGTAAATTGGGATCTTTCTGAGTTCGTTCGCCAGCTATTTTGGTTGGCACTTGAGCCTCCTGGACCCCAGTACGGCCTCTCTTTTCCACCACTTAATGATGGCGGATGGTGGCTGATAGCGGGCGCCTTTTTAACACTTTCGATCATGCTTTGGTGGTGGCGTACTTTCGCCCTCGCTAATAACTACGGTATGGGGAATCATATTGCCTGGGCATTTGCCGCAGCCATTTGGCTTTACCTGGTTTTAGGCTTCATCCGACCAGTGCTGATGGGAAGCTGGTCTGAAGCCGTACCGTTTGGGATCTTCCCTCATCTGGACTGGACGGCCGCATTCCCACTACGTTACGGAAACTTGTTCTACAACCCATTCCATATGTGGAGCATCTTTTTCCTATACGGATCAGCAGTCTTATTTGCGATGCACGGCGCCACAATTTTGGCGACGAGCCGGTACGGAGCTGACCGTGAGATCGATCAGATCACCGATCGTGGCACCGGCGCAGAACGCGGNGCCC
>AY177752_Lamprocystis_purpurea
ATGGCCGAATATCAAAACATTTTCAACAAGGTCCAGATCCGCGAGCCGGGCTATCCCGGTGTCGCGCTGCCCAAGGGTGAACTGCCGCGTCTCGGCAAGCCGGTATTCAATTATTGGCTGGGCAAGATCGGCGACGCGCAGATCGGACCCATTTACCTCGGCTTCGCCGGGGTAGCGTCGATCCTCTGCGGCTTCATCGCCATCGAGATCATCGGCTTCAATATGCTGGCGTCCGTGAACTGGAGCCCGATCGAGTTCGTGAAGAACTTCTTCTGGCTCGCGCTGGAGCCGCCGCCGCCCGCGTATGGGCTCAGCATTCCGCCGCTCGGCGACGGTGGCTGGTGGCTGATGGCCGGCTTCTTCCTTACCGCATCCATCTTGTTGTGGTGGATCCGTACCTACCAGCGTGCGATCGCGCTCGGCACCGGCACGCACGTGGCGTGGGCCTTTGCGGCGGCGATCTTCTTTTACCTGACGCTCGGCTTCATTCGGCCGGTTCTGATGGGTAGCTGGGGTGAGGCGGTTCCGTTCGGGATCTTCCCGCATCTGGACTGGACCGCGGCGATCTCGATCCGCTACGGCAACTTCTATTACAACCCGTTCCATGCGCTGTCCATCGCGTTCCTGTACGGCGCTGCGGTGTTGTTCGCCATGCATGGCGGCACCATCGTGGCCGTATCCCGCTACGGCGGCGACCGTGAGATCGACCAGATCACCGACCGCGGCACCGCGTCGGAGCGGGCCATGCTGTTGTGGCGCTGGACCATGGGCTTCAACGCATCGATGGAATCCATCCATCGCTGGGCCTGGTGGTTCGCGGTGCTGGTGGTGATCACCGCAGGCATCGGCATCCTGCTCACGGGCACCGTGGTCGAGAATTGGTACCTGTGGGGCATCAAGCACGGCATTGTGGCGCCCTATCCGTCCGAGCTCACGATCCAGGATCCGAGTCTGTTGCAGGGGGTGTCGCAATGA
>AY671989_eBACred25D05
ATGATTGAGTATCAAAATATTTTTACCCAAGTTCAGGTGCGTGGCCCTGTAGAAATGGGTGTTGATAACGAAAACAATATGGCGGCTGAGAGAGGCGGCACACCTTGGTTTTCACGTTTAGCTGGATGGATTGGGAATGCACAGATAGGACCAGTTTTTCTTGGTTGGACAGGTGTTGTTGCTCTTTCCACAGGTCTGCTATGGTTTGTAATTGTAGGGCTCAACATGTTAGCCCAAGTTGGTTGGTCTATCCCAGAGTTTCTTCGTCAAGGGTTTTGGCTAGCGCTGGATCCTCCAGGGCCAGAATGGGGACTTCGTATGCCGCCGCTTAATGAAGGAGGATGGTATATAATCAGCTCATTTTTCCTATTAGTTTCTGTAATGTCGTGGTGGCTAAGAAGCTATCTTTTGGCTCAGCAGCACAAAATGGGAAAACATGTAGCATGGGCATTCTTGGCTGCGATATGGTTATTTTTAGTTTTGGGCTTGTTCAGACCGTTTCTGATGGGAAGTTGGTCTGAGGCTGTTCCATATGGCATCTTTCCACACTTGGATTGGACAACTGCATTTTCCATAAGATACGGCAACTTGTATTATAACCCATTCCATTGTCTGTCCATCGTATTCCTTTACGGGTCTGTTCTTCTATTCGCGATGCATGGTGCGACGATTTTAGCAACAACGCGATTTGGTGGAGACCGTGAGCTGGAACAAATTTATGACAGAGGAACGGCTTCCGAACGAGCTGCATTGTTCTGGCGCTGGACAATGGGTTTCAATGCTACAATGGAAGGTATCCATAGATGGGCTTGGTGGTTTGCCGTTCTGACCCCAATAACTGGAGGAATTGGTATTCTTCTAACGGGAACAGTTGTTGATAACTGGTTCATATGGGCTCAAGAGCACTACTTTGCTCCAATGTATGATGGTTCATACGGTTACGAAAGTTACGGGTCGTATGAGGCCTTTATAGGTCAGGAGAAT
>AY675566_Roseobacter_sp_S03
ATGGCTGAATTTCAGAATTTCTTCACACAGGTGCAAGTACAGGGCCCCCCGGAAATGGGGGTTGACCCCCCAAGGCTGCTGGAACGCGAGCGGACTAAATCTGCAAGTTTCTCCAGCCTTGCCGGCCTGTTTGGCAACGCACAACTGGGGTCCTATCTATCTGGGGTACTTTTCGGTGTGATCTCGTTGGCAACCGGCTTCATCTGGTTCTTTATCATCGGTATGAACTTTTGGTGGCAGGTAGACTACTCCCCTGCGCTGTTCATGCGCGAATTGTTCTGGCTCTCTCTTGAGCCGCCCTCTTCGGAATATGGTCTGGGCTTTCCTCCACTGAATGAAGGTGGATGGTTCCTGATTGCAGGATTCTTTTTTGCCGTGTCTTTGGTGTGCTGGTGGATCCGTACCTACCTGCGGGCCGAAGAATTGGGGATGGGCAAACACGTGGCGTGGGCATTTGCCTCTGCGTTGTGGTTGGTCTTTGTGCTGGGTCTGTTCCGGCCGATCCTGATGGGATCATGGTCCGAAGCAGTGCCCTACGGAATCTTCTCGCACCTGGACTGGACCAATCTGTTCTCCCTGACTTACGGCAACCTGTTCTATAACCCTTTTCATGCGCTCTCGATCGCCTTTCTGTATGGGTCTGCCCTGCTGTTTGCGATGCACGGAGCGACTATTCTGGCAGTCAGCCGGTATGGTGGCGAACGCGAGATTGAACAGATCGTGGATCGTGGAACGGCCTCTGAACGGGCGGCGTTGTTCTGGCGCTGGACCATGGA
>AY675570_Uncultured_proteobacterium_E100P3
ATGATTGAGTATCAAAATATTTTTACCCAAGTTCAGGTGCGTGGCCCTGTAGAAATGGGTGTCGATAACGAAAACAATATGGCGGCTGAGAGAGGCGGCACACCTTGGTTTTCACGTTTAGCTGGATGGATTGGAAATGCACAAATAGGACCAGTTTTTCTTGGTTGGACAGGTATTATTGCTCTTTCTACTGGTCTGCTGTGGTTCGTAATTGTCGGGCTCAACATGTTAGCCCAGGTTGGTTGGTCTATCCCAGAATTTCTTCGTCAAGGGTTTTGGTTAGCGCTGGATCCTCCAGGGCCAGAATGGGGACTTCGTATGCCGCCGCTTAATGAAGGTGGATGGTATATAATAAGCTCATTTTTCCTATTAGTTTCTGTAATGTCGTGGTGGCTAAGAAGCTATCTTTTGGCTCAGCAGCACAAAATGGGAAAACATGTAGCATGGGCATTCTTGGCTGCGATATGGTTATTTTTAGTTTTGGGCTTATTCAGACCGTTTCTGATGGGAAGTTGGTCTGAGGCCGTTCCATATGGCATCTTTCCACACTTGGATTGGACAACTGCATTTTCCATAAGATATGGCAACTTGTATTATAACCCATTCCATTGTCTGTCCATCGTATTCCTATACGGGTCTGTTCTTCTATTCGCGATGCATGGTGCTACGATTTTAGCAACAACGCGATTTGGTGGAGACCGTGAGCTGGAACAAATTTATGACAGAGGAACGGCTTCCGAACGAGCTGCATTGTTCTGGCGCTGGACCATG
>AY675573_S06P3
ATGATTGAATATCAAAATATCTTTACCCAGGTGCAAGTTTCTGCACCCGATTATGCCGGCGTCCCCGTCGAGAATACTGAAGACGAGCGCACCGGAATCCTGACTCACAGCTACTGGGCCGGTAAGCTCGGTGATGCACAGATCGGTCCGATTTATTTAGGCGGTCTCGGTGTAGCTGCGCTTTTTTCCGGAACGATTGCCTTCGTCATAATGGGCATGAACATGTTCGCCTCGGTGAACTGGGACGTTATCGAGTTCATTCGACAGCTTCCCTGGTTGGCGCTGGAACCTCCGGGGCCTCAGTACGGCCTCTCCTTCCCCCCGCTCAATGATGGTGGTTGGTGGCTAATTGCCGGCGCGTTCCTGACGCTGTCCATTAGGCTGTGGTGGTGGCGAACCTTTGCCCTCGCGAACAACTACGGCATGGGCAATCAAATGGCCTGGGCATTTGCTGCGGCGATTTGGCTCTACCTAGTACTTGGATTCATCCGCCCTATCCTGATGGGTAGTTGGTCGGAAGCTGTACCTTTCGGGATTTTCCCGCACCTCGGTTGGACTGCCGCGTTCTCATTGCGATACGGAAATCTGTTCTACAACCCATTCCACATGTGGAGCATCTTCTTCCTGTATGGCTCAGCGGTTCTCTTTGCGATGCACGGTGCAACCATTCTCGCAACCAGTCGGTATGGTGCCGACCGCGAGATCGATCAGATTACTGATCGCGGAACCGGAGCGGAGCGTGGCGCTCTGTTCTGGCGCTGGACCATGGA
>AY675575_Proteobacterium_S06P2
ATGATTGAGTATCAAAATATATTCACCCAAGTGCAAGTCCGCGGTCCCGCGGAGATGGGCTTGGATAATGAAGCGGGCACGATGGCGGCCGAGCGGATGGGAACCCCTTGGTTTTCCAATCTGGCCGGTTGGATCGGAAATGCCCAAATAGGCCCGATGTACCTGGGTTGGACGGGCATGATTGGCCTAGCAACCGGTTTGTTGTGGTTTTTTATTGTCGGCTTTAACATGTTAGCACAGGTTGACTGGTCAATAGTCGAATTCTTAAGGCAAGGATTTTGGTTGGCGCTTGAGTCGCCTGGCCCGGAGCATGGTTTGAGCATGCCACCATTGAACGATGGTGGCTGGTATATTATTGCATCTTTCTTCTTGTTGGTTTCGGTCTCTACATGGTGGCTTAGAACCTATCTTTTGGCTCAGGAGCAAAAGCTGGGCAAACATGTGGCTTGGGCCTTCGCCAGCGCGATTTGGTTGTTCTTGGTGCTTGGCTTGTTCCGGCCCGTCCTGATGGGCAGCTGGTCTGAGGCTGTGCCTTATGGCATCTTTCCCCATCTCGATTGGACCACCGCGTTCTCAATTCGTTACGGCAACCTCTATTATAACCCCTTCCATTGTCTGTCGATTGTCTTCCTCTATGGCTCGGTTCTGCTGTTTGCAATGCATGGCGGTACAATACTCGCAACAACACGCTTTGGCGGCGATAGGGAGCTTGAACAGATCTACGATCGTGGCACCGCTTCTGAGCGTGCAGCCCTTTTCTGGCGCTGGACCATGGA
>AY853584_Sphingomonas_sp_PB180
ATGGGTGCCTATCAGAACATCTTCACCCAGGTGCAGCTCAGGAGCACGCCCGAATATGGCGCTCCGCTGCCCAGAGGCGATGACCCCCGCATCGGAAGCGGCGGCTATCATTACTGGCTCGGCAAGCTGGGCGCCGCCCAGGTCGGCCCCTTCTATCTGGGCAAGCTGGGCCTCGCGTCCTTCATCTGCGGCTTTCCTCGCCTTTCGAGATCATCGGTCTCAACATGTGGGCGAGCGTCAACTGGGGATCCCGGTCCAGTTCGTCCGCCAGCTACCCTGGCTGGCGCTCGAGCCGCCCGGGCCGGAATGGGGCTTCAAGCTGTTCGTTCCGCTCGCCCAGGGCGGGTGGTGGCAGATCACCGGCTTCTTGCTGACCTGCTCGGTCCTGTTGTGGTGGGCGCGGACCTATCGCCGGGCAAGGCAGCTCGGCATGGGGACGCACGTCGCCTGGGCGTTTGCCAGCGCAATCTGGCTGTTCCTGGTGATCGGCTTCATCCGCCCCTTCTTCATGGGCAGCTGGTCGGAGAGCGTGCCGTTCGGCATCTTCCCGCACCTCGACTGGACCGCGGCTTTCTCGATCCGCTACGGCAACCTCTTCTACAATCCCTTCCACGCCCTCTCGATCGCGTTCCTGTACGGATCGACCCTGCTGTTCGCGATGCACGGCGCTACCATCCTGGCGGTCAGCCGCTACGGCGGCGAGCGCGAGATCGAGCAGATCACCGATCGCGGCACGGCACTCGAGCGGGCCGCTTTGTTCTGGCG
>AY912081_DelRiverFos13D03
GGGCGTAGATGTTGGGGCGCGCACGAAAGGCGCAACATTCTCGACCCTGATGGGATGGATCGGCAACGCCCAGTTGGGGCCGATCTATCTGGGCACCGCAGGCGTGGTCAGCATGGTCACCGGCCTGATCTGGTTTGTCATGGTGGGCGGCTGGTTCTGGCATCAAGCGGGCTATGATCCGGCGGTGTTCCTGCGCGATTTGTTCTGGCTGTCGCTGGAACCGCCTGCGCCCGAATGGGGCCTGCGGATCCCGCCGATGGATCAGGGTGGCTGGTTCTTACTGGCGGGCTTCTTCTTTTTCATCTCGCTGTGGTCATGGTGGCTGCGCACCTACCTTCGGGCCGAGGCCTTGGGCATGGGCAAGCACATTGCCTGGGCTTTTGCTGCCGCCTTGTGGCTGGTGATGGTGCTGGGCTTGATCCGTCCCGTGCTGATGGGAAGTTGGTCAGAAGCGGTGCCTTACGGCATCTTCTCGCACCTTGATTGGACGAACCTGTTCAGCCTGACCTATGGCAACCTGTTCTATAATCCCTTCCATGCACTAAGCATCGCTTTCCTGTACGGGTCAGCCCTGCTGTTCGCTATGCACGGGGCAACGATCTTGTCCGTCACCCGCTTGGGCGGCGACCGCGAGTTGGAGCAGATCGTCGACCGTGGCACGGCATCAGAACGCGCAGCTTTGTTCTGGCGCTGGACCATGGGCTTTAACGCCACAATGGAAGGTATTCACCGCTGGGCGTGGTGGTTTGCCATTCTGGTGCCGATCACCGGCGGGATTGGCATTCTGCTGACCGGAACCGTTGTTGATAACTGGTATGTCTGGGCGCAAGACCACGGCTACGCGCCGCTGTAA
>AY912082_DelRiverFos06H03
ATGGCCGATTATCAAAACCTGTTCACCACGGTGCAAGCCGTGGGACCCGTACACCAAGGGGTAGCACTTGGGCATGGCAATAGCCCACGCACCGGACAACCCCTGCTGAGCTATTGGATTGGCAAGTTGGGTAACGCCCAGCTGGGGCCGATCTATTTGGGGGGCCTTGGCTTGGCTTCTCTGTTTTGCGGTCTGATCGCGTTCACCTTGATTGGCATGAACATGCTGGCCTCGGTCAACTACGACCCGATTCAGTTTGTGCGTCAGCTGTTTTGGCTGTCTCTTGAGCCACCGCCTCCGAGCTACGGGCTGAGCATTCCACCGCTCAACCAAGGCGGTTGGTTTTTGATCGTGGGCCTGTTCTTCACAGCCTCGGTCATGCTGTGGTGGGCGCGCACCTACCGCCGTGCGGTGGAGCTGGGCATGGGCACACACATCGCATGGGCCTTTGCTGCGGCCATTTGGTTGTTCTTGGTGTTGGGCTTGTTCCGCCCGATTTTGATGGGCTCTTGGGGCGAGGCCGTGCCGTACGGCATCTTTCCTCACCTGGACTGGACGGCCGCATTCTCACTGCGTTACGGCAACCTGTTTTACAACCCGTTCCATGCCTTGTCGATTGTCTTTTTGTACGGCTCAGCCTTGCTGTTTGCCATGCACGGCGCCACGATTTTGGCCGTGACCCGCTTTGGTGGTGAACGCGAAATTGAGCAAATCACCGATCGCGGCACTGCCTCGGAACGCGCTGCCTTGTTCTGGCGCTGGACCATGGGCTTTAACGCAACCATGGAATCGATTCACCGCTGGGCTTGGTGGTTTGCTGTTCTTTGTCCGATCACCGGTGGCATTGGCATCTTGCTGACCGGCACCGTGGTAGACAACTGGTACCTGTGGGCCATCAAACATGGTGTGGCGCCGCCATACCCCGAAATTTTCCCAGCGATGACAGATCCAGCGCTCAGCATCGGAGGCAAGCCATGA
>BX572597_Rhodopseudomonas_palustris
ATGGCCCAATACCAGAACATCTTTACGCAGGTCCAGGTTGAAGGACCTGCCTATGCGGGGGTGCCGCTACGTCCCGGCAGCTCTCCTCGCGAAACGCAGACGACCTTCAACTACTGGCTCGGCAAAATCGGTGACGCGCAGGTTGGCCCTGTCTATCTCGGGTTCACCGGTGTGTGCTCCTTGCTCTGCGGGTTCGTCGCGATCGAGATCATCGGCCTCAACATGTTGGCGTCGGTGGACTGGAGCCCGATCGAATTCCTGCGCCAGTTCTGCTGGCTGGCGCTCGAACCGCCGAAGCCGGAATACGGTCTGACCATTCCGCCGCTGAAGGAAGGTGGCTGGTGGCTGATGGCCGGGTTCTTCCTGACCGTCTCGATCGCCCTGTGGTGGGTTCGCACCTATCGGCGCTCGCGGGCGCTCGGGATGGGCACTCACGTGTCGTGGGCGTTCGCTTCCGCGATCCTGCTGTACCTGGCGCTCGGCTTCATTCAGCCGCTGCTGATGGGCTCCTGGAGTGAAGCACCGCCGTTCGGCGTCTTCCCGCACCTGGACTGGACCAACAACTTCTCGATCAAGTACGGTAACCTGTACTACAACCCCTTCCACTGTCTCTCGATCGCCTTCCTGTATGGCTCGGCCCTGCTGTTCGCCATGCATGGTGCGACCATCCTCGCTGTGAGCCGCTACGGTGGCGAGCGCGAAATCGAGCAGATGCTGGACCGCGGTACTGCACTTGAACGCGCTGCTCTGTTCTGGCGCTGGACGATGGGCTTCAACGCGACGGCCGAATCGATCCATCGTTGGGCTTGGTGGTTCGCGGTGCTCTGCCCGCTGACCGGTGCCATCGGCATCATCCTGACCGGTCCGGTTGTTGACAACTGGTTCGATTGGGGCGTGAAGCACGGCCTGGCGCCGCCGCGGTAA
>D16822_Rubrivivax_gelatinosus
ATGGCTGAGTATCAAAACATCTTCACGCGTGTGCAGGTCGCAGGGCCGGCGCACATGGGTGTGCCGCTGCCCGAACAGGACAGCCCGCGCACCGGCAAGAAGCCTTGGCAGATCCACCTGCTGGGTCGTCTGGGCATGGCGCAGATCGGGCCGATCTACCTGGGTCCGCTGGGCATCCTGTCGATCGTCTTCGGCAGCCTGGCGATCATGATCATCGGCTTCAACATGCTGGCTTCGGTCGGCTGGAACCCGATCGAGTTCTTCCGCCAGTTCTTCTGGCTGGCGCTCGAGCCGCCGTCTCCGAAGTACGGCCTGAAGCTGCCGCCGCTGAACGACGGTGGCTGGTGGCTGATGGCAGGTCTGTTCCTGACGATCTCGATCCTGCTGTGGTGGGTCCGCATGTACACCCGCGCTCGCGCTCTGGGCATGGGCACGCACGTGGCCTGGGCGTTCGCCGCCGCGATCTGGCTGTATCTGGTGCTGGGCTTCATCCGCCCGGTGCTGATGGGCAGCTGGTCGGAGGCCGTGCCGTTCGGCATCTTCCCCCACCTGGACTGGACCGCCGCGTTCTCGCTGCGCTACGGCAACCTGTTCTACAACCCGTTCCACGCGCTCTCGATCGCCTTCCTGTACGGCGCGACGCTGCTGTTCGCGATGCACGGTGCGACGATCCTGGCCGTCAGCCGCTTCGGTGGCGAGCGTGAACTGGAGCAGATCGCCGACCGCGGCACCGCCTCGGAACGCGCCCAGCTGTTCTGGCGCTGGACGATGGGCTTCAACGCGACGACCGAGTCGATCCACCGCTGGGCGTGGTGGTTCGCCGTGCTGTGCCCGCTGTGCGGTGGCATCGGCATCCTGCTGTCGGGTACCGTCGTCGACAACTGGTATCTGTGGGCCGTGAAGCACGGCGTGGCACCGTCCTACCCGGCGGTGTTCGCGCCCACGATCGACCCCGCCACCCTGCAGGGAGTCAAGTGA
>D50647_Allochromatium_vinosum
ATGCCCGAATATCAAAATATCTTCACGACCGTGCAGGTGCGTGCCCCGGCTTATCCTGGGGTGCCGTTGCCGAAGGGCAGCCTGCCGCGCATCGGTAAGCCGATCTTCTCCTACTGGGCCGGCAAGATCGGTGACGCGGAGATCGGTCCGATCTACCTCGCCTTCACCGGCACTCTGTCGATCATCTTTGGCTTCATGGCCATCTTCATCATCGGCTTCAACATGCTGGCCTCGGTGGACTGGAATATCATCCAGTTCGTCAAGCACTTCTTCTGGCTGGGTCTGGAACCGCCGGCGCCGAAGTACGGCCTGACAATTCCGCCTCTGTCCGAGGGTGGCTGGTGGCTGATGGCAGGATTCTTCCTGACCATGTCGATCCTGCTGTGGTGGGTGCGCACCTACAAGCGCGCTGAAGCCCTGGGCATGAGCCAGCATCTGTCCTGGGCCTTCGCCGCCGCGATCTTCTTCTATCTGAGCCTGGGCTTCATCCGCCCGGTGATGATGGGGAGCTGGGCGGAAGCCGTGCCCTTCGGCATCTTCCCGCACCTGGACTGGACGGCCGCTTTCTCGATCCGGTACGGCAACCTGTACTACAACCCGTTCCACATGCTCTCGATCGCCTTCCTGTATGGCTCGGCCCTGCTGTTCGCCATGCACGGTGCGACCATCCTGGCGGTGAGCCGCTTCGGTGGTGATCGCGAGATCGATCAGATCACCGNTCGTGGTACGGCGGCTGAGCGTGCGGCCATCTTCTGGCGCTGGACCATGGG
>D50650_Rhodoferax_fermentans
ATGGCTGAATATCAAAATCTATTTACTGCAGTACAGCCGTCGGGCGCTGTGCATCACGGTGTGCCATTGGGCAAAGGAAATGAGCCGCGTTTTGGCCACCCTGTTCAGTTTCATCTGTTGGGGCGCCTAGGTAATGCCCAGATTGGTCCGATCTACCTCGGAACACTCGGGGTTGCTGCAGCTGTCAGTTTTTCGATCGCATTTTTCATCGTCGGGATGAATATGCTGGCATCGGTGGGCTGGGACCCGGTGCAATTTGTGCGTCAACTGTTTTGGCTGGCGTTGGAACCACCGCCGCCGGAGTATGGGCTCAAGTTGCCACCTTTGAATCAGGGCGGCTGGTGGCTGATGGCTGGATTCTTTCTGACGGCTTCACTGATACTTTGGTGGCTGCGTATCTACCGTCGGGCACGTGAGTTGCACATGGGTACCCATGTGGCTTGGGCCTTTGCCGCAGCCATCTTGCTGTATCTGGCGCTGGGTTTCATTCGCCCGGTTTTAATGGGTTCTTGGAGTGAGGCGGTGCCTTTTGGGATCTTCCCGCATCTGGATTGGACGGCTGCATTTTCCTTGCGCTACGGCAACCTGTTCTACAACCCGTTACACGTCTTGTCTATTGCCTTCCTTTACGGCTCAACCCTTATATTTGCAATGCATGGCGCTACTATTTTGGCAGTAAGCCGGTTTGGTGGCGAGAGGGAAATCGAACAGATCTTCGACCGCGGTGGTGCTTCTGAACGCGCTGCACTGTTCTGGCGCTGGACCATGGG
>DQ080991_Citromicrobium_like_CV44
ATGGCTTCGTTTCACTCTCTCTATTCGCAGATCCAGATCCACGGGCCTTACGACCCTGGGCTTCCGCTTAAGGGCCATGAGTCTCCACGCCTTATCAAGCCGGTCCTCAATCGCTGGATCGGCAAGATCGGCGACCCGCAGATTGGGCCGACCTATCTGGGCTTCTGCGGTATCGCCTCGCTCATCTGCGGCTTTATCGCGATCGAGATCATCGGCCTCAACTTCTGGGCATCGGTCCACTGGAACCCGGTCGCCTTCATCGAAGGGATGGCGTGGCACCGGCTTGATCCGCCGGAGGCGAAGTGGGGCTTCACCCCCTTCGTTCCGCTGACGGAGGGGGGCTGGTGGATCTGGGCGGGTTTCTTCCTGACCGCCTCGATCCTGCTGTGGTGGTGCCGGATGTATCTTCGCGCCAAGGCACTGGGGATGAGCACGCATGTCGCGTGGGCCTTCGCCAGCGCGATTTTCCTCTATCTCAGCCTCGGTTTCATTCGCCCGATGCTGATGGGATCGTGGCACGAGGCACCGCCTTTCGGGATCATCCCGCACCTCAACTGGACCGCGTCTTTCTCCGTCCTGTACGGCAATTTCTACTACAACCCGTTCCACTGTTTCTCGATCGTGTTCCTGTACGGATCTGTGCTGCTGTTCGCGATGCACGGCGGCACGATCCTCGCAGTGTCGCGCTTCGGGGGCGAGCGGGAGACGGAGGAAATCGTCGATCGCGGCACTGCGGCGGAGCGCGGCGCGCTGTTCTGGCGCTGGACCATGGGCTTCAACGCGACCTTCGAGTCCGTCCATCGCTGGGCCTACTGGTTCGCCATCCTGACGACATTCTCGGGCGCGATCGGCATCCTGCTGACCGGGACAGTGGTCGACAACTGGTATCTGTGGGGCGTCAAATGGGGTCTCGCGCCAGAGTACCCTGCGACCTATCCCGACATGACTCTTCCGCCCGAGATTGCAGAGCAGGTTCGCGCGGCCACCGGCGGAACGAGCGCCTCGCTTGATCTGCCCGCAGCACCTGCGCCCGCTCCTTCGCCGGAGGTATCCCAA
>DQ080992_eBACmed31B01
ATGGTGGAATTGGTGGTTAGAACTTCCAATCTGGCCAAGTCAAATAGGTATGTAATCATGATTGAGTATCAAAATATATTTACCCAAGTGCAGGTGCGTGGCCCTGCGGAAATGGGAATGGACAATGAAAATAACATGTCCTCAGAGCGCGTAGGCAATCCTCGTTTTTCAAATTTGATAGGTTGGCTAGGTAACGCTCAGCTTGGCCCAGTATATCTGGGGTGGACAGGTGTTATATCTTTGGCGACAGGCTTATTATGGTTCAACATAGTAGGATTAAATATGCTGGCTCAAGTAGGGTGGTCTATTCCAGAGTTCATAAGACAATTCTTTTGGCTCGCTCTAGAACCTCCCGGTCCAGAATGGGGACTGCGTATGCCTCCGCTTAATGACGGTGGTTGGTATATTATAGCTTCTTTCTTTTTATTAGTGTCGGTATCAACTTGGTGGTTGCGAACATATCTTTTGGCGCAGCAGCACAAGATGGGGAAACACGTTGCTTGGGCGTTTGCCGCAGCAATTTGGCTTTTCTTGGTGCTTGGACTTTTCCGCCCCTTTCTTATGGGTAGTTGGTCAGAAGCGGTGCCATATGGTATTTTCCCACACTTAGATTGGACGACGGCTTATTCTATTAGATACGGAAACCTTTACTACAACCCATTCCATGCATTATCCATTGTGTTCTTATATGGATCGGTACTTTTGTTTGCTATGCATGGTGGTACCATTCTCGCTACTACGCGATTTGGTGGTGACCGCGAACTCGAACAGATATACGATCGAGGAACGGCCTCAGAGCGTGCAGCTCTGTTTTGGCGTTGGACAATGGGCTTCAATGCAACAATGGAAGGTATCCACAGGTGGGCTTGGTGGTTTGCCGTATTGTGTCCAATAACTGGTGGAATAGGTATTTTGCTGACAGGGACAGTAGTTGATAACTGGTTCATCTGGGCTCAAGAACACCATTTTGCGCCGATGTATGATGGCTCCTACGGTTATGAAAACTTTGGCTCATATGAAGCTTTCATAGGTAAGGAGGAC
>GB_GCA_000500915.1
ATGGCTGAGTATCAGAACATCTTCACGCAGGTGCAGGTGCAGGCCGCCCCCGAGATGGGGATGGTCGAAGGGGTGGAACTGTCGAACCGGTCCAAGGGGGCGTCCTTCTCGACGCTGGCGGGCTGGTTCGGGAACGCGCAGCTGGGGCCCGTCTATCTGGGCACGATGGGCGTGATCTCGCTGATGTCCGGCGCGGTGTGGTTCATGCTGTGCGGGGCCTGGTTCTGGTATCAGGCCGGGTTCAACCCGGCGGTCTTCATGCGGGACCTGTTCTGGTTCTCGCTGGAACCGCCGTCGTCGGAATACGGTCTGGGCTTCGCGCCTATCGCGGAAGGGGGTCTGTGGATCATCGCGTCCTTCTTCCTGCTGGTGTCGGTCTGTGCCTGGTGGGTCAGGACATGGCTGCGGGCGCAGGCGCTGGGGATGGGCAAGCATGTGAGCTATGCCTTTGCCAGCGCGATCTGGCTGTTCCTGGTGCTTGGCCTGATCCGGCCGGTGCTGATGGGCAGCTGGTCCGAGGCGGTGCCCTACGGCATCTTCAGCCACCTCGACTGGACCAACAACTTCAGCCTGACCTATGGCAACCTGTTCTACAATCCGTTCCACGCGCTGAGCATCGTCTTCCTTTACGGCTCGGCCCTTCTCTTCGCCATGCACGGCGCCACCATCCTTGCGGTGTCGCGTTTCGGCGGGGACCGGGAACTGGAACAGATCGCCGACCGTGGCACGGCCTCGGAACGCGCCGCCCTCTTCTGGCGCTGGACCATGGGCTTCAACGCCACGATGGAAGGCATCCACCGCTGGGCCTGGTGGTTCGCGGTGCTGGTGACGCTTACGGGCGGGATCGGCATCCTGCTGACGGGGACTGTGGTGGACAACTGGTATGTCTGGGCACAGGACCACGGCTACGCGCCGCTGAATTGA
>GB_GCA_000503195.1
ATGGCAAGCTACCAAAATATCTTCACCCAGGTCCAGTTGCGCGGGCATCCCGAAATGGGGATGCCGCACAAGGACGACAGCGAACCGCGCATTCCGGTCACCGCCTATAGCTACTGGATGGGCAAGCTCGGCCAGGCGCAGCTCGGGCCGCTCTATCTCGGCAAGCTGGGTCTCGCCTCGCTGCTGTTCGGCGGGCTGTCGATCGCGATCATGGGCCTCAACATGCTGGCTTCGGTCAACTGGAACCCCAATCGCTTCCTCAAGGAATTCTTCTGGCTGGCGCTCGAACCGCCGGGTCCGGAATGGGGCTTCTCGGTCTATGTGCCCCTGGCCGAAGGCGGCTGGTGGATCATCGCGGGCTTTTTCCTGACCGCCTCGATCCTGCTCTGGTGGGCCCGCACCTATCTCCGCGCCAGGGCGCTGGGCATGGGCACGCATATCGCCTGGGCCTTTGCCAGCGCGATCTGGCTGTACCTGGTGCTCGGTCTGATCCGCCCGTTCCTGCTCGGCAGCTGGTCGGAAGCGGTGCCCTTCGGCATCTTCCCGCATCTCGATTGGACCGCGGCTTTCTCGATCCGCTACGGCAACCTGTTCTACAATCCGTTCCACGCGCTATCGATCGCCTTCCTCTATGGCTCCACCTTGCTTTTCGCGATGCACGGTGCGACCATTCTGGCTGTGGGTCGCTATGGTGGCGAGCGCGAGATCGAACAGATTTACGATCGCGGCACGGCCAGCGAACGCGCCGGGCTGTTCTGGCGCTGGACCATGGGCTTCAACGCCACCATGGAATCGATCCACCGTTGGGCCTGGTGGTTTGCCGTGCTGACCACATTGACCGGCGGCATCGGCATCCTGCTCACCGGCACGGTTGTCGACAACTGGTATCTCTGGGCGCAGGAGCACAATTTTGCCCCGGCTTATCCCGATACCGGCGTGGTCGATCCCAGCACGACGTTCATTCCGCCCAGCGAAGCGGTGATTGATCCAAACCAGATGGTTGAGGACCCGGGCGCTCCGCCCGTGGCCCCCAGCCCGGTGGAAGGGAACTGA
>GB_GCA_000714765.1
ATGAGCACCTATCAAAACATCTTCACGCAGATCCAGGTAAAGGCGGCTCCCGAAATGGGCGTCCCGCACCTTGACGGCAGCGAAGGCCGCATCAACGCCACCGGATATAACTACTGGTTGGGGAAGATCGGTCAGGCGCAGCTCGGCCCGATCTACCTCGGTTGGCTCGGCATGATCTCGCTTGCCTTCGGCACGACGGCATTCCTGATCATCGGGTTCAACTTCTGGGAGCAGGCCGGATGGAGCCCTCAGGTCTTCATGCGCGAGCTATTCTGGCTTTCGCTTGATCCTCCGGGCCCGGAATACGGCTTCAGCGTCTTCGTTCCCTTGAACGAAGGGGGCTGGTTCATCCTTACGGGGGCGTTCCTGACGATTGCCGTTCTGACCTGGTGGGCACGCACTTACATGCGGGCACGCGCTCTGGGTATGGGAATGCATATCCCCTGGGCTTTCGCGTCGGCCATCTGGCTGTTCCTGGTGCTGGGCTTCATCCGCCCGCTGTTGCTGGGCAGCTGGTCCGAAGCGGTTCCCTACGGGATCTTCTCGCACCTAGACTGGACGAACAACTTCTCGCTCGTCCACGGCAACCTGTTCTACAATCCGTTCCACGCTCTCTCGATCGTGTTCCTCTATGGCTCGGCAGTGCTGTTCGCCATGCACGGGGCGACGATCCTGGCAGTGGGCCGTTATGGCGGCGAACGCGAGATCGAGCAGATCACCGATCGCGGCACGGCATCGGAACGCGCCGGACTGTTCTGGCGCTGGACCATGGGCTTCAACGCGACGATGGAATCGATCCACCGTTGGGCCTGGTGGTTTGCGGTGCTGACGACGCTTACCGGCGGGATCGGCATCCTGCTTTCAGGTACCGTTGTCGACAACTGGTACCTGTGGGCGCAGGAACACTACTACGCTCCGAAATAA
>GB_GCA_000738435.1
ATGGAATATCAAAATATTTTCACACAGGTTCAAGTGCAAGGTCCACCCGAAATGGGCATGGACCCTACGGGAGACATCGCCCGTGAGCGCACAAACAAGGCTGGTTTCTCGAAACTGGCTGGCATTTTGGGCAATGCGCAATTGGGCCCGCTGCATCTGGGTATGTTTGGCGTCGTTTCTCTGGCGACGGGCCTGCTGTGGTTCTTTATCGTCGGCCTGAATTTTTGGGCCCAAGCGGATTACTCGCCAGCCGTTTTCATGCGCGATCTGTTTTGGTTCTCACTTGAGCCACCTTCAGAGGAATATGGTCTTGGCATGGCGCCTTTAAACGAAGGTGGCTGGTGGTTGATTTCCTCCTTCTTCTTGCTGGTCTCCGTCATTGCATGGTGGATCCGCACCTATCTGCGCGCCGAAGAGCTGGGCCTTGGGAAACATGTCAGTTGGGCCTTTGCCTCGGCCATCTGGCTGTTTTTGGTTCTTGGCCTGATCCGCCCAGTGATGATGGGCTCTTGGTCAGAAGCGGTGCCTTATGGGGTGTTCTCGCATCTTGATTGGACAAATCTGTTTTCACTGACCTATGGCAACCTGTTCTACAACCCATTCCACGCACTCTCGATCGCCTTTCTTTACGGCTCTGCTTTGCTCTTCGCTATGCATGGCGCCACAATCCTGGCCGTATCGCGCTATGGTGGCGAGCGGGAAATTGAGCAAATCGTGGATCGCGGGACGGCCTCAGAACGCGCGGCACTCTTCTGGCGCTGGACCATGGGCTTCAACGCGACCATGGAAGGTATTCACCGCTGGGCGTGGTGGTTTGCAGTCCTGACAACTTTGACAGGCGGTATTGGCATTTTGCTCACAGGGACCGTGGTCGACAATTGGTATGTCTGGGCACAAGACCATGGCTATGCGCCGCTGGATTGA
>GB_GCA_000935025.1
ATGATCCGCTATCAGAACATGTTCACCCAAATTCAGTTGCGCGGGCCGCTGGAGGCTGGACCGCCGCTGCCGGCGGGCAGCTTCGCCCGCGGTGAGCTGAGCACCTATAATTACTGGGCCGGCAAGCTCGGCGCGGCGCAGATCGGCCCGATCTATCTCGGCAAGCTTGGCATCGCCTCGCTGGTCTGCGCCTTTCTCAGCTTTGAGATCATCGGGCTGAACATGTTCGCCTCGGTCAATTGGGATCCGATCCAGTTCGTCCGGCAGCTTCCCTGGCTCGCGCTGGAGCCGCCTGGTCCGCAATATGGGTTCAGCCTGTTCGTGCCGCTGGCCGAGGGCGGATGGTGGAAGATCGCAGGCTTCTTCATGGTCGCCGCGCTGTTGCTGTGGTTCGTGCGCACGCATCGCCGCGCCACGCAGCTCGGGATGGGCACGCATGTCGCCTGGGCGTTCCTGTCGGCGGTGTTCCTGATCGTCACTTTGGGCTTCATCCGGCCGATGCTGATGGGAAGCTGGGCGGAAGCCGTGCCGTTCGGCATCTTCCCCCACCTGGATTGGACCGCGGCCTTTTCGATCCGCTACGGCAACCTCTTTTATAACCCCTTCCACTGCCTCTCGATCGTCTTCCTCTATGGGTCGACCTTGCTGTTCGCGATGCACGGCGCGACGATCCTTGCGGTCGGGCGCTATGGCGGCGAGCGCGAGATCGAGCAGATCACCGACCGCGGCACCGCTGCAGAGCGCGCGGCACTGTTCTGGCGCTGGACGATGGGGTTCAACGCTACGATGGAATCGATCCATCGCTGGGCGTGGTGGTTCGCGGTGCTGACGCCGCTGACCGGCGCGATCGGCATCCTGCTGACCGGCACGGTAGTCGATAACTGGTATCTGTGGGCGGTGCTGCACGGCTATGCGCCAAGCTATCCCAGCACCGGCGTCCTCGATCCTGCCAGCCTGCCGGGAGCGCCGCAATGA
>GB_GCA_001263235.1
ATGGCCGAATACCAAAACCTCTTCACCCGCGTGCAGGCCGTCGGCCCGTTGCACCACGGCATCGCGCTGCCCCGCATCGACTCGCCGCGCACCGGCGCCGAGCCCGGCATCTTCCACTTGCTCGGCCGCTTCGGCAATGCGCAAATCGGGCCGATCTACCTCGGCTCGCTGGGGGTGATCTCGCTGATCTTCGGCGTGCTCTCGATCAACATCATGGGGCTGAACATGCTGGCCTCGGTGAACTGGGACCCGATCCAGTTCATCCGCCAGTTGTTCTGGCTCGCCCTGGAGCCGCCCGCGCCCGGCCGGGGGCTCGGCTTGGCGCCGTTGAACCAGGGCGGCTGGTGGCAGATCGCAGGCCTGTTTCTCACGATCTCGATGCTGCTGTGGTGGGCCCGCATGTACACCCGCGCCCGGGCCCTCGGCCTGGGCACGCACGTGGCGTGGGCCTTCGCTGCGGCGATCTGGTTGTTCCTGGTGCTCGGCCTGATCCGCCCGGTGCTGATGGGCAGCTGGGGAGAGGCGGTGCCGTTCGGCATCTTCCCGCACCTGGACTGGACGGCGGCCTTCAGCATCCGCTACGGCAACCTGTTCTACAACCCGTTCCACATGCTGTCCATCGCGTTCCTGTACGGCTCGACGCTGCTGTTCGCAATGCACGGCGCCACCATCCTGGCGGTCAGCCGCTTTGGCGGCGAGCGCGAGATCGAGCAGATCGTCGACCGCGGCACCGCCAGCGAACGCGCTGCGCTGTTCTGGCGCTGGACGATGGGCTTCAACGCGACGATGGAGTCGATCCACCGCTGGGCCTGGTGGTTTGCGGTGCTGTGCCCGCTGACCGGCGGCATCGGCATCCTGCTCACCGGCACGGTGGTCGACAACTGGTACCTGTGGGCGGTCAAGCACGGCGTCGCGCCGATGTACCCGGCGGTGTGGGCCCCGACCATCGACCCTGCCACGCTGTCCCTCGGAGTCAAGCCATGA
>GB_GCA_001280155.1
ATGGCCTATTACCAGAACATCTTCACGCAGGTTCAGGTGCGCCCGCTGGTACCGGAGCACGGCGTTCCGGTGGCGGTCGATGACCGGATCGGCAAGCCGTTCAACAGCTACCTGTTCGGGCTTATCGGCAACAGCCAAGTCGGTCCGATCTATATCGGCTATATCGCGGCGCTCTCGATCGTCTGCGGCTTGATCGCCTTCGAGATCATCGGGCTCAACATGTGGGCCTCGGTGAATTGGGATCCGGTCCAGTTCGTCCGGCAATTGCCGTGGCTCGCCCTGGAGCCGCCGCTCCCGAAGTACGGGCTGAAGGTCCTTCCACCCCTCAACGAGGGCGGCTGGTGGCTGATCGCCGGCTTCTTCCTGACGGCCTCGATCCTCCTCTGGTGGGTCCACCTCTATCGGCGGGCGCGGGCGCTCGGGCTCGGCACCCACGTGCCGTGGGCCTTCGCGTCGGCGATCTGGCTCTACCTCGTCCTCGGCTTCATCCGGCCGGTGCTGATGGGATCGTGGTCCGAAGCCGTGCCCTTCGGCATCTTCCCCCACCTCGATTGGACCGCGGCCTTCTCGCTGCGCTACGGGAACCTGTTCTACAACCCGTTCCACATGCTCTCGATCACGTTCCTCTACGGATCGACGCTGCTGTTCGCGATGCATGGCGGCACGATCCTGGCCTGCTCGCGCTACGGCGCCGAACGGGAGATCGATCAGATCGTCGACCGCGGCACGGCCACCGAACGCGCAGCCCTGTTCTGGCGCTGGACCATGGGCTTCAACGCCACGATGGAGTCGATCCACCGCTGGGCCTGGTGGTTCGCGGTCCTGACCACGCTCACGGGCGGCATCGGCATCCTGCTCACCGGGACCGTGGTGGACAATTGGTACCTCTGGGCGGTCAAGCACGGCGTCGCGCCCTCCTATCCGCAGGTCTACGGCCCGATCGTGGATCCCGCTCATCTCGCACCCGGCATGAAGCCGTGA
>GB_GCA_001314655.1
ATGGCTGAGTATTACAACATCTTCACCCAGGTCCAGGTCCAGGGCCCGCCCGAACTGGGCGTGACCGAGGACGTCGACCTGAGCGAGGGCCGCACCAGGAACCCCGGTTTCTCGCGCCTGTTCGGCTGGTTCGGCAATGCCCAGCTGGGGCCGATCTACCTGGGCCCCTGGGGGGTGATCAGCCTGGCGACCGGTTCGCTGTGGTTCCTGATCGTCGGGGTGTCGTTCTGGGACCAGGCGGGCTACAACCCGGCGGTGTTCCTGCGTGACCTGTTCTGGTTCTCGCTGGAACCGCCCGGGCCGGAATACGGCCTTGGCATTCCGCCGCTGGGCGAGGGGCTGGGCTGGTTGATCGCATCGTTCTTTCTGCTGATCTCGGTCATGGCCTGGTGGGTCCGGACCTATCAGCGGGCGGTCGACCTGAAGATGGGCAAGCATGTCGCCTGGGCCTTTGCCAGCGCGATCTGGCTGTTCCTGGTGCTGGGCCTGATCCGGCCGATCCTGATGGGCAGCTGGTCCGAGGCGGTGCCCTACGGCATCTTCAGCCACCTGGACTGGACCAACCTGTTCTCGATCATTCACGGAAACCTGTTCTACAATCCGTTCCACGCGCTTTCGATCGTGTTCCTCTATGGCTCGGCCCTGCTGTTCGCCATGCACGGGGCGACGATCCTGGCGGTCAGCCGCTTCGGCGGCGAACGCGAGATCGAGCAGTCGATCGACCGCGGCACCGCGGCCGAACGGGCGGCGCTGTTCTGGCGCTGGACCATGGGTTTCAACGCCACGATGGAAGGCATCCACCGCTGGGCCTGGTGGTTCGCGGTGCTGACCACGCTGACCGGCGGGATCGGGATCCTGCTGTCCGGCACCGTCGTGGACAACTGGTATGTCTGGGCGCAGGACCATGGCTACGCCCCGCTCAACTGA
>GB_GCA_001314685.1
ATGGCTGAGTATCAGAACATCTTCACCCAGGTTCAGGTGCGTGGCGAACCCGAGTTCGGCATGGCCGGCACGGGCGACGACTTCGAAATGGACGAACGGGTGGGCCGGCCGGGCTTCTCCAACCTCCTGGGGTGGTTCGGCAACGCCCAGCTGGGGCCGATCTACCTCGGCTCGTTCGGGGTGGTCTCGCTGGTGACGGGCACGCTGGCCTTCGTCCTGATCGGCCTGAGCTACTGGGACCAGGCGGGCTACAACCCGGCCGTGTTCCTGCGGGATCTGTTCTACTTCTCGCTGGAGCCGCCCGCGCCCGAATACGGCCTGTCGATCCCGCCCCTTGGCGAGGGCCTCGGCTTCCTCGTCGTGGGCTTCCTGCTCCTGATCAGCGTCATGGCGTGGTGGATCCGCTCCTATCTGCTCGCCGAGCAGCTGGGGATGGGCAAGCACATCGCCTGGGCGTTCCTCTCGGCGATCTGGCTGTTCCTCGTGCTCGGCCTGATCCGGCCGATCCTGATGGGCAGCTGGTCGGAGGCGGTGCCTTACGGCATCTTCACCCACCTCGACTGGACGAACAATTTCTCGCTCCGCTACGGGAACCTGTTCTACAACCCGTTCCACGCCCTCTCGATCGTGTTCCTCTACGGATCGACCCTGCTGTTCGCCATGCACGGCGCGACGATCCTCGCCGTCTCCCGCTTCGGCGGCGACCGCGAGATCGAGCAGATCGTCGATCGCGGCACGGCGGCCGAGCGTGCGGCGCTGTTCTGGCGCTGGACCATGGGCTTCAACGCCACGATGGAGGGCATCCACCGCTGGGCCTGGTGGTTCGCGGTGCTGACGACGCTCACGGGCGGCATCGGCATCCTGATCACCGGCACGGTCGTGGACGACTGGTACGCCTGGGCTCAGGCCCACGGCTACGCCCCGATGAACTGA
>GB_GCA_001314805.1
ATGGCTTACTTCGAATATCAGAACATCTTCACCCAGGTTCAGGTTCAGGGCGAACCTGAAATGGGGATGGAGCAGACCGGGGAGAACATCCTCGGCGGCGAACGCACCAGGAAGGCGGGGTTCTCGACCCTGCTGGGCTGGTTCGGCAACGCGCAGCTCGGGCCGATCTACCTGGGCTGGGCGGGTATCGTGAGCCTCGCCACGGGCCTGTTGTGGTTCAACATCGTCGGCTTCAACATGCTCAGCCAGGTGGACTGGTCGATTCCGGAATTCATCCGACAGCTGTTCTGGCTGGCGCTGGAACCGCCGGGTCCGGAGCACGGGCTCAGCATGCCGCCCCTGAATGACGGCGGATGGTACATCATCTCCAGCTTCTTCCTGCTGGTGTCGGTGATGGCGTGGTGGCTCAGGACCTATCTGCTCGCCGCGCAGCACAAGATGGGCAAGCACATCGCCTGGGCGTTCCTTGCCGCGATCTGGCTGTTCCTCGTCCTCGGCCTGTTCCGTCCCATCCTGATGGGCAGCTGGTCCGAGGCGGTGCCTTACGGGATCTTCCCGCACCTCGACTGGACGACGGCCTTCTCGATCCGCTACGGGAACCTCTACTATAACCCGTTCCACGCGCTTTCGATCGTGTTCCTCTACGGCTCCGTGCTGCTTTTCGCGATGCACGCGGCCACGATCCTCGCGGTTTCCCGCTACGGCGGCGACCGGGAGCTGGAGCAGATCGCCGACCGGGGAACGGCGTCCGAACGGGCGGGTCTCTTCTGGCGCTGGACCATGGGGTTCAACGCCACGATGGAGGGCATTCACCGCTGGGCCTGGTGGTTCGCCGTCCTGACGCCCATCACCGGCGGGATCGGCATCCTTCTCACCGGCACAGTCGTGGACAACTGGTTCATCTGGGCCATCGAACACAACTTCGCACCGGACTACCTTGGGGCCTATGGCTACGAAGCCTACGGAACCTACGGCGACTTCGGCGGCGTCCAGGGCGCGGGGGAGTAA
>GB_GCA_001399705.1
CTGGAGCAGCCCGGCACCGGCACCGAAACCAGCTTCGGCATCTCGCGGCAATCGCACGTCGGCATTATGGACCACCTGTTTGGCAACGGGCAGGTTGGGCCGTTCTACCTGGGCATCTGGGGCCTGACGGCACTGCTGTGCTTCAGCGCCACGGTGTTCATCATCCTGATCTCGTACATTACGTCGGCGCAGGTGCACTACAACTTCATCCTGTTCCTGCGCGAGTTCCCGAATCTCTCGGTTGATCCGCCGGCGGCGACGTTTGGCCTGCGCTGGCCGGGCTGGTTCAATGGCGGCAACTGGCTGGCGGCCACCTTCTTCCTGCACCTGAGCGTGCTGGCGTGGTGGGCGCGCGTGTACAGCCGCGCAAACGCCACCGGGCTGGATCGCAACCTCGCGCGGGCCTTTTCGGCAGCGCTGGTGCTCTACTTTACGATCTACCTGGCGCGACCAATGCTGCTGGGTGCGTGGTCGGAAGCACCGGGCCACGGCCTGAAAGCGATGCTCGACTGGACCAACAACGTCAGCGTGCGCTATGGCAACTTCTACTATAACCCCTTCCATATGATCTCAATCTTCGGCCTGCTCGGTTCGACCATGCTGCTGGGCATGCACGGCGCGACAATTGTTGCCACAGCGCGCTACGGCGCGGAGCTGGAGCTGAAAGAGATCGAGATCGAGGGGCCGGGCACGCACCGGGCGCAGCTGTTCTGGCGCTGGACGATGGGTTTCAACGCCAACGCGGCCAGCATCCACGTATGGGCATTCTGGTTCGCCATCCTGTGCGTGGTCGCCGGCGCGATCGGCCTGCTGCTTTCGGGCACCGTCATCAAGGACTGGTACAGCTGGGCGCAGTCGGTCCACATCGTCGCCCCGCCCGACCCGAACTACGACTGGTCGCAGTTTATTCAGCGGTAA
>GB_GCA_001464035.1
ATGGTGGAACTGGTGGCGCAATCTTCCGATCTGGTCTTCCAACTAACGACCGTCGTCAGAAAGAACCCCGCCATGGCCAACTATCAGAACATCTTCACGCAGGTTCAGGTCCGCAGCACCGTCTATCCGGGTATCCCCATGCAGCCCGGGATTTGGGTCCGCAGCGGGGAGGGCCGGTTCAACTACTGGCTCGGAAAGATCGGCGACGCGCAGATCGGCCCGATATATCTCGGGTTCACCGGCATCGCGTCGATCCTGTGCGGTATCGTCGCGATCGAGATTATCGGCCTCAACATGCTGGCGTCGGTCAACTGGAGCCCGATCGAATTCGTGCGGCAATTGCCTTGGCTCTCGCTCGATCCGCCGAAGCCCGAATACGGCATCAGCATCCCGCCGCTACAGGACGGCGGCTGGTGGTTGATGGCCGGCTTCGCGCTGACGACGTCGATCCTGTTGTGGTGGGTGCGGACCTATCGCCGCGCGCGGGCGCTCGGCATGGGAACCCATGTGTCATGGGCCTTTGCCTCGGCGATCTGGCTTTACCTGGTGCTCGGCTTCATCCGCCCGCTGTTGATGGGCAGGTTCAGCGAGGCGGTGCCGTTCGGGATATTCCCGCATCTCGACTGGACCAACAACTTCTCCATCACCTATGGCAACCTGTTCTACAATCCATTCCACATGCTCTCGATCGTGTTCCTGTATGGTTCGGCGCTGCTGTTCGCCATGCACGGTGCCACCATCCTTGCGGTCAGCCGCTACGGCGGCGAGCGCGAGATCGAGCAGATTGTCGACCGCGGCACGGCGCTGGAGCGAGCGGCGCTGTTCTGGCGCTGGACCATGGGCTTCAACGCCACGGCGGAATCGATTCACCGCTGGGCCTGGTGGTTCGCCGTGCTGTGTCCCCTCACGGGCGGCATCGGCATCCTGCTCACGGGCACCGTGGTCGACAACTGGTTCGACTGGGGCGTCAAGCACGGGCTCGCGCCGCCGAGATAA
>GB_GCA_001464055.1
ATGATGGTTGAATATCAAAACCTCTTTACCGCCGTACAGGCCAGCGGGCCGGCCGAGGCCGGCATCGCCCTGGGCCCCGGCAACAGCCCGCGCACCGGCAAGGAGCCGATGCACATCCACTGGATCGGCCGCTTCGGCAACGCCCAGATCGGCCCGATCTATCTGGGCGGACTGGGGCTGGCCTCGCTGATCCTGGGCACCCTGGCCGTCAATATCATGGGCTTCAACATGTTGGCCCAGGTCAACTGGGACGTGGTGCAGTTCGTGCGCCAGCTGTTCTGGCTGTCGCTGGACCCGCCTTCACCGGCCTACGGCCTGAGCTTCCCCCCGATGAACGAAGGCGGCTGGTGGCTGCTGTCGGGTGCGCTGCTGACGACGTCGATCCTGTTGTGGTGGACGCGCATGTACACCCGGGCCCGTGCGCTCGGCCTGGGCACGCACGTGGCCTGGGCCTTCGCTGCGGCCATCTGGCTGTTCCTGGTGCTCGGGTTCTTCCGGCCGGTGCTGATGGGCAGCTGGAGCGAGGCCGTGCCCTTCGGCGTCTTCCCGCACCTGGACTGGACTGCCGCTTTCTCGCTGCGTTACGGCAACCTGTTCTACAACCCTTTCCACGCGCTTTCCATCGCCTTCCTGTACGGTTCAGCCCTGCTGTTTGCGATGCACGGCGCCACGATCCTGGCCGTCAGCCGCTACGGCGGTGACCGCGAGATCGAGCAGATCACCGACCGCGGTACCGCAAGCGAGCGTGCCGCCCTGTTCTGGCGCTGGACGATGGGCTTCAACGCCACGATGGAATCGGTGCACCGCTGGGCCTGGTGGTTTGCCGTGCTCTGTCCGCTGGCAGGTGGCATTGGCATCCTGCTGACCGGCACGGTGGTCGACAACTGGTACCTCTGGGCTGTCAAGCATGGCGTTGCTCCCCCGTATCCAGACCTTTACCCGACGGTGGTCGATCCGGCCACGCTGATCCAGGGAGCCAAGTGA
>GB_GCA_001464195.1
ATGGCTGAATACCAGAACATCTTCACCGCGGTACAAGCGGTTGGCCCGATCCACCACGGCATCGAGCACAAAACACAGAGCACGCGCCTCGGCGAGCCCTTCCTCGTCCACTTGATCGGCCGCATCGGCAATGCGCAGATCGGGCCGGTCTACCTCGGCGCCCTCGGATTGGCCTCGATCTTTTTCGGCACGCTGTCGATCAACATCATGGGCTTCAACATGTTGGCGTCTGTGAACTGGGATCCAGTTCAGTTCATTCGTCAGCTCTTCTGGCTGGCACTGGAACCACCGGCACCCAGCAATGGCCTGGGACTGGCGCCCCTGAACCAGGGCGGCTGGTGGCAGATTGCGGGCTTGTTCCTGACGATGTCTATCCTGCTGTGGTGGGCCCGAACCTACCGCCGTGCTCGCGAGCTGGGCATGGGCACGCACGTGGCCTGGGCATTCCTGGCCCCGATCTGGCTGTTCTTGGTGCTGGGCCTCTTTCGTCCGGTGTTGATGGGCAGCTGGGGTGAGGGCGTTCCGTTTGGCATCTTCCCGCACCTGGATTGGACCGCGGCCTTTTCGATCCGCTACGGCAACCTGTTCTACAACCCGTTCCACATGCTGTCGATCGCGTTCCTGTACGGCTCAGCACTGCTGTTCGCCATGCACGGTGCGACCATCCTGGCGGTGAGCCGCTTTGGCGGCGAACGCGAGATTGAGCAGATCACGGACCGCGGAACCGCCTCGGAGCGCGCCGCGCTGTTCTGGCGCTGGACCATGGGCTTCAACGCCACGATGGAATCGATACACCGCTGGGCATGGTGGTTCGCGGTTCTGACGCCCATCACCGGCGGCATCGGCATCTTGCTGACCGGCACGGTGGTGGACAACTGGTATCTGTGGGCGGTGAAGCACGGTGTCGCGCCAATGTACCCAGCGGTGTGGGCTCCAGTGATCGACCCGTCGACGCTGCAGGGAGTCAAGCCATGA
>GB_GCA_001464235.1
GTGGCTTTCGTCATCGATTACCAGAACATCTTCACCCGCGTTCAGGTCCGCGGCCCCGACGAGGTCGGACCGCCGATCGACACCGGCATCTACAGCCGCAGCAAGACGATCCGGCACAGCTACTGGGCCGGCAAGATCGGCGACGCGCAGATCGGCCCCATCTATCTCGGCTGGTTCGGCAGCGCCTCGCTGCTCTGCGGCATCGTCGCCTTCGAGATCATCGGGCTCAACATGTGGGCCTCGGTGAACTGGGACCCCGTGCAGTTCGTGCGCCAGCTCTTCTGGCTGGCGCTCGAGCCGCCGGCGCCGCAGTACGGCCTGTCCTTCCCGCCGCTGGCGGAGGGCGGGTGGTGGCTGCTCGCAGGCTTCTTCATGACCCTGTCGCTGCTGCTGTGGTGGGTGAGGACCTACCGGCGGGCCCGGGCCCTCGGGCTAGGCACCCACGTCGCCTGGGCCTTCGCCGCGGCGATCTGGCTGGTGCTGGTCCTCGGCTTCCTCCGGCCCCTCCTGATGGGATCGTGGAGCGAGGGCGTGCCCTTCGGCATCTTCCCGCACCTCGACTGGACCGCGGCCTTCTCGATCCGCTACGGCAACCTCTTCTACAACCCGTTCCACGCGCTCTCGATCACCTTCCTCTACGGGTCGGCGGTGCTCTTCGCCATGCACGGCGCCACCATCCTGGCGGTGTCGCAATATGGCGGCGAGCGCGAGATCGAGCAGATCGTCGACCGCGGCACCGCCTCCGAACGCGCCGCCCTGTTCTGGCGCTGGACCATGGGCTTCAACGCCACGATGGAGTCGATCCATCGCTGGGCCTGGTGGTTCGCGGTGCTGACGCCGCTCACCGGCGGCATCGGCATCCTCCTCACCGGCACGGTGGTGGACAACTGGTACCTCTGGGCGGTCAAGCACGACTTCGCCCCGGTCTATCCGCCGCCGCCCTACACGCCTGCCGTCGATCCTCTGACACTGCCGGGAGCCACGCGATGA
>GB_GCA_001464285.1
ATGACTTACTACCAGAACATCTTCACCCAGTTGCAGGTCAAGCCGCATCCGGAACCGGGCATTGACCTACCGGCTGGTGAATCGGACCGGCGCGGCGAGCCTTTCTTCTCGTACTGGGCGGGCAAAATAGGCGATGCGCAGATCGGGCCAATTTACCTTGGCACACTGGGTTTCCTCTCGCTCGTTTGCGGAATTATCGCGATCGAGATCATCGGCCTCAATATGTTGGCGTCGGTGAATTGGGATCCAGTGCAGTTCATCCGCAAGTTGCCCTACCTTGCGCTTGAGCCGCCGAAGCCGGAGTACGGCCTTACCATTCCGCCACTCAAAGAGGGCGGCTGGTGGCTGATGGCCGGCTTCTTCCTGACGACGTCCATCTTGTTGTGGTGGGCGCGCATGTACCGCCGGGCCCGCGCGCTCGGAATGGGCACGCACGTTGCGTGGGCTTTTGCCGCCGCCATCTGGCTTTACCTCGTGCTGGGCTTCATCCGCCCGGTCTTGATGGGTCAATTCAGCGAAGCGGTACCGTTCGGCATCTTCCCGCACCTCGACTGGACGAATAACTTCTCCATCACCTACGGCAACCTGTTCTACAATCCGTTTCACATGCTCTCGATCGTTTTCCTGTATGGCTCGGCTCTGCTGTTTGCCATGCACGGCGCCACGATCTTGGCTGTGAGCCGGTACGGCGGCGAGCGCGAGATCGAACAGATCACCGATCGCGGCACGGCGTCTGAACGCGCTGCCCTCTTCTGGCGGTGGACGATGGGCTTCAACGCTTCGATGGAATCGATCCATCGCTGGGCGTGGTGGTTCGCGGTGCTGTGTCCGCTGACCGGCGGCATCGGCATTCTGCTCACCGGTACGGCCGTCGATAACTGGTACGACTGGGGCCTGAAGCACGGACTTGCTCCAGCCGCATGGCCATGA
>GB_GCA_001464285.1 2
ATGGCCGAGTATCAGAACGTATTCACACGGGTGCAGGTCCACGGACCCATCGACATGGGCGTGGCGCTCCCCGCCGGCGACTCGCCGCGCTCAGGCAAGCCTTTCATGTCGTACTGGCTGGGGCGTATTGGCGACGCTCAAATTGGGCCGATCTATCTGGGAACGACTGGTTTCATATCGCTGGTGTGCGGCATCATCGCGATCGAGATCATCGGCCTCAATATGTGGGCGTCCGTGAACTGGGATCCGATCCAGTTCATTCGACGGTTGGCCTATCTGTCTCTAGATCCCCCGCCCGCGCGGTACGGCCTGTCGTTCCCGCCCCTGGCCGAAGGCGGATGGTGGTTGATGGCCGGTTTTTTCCTGACGACTTCCATTATCCTCTGGTGGGTGCGGATGTATCGCCGCGCTCGCGCACTTGGACTTGGAACGCACGTTGCATGGGCATTCGCGGCTGCGATCTGGTTGTACCTGGTGCTCGGTTTCATCCGACCGGTGTTGATGGGAAATTTCAGCGAGGCTGTCCCGTTCGGAATCTTTCCGCATCTAGACTGGACGAACACGTTTTCACTGACCTATGGCAACCTTTTCTACAATCCGTTCCATATGCTCTCGATCGCGTTCCTCTATGGATCTGCGTTGCTCTTCGCGATGCATGCCGCAACCATTCTCGCCGTCAGTCGATACGGCGGCGAGCGTGAGATCGAGCAGATTACCGACCGTGGGACTGCCACGGAGCGCGCGGCATTGTTCTGGCGGTGGACCATGGGTTTCAACGCAACCATGGAGTCCATCCATCGGTGGGCGTGGTGGTTCGCAGTGCTCTGCCCGCTGACCGGGGGCATTGGCATCCTTCTTACCGGGACCGCCGTCGACAATTGGTACGATTGGGCGGTCAAGCACAGTTTGGCGCCGACCGCTTATCCTGGTCGGTAA
>GB_GCA_001464315.1
ATGGCACGTTATCAAAATATATTTACCCAGGTGCAGCTGGTATCAGCTCCCGAAATGGGCATGCCGATGCGAGGCTCCAACGATCCACGCTTAGGCATGACCGGGTGGAGCTACTGGATGGGCAAATTCGGACAAGCCCAGATTGGACCGATTTATCTCGGCTGGTTGGGCACTTTGTCACTGATCTTCGGTTTTCTCGCAATCGAGATTATCGGTTTCAACATGGCCGCCTCGGTCAACTGGGATCCATTAGAATTCCTTCGTCAGTTCTTCTGGCTCACACTAAACCCTCCTGGACCAGAGCACGGATTTTCGCCGTTCGTACCCCTGAAAGAGGGTGGCTGGTGGATACTGGCAGGCTTTTTCCTGACAACATCGATCATCCTGTGGTGGGTTCGCGGATATCGCCGGGCACGAGCGTTGGGCATGGGCACGCATGTGTCTTGGGCCTTCGCCGCTGCGATCTGGTTGTATCTCGTTCTTGGTTTCATCCGCCCGTTTTTCATGGGCAGTTGGGCAGAGGCAGTTCCTTTCGGAATTTTCTCACACCTTGAATGGACGAACAACTTCTCGCTGCAATATGGAAATTTGTTCTACAACCCGTTCCACGCGCTATCGATTGCGTTCCTCTATGGCTCGGCGCTGCTTTTCGCTATGCACGGCGCGACGATCCTTGCGGTTGGCCGCTATGGCGGCGAACGCGAACTCGAACAGATTACCGACCGTGGCACAGCATCGGAGCGTGCAGCCTTGTTCTGGAGATGGACCATGGGCTTCAACGCAACGATGGAATCGATCCATCGCTGGGCTTGGTGGTTTGCAGTTCTCTGCCCGCTGACGGGCGGTATCGGGATCTTGCTAACAGGCACAGTGGTCGATAACTGGTATCTCTGGGCAATCGAGCACAAATACGCACCAGAATATTGA
>GB_GCA_001464375.1
ATGGCCGAATACCAAAACATCTTCACCCGGGTGCAGGTCCGCGGACCGAGCCCCTACCCGGGCATCCCGCTCGGTCCCGACAATGACGCGCGCGACGGCAAGCCGACGGAAGTCCATCTGTTCGGGCGGCTCGGCGATGCGCAGATCGGGCCGATCTACCTCGGCTACACCGGCATCCTGTCGCTGCTGTTCGGCTTCATCGCCTTCGAGATCATCGGGCTGAACATGCTCGCCTCGGTGAACTGGAACCCGGTGCAGTTCATCCGGCAGCTGTTCTGGCTGGCGCTCGAGCCGCCGGGCCCGCAATGGGGGCTGCGCTTCCCGCCGCTGCGCGAAGGCGGCTGGTGGCTGATGGCAGGCTTCTTCCTGACCCTGTCGATCCTGCTTTGGTGGGTGCGCACCTACCGCCGGGCACGCGCGCTGGGGATGGGCACGCATGTGGCCTGGGCCTTCGCCGCCGCCATCTGGTTGTACCTGGTGCTGGGCTTCATCCGCCCGATCGCCATGGGCTCCTGGAGCGAGGCGGTGCCCTTCGGCATCTTCCCGCACCTCGATTGGACCGCGGCGTTCTCGATCCGGTACGGGAACCTGTTCTACAATCCCTTCCATGCGCTCAGCATCGTCTTCCTGTACGGGTCGACCCTGCTGTTCGCGATGCACGGCGCGACGATCCTGGCCCTGGGCCGCTACGGCGGTGAGCGCGAGATCGAGCTCACGCTGAACCGCGGCACCGCGGCCGAACGCGGTGGATTGTTCTGGCGCTGGACAATGGGCTTCAACGCCACCTTCGAGAGCATCCATCGCTGGGCCTGGTGGTTCGCGGTGCTGTGTCCCATCGCGGGGGGCATCGGCATCCTGCTGACCGGCACGGTGGTCGACAACTGGTACCTCTGGGCTGTCGATCGCCACTTCGCCCCGGCCTACCCGACGACGTGGCCGGCGACGGTCGATCCTTCCATCACGCAGGGAGCGGCGCGATGA
>GB_GCA_001464425.1
ATGACCGCCTATCAAAATATCTTCACGCAGGTTCAGGTGCGTGGGCCATACGAAGTGGGCGTTCCGCTTCCGGTTGGCGATCAGACGCGATCGGGCGATCCAATGTTCGTCCGGATGTTCGGCTGGATCGGCAACGCGCAGCTCGGGCCAATTTATCTTGGCTGGACGGGCGTTGCCTCGCTCTTCTGCGGGTTTATCGCGATCGAAATCATCGGGCTCAATATGTGGGCTTCGGTGGGATGGGATCCGATCGAGTTCGTGCGCCAACTGCCATGGCTCGCGCTTGAGCCGCCGCCGCCGGAGCAGGGGCTGAACATCATGCCGCCGCTTCAGCAAGGTGGCTGGTGGTTGATGGCCGGCTTCTTCCTGACGACGTCGATCATTCTGTGGTGGATACGCACCTACAATCGCGCGCGCTCACTCGGCCTCGGCACGCACGTGGCCTGGGCGTTCGCGTCGGCTATCTTCCTCTACTTGGTGCTCGGCTTCATTCGCCCGATCCTGATGGGCAGCTGGAGCGAAGCAGTGCCGTTCGGCATCTTCCCGCACTTGGATTGGACCGGCGCCTTCTCGATCACCTACGGCAACCTGTTCTACAATCCGTTCCACGCGCTCTCGATCGCTTTCCTTTATGGATCGGCGCTTCTGTTCGCGATGCACGGGGCGACTATTCTGGCGGTTAGCCGTTACGGCGGCGAGCGCGAGATTGAGCAGATTACCGATCGCGGCACCGCGTCAGAACGCGCAGCATTGTTCTGGCGCTGGACCATGGGCTTTAACGCCTCAATGGAATCCATCCACCGCTGGGCTTGGTGGTTTGCAGTGTTGTGCACGCTCACGGGCGGCATTGGCATCCTGCTCACCGGAACGGCAGTCGATAACTGGTACCTATGGGCGGTCGAGCATAATTTTGCGCCGGGCTATGACGTCAGTGCTGGTTATGTCGGCCCGCCGCTGCCGTTGCCAGGTGATGTGCCGCTGCCGGCTGATGCTGGCGCTCTTACGCCAGCGCCGGCGGATGGCTCGATCATCCCAACGCCGGAAGTGAGCGTTCCTGAAGGCGGTTTGCCGATCGAAGGCACGGCGCCGACGACCTCGCCAGATCAGCTGCCACCGCCGTCTGACCAGACGCCGAACAACTGA
>GB_GCA_001464545.1
ATGGCTGATTACCAGAATATCTTCACCCAGGTTCAGGTCCGCGGCCACACCGATTACGGTGTGACAGAAGGGACCAACTCCGAACCGCGCTACAATGTGACCGCCACAAGCCACTTCCTCGGCCGGATCGGGGATGCCCAGCTCGGCCCCGTCTATCTCGGCTGGTCCGGTGTGGCCTCCCTGATCTGCGGCTTCATTGCCATCGAGATCATTGGGCTCAACATGTGGGCCAGCGTCGGCTGGGATCCCATCAAGTTCTTCGGCCAGCTGCCCTGGCTGTCGCTTGATGCCCCCCTGCCGGAACATGGCCTGAGCCTTTTCATGCCGCTGAACGAAGGCGGCTGGTGGCTGATGGCGGGCATGTTCCTGACCGCCTCCATCCTCCTCTGGTGGGTGCGCTCCTACCGCCGGGCCATCTCGCTCGGCATGGGCACGCATGTCTGCTGGGCATTTGCCGCGGCGATCTGGCTCTACCTGGTCCTGGGACTCATCCGTCCCGTGATGATGGGCAGCTGGAACGAAGCGGTGCCCTTCGGCATCTTCACCCACCTCGACTGGACGAACAATCTCTCGCTCGTCTACGGCAACTTCTTCTACAACCCCTTCCACATGCTCTCGATCGTCTTCCTCTACGGGTCGGCGCTCCTGTTCGCCATGCATGGCGCGACGATCCTTGCGGTTGGCCGTTATGGCGGTGAACGCGAGATCGAGCAGATCACGGACCGGGGCACGGCCTCTGAACGCGCCGCTCTCTTCTGGCGCTGGACGATGGGCTTCAATGCCTCGATGGAATCCATCCACCGCTGGGCCTGGTGGTTCGCCATCCTCTGCCCGATCACCGGTGGCATCGGCGTGCTGCTCACCGGCACGGTCGTGGACAACTGGTTCCTCTGGGGCGCTGACAACGGGTTCGCCCGCTTCTGA
>GB_GCA_001464615.1
ATGGCAACCTATCAGAATATCTTTAATCAGGTGCAGTTGCGCGGGCCGGCCGAAATGGGCCCGCCAACCAACGATCCCCACGAAATACGCAGCAATACCGGCGGCTACTTTTATTGGCTGGGCAAGATCGGCAATGCGCAGATCGGCCCGATCTATCTCGGCTGGCTCGGCACACTCTCACTGCTGTTCGGCCTGATCGCTTTCGAGATCATCGGTCTCAACATGTTGGCCTCGGTCGGCTGGAGCCCCATCCAGTTCGTCCGCCAGCTCTTCTGGCTGTCGCTTGAACCGCCTGCACCCAAATATGGTTTCCAGGCGATGGTGCCGCTTGCTGAAGGGGGCTGGTTCATCATCACTGGCTTTTTCTTCAGCGCTTCAGTGCTGCTCTGGTGGGCACGGACCTATCGCCGGGCGCTCGCGCTTGGCATGGGCACTCACGTCTCCTGGGCTTTCCTCAGCGCGATCTGGCTGATGCTGGTGCTTGGTTTCATTCGGCCGATGCTGATGGGCAGCTGGTCCGAAGCAGTGCCTTATGGGATCTTCCCGCATCTGGATTGGACTGCCGCTTTCTCGATCCGTTACGGCAACCTCTTTTACAACCCGTTCCACGCGCTCTCGATCGCCTTCCTTTATGGGTCGACGCTCCTGTTCGCGATGCACGGCGCGACCATCCTGGCCGTTGGTCGGTATGGCGGTGAGCGTGAAATTGAGCAAATCACTGATCGTGGTACCGCATCTGAACGCGCCGCCTTGTTCTGGCGCTGGACGATGGGGTTCAACGCCACGATGGAATCGATCCACCGCTGGGCCTGGTGGTTTGCGGTGCTGACGACGCTTACGGGCGGCATCGGCATTCTGCTGACGGGCACTGTCGTTGATAACTGGTATCTCTGGGCTCAGCAGCATGGTTATGCGCCTGCTTATCCCTCAACCGGTGTCGTCGATCCAGCAACTCTGCCGGGAGCACCGCAATGA
>GB_GCA_001464655.1
ATGGCCGAGTATCAGAACATTTTCACACGCGTCCAGGTCCACGGACCCATCGACATGGGCGTTGCGCTTCCGGCTGGCGACTCCCCGCGCGCGGGCCGACCGTTCATGGCCTACTGGCTGGGACGTATCGGCGACGCCCAGATCGGCCCCATCTACCTAGGTACGACGGGCTTCGCGTCGCTCGTGTGCGGTATAATCGCCATCGAGATTATCGGCCTCAATATGTGGGCGTCGGTGAATTGGGATCCCGTGCAGTTCGTACGCCGGCTGGCCTACCTCTCCCTCGACCCGCCGCCGGCGAGGTACGGCCTGTCATTTCCGCCACTCGCGGAGGGTGGGTGGTGGCTCATGGCCGGCTTCTTTCTTACGACATCCATCATTCTCTGGTGGGTGAGAATGTATCGTCGCGCTCGCGCCCTCGGCCTTGGTACGCATGTCGCTTGGGCATTCGCAGCTGCAATCTGGCTCTACCTTGTGCTCGGTTTCATCCGGCCAGTGATGATGGGGAACTTCAGTGAGGCCGTTCCCTTCGGCATCTTTCCTCATCTTGATTGGACGAACACCTTCTCGCTGACGTACGGCAACCTCTTCTACAACCCATTCCACATGCTCTCGATCGCCTTCTTGTACGGATCGGCGCTGCTATTCGCGATGCATGCCGCGACGATTCTGGCGGTCAGCCGCTATGGGGGTGAACGCGAGATCGAGCAGATCACGGACCGCGGAACGGCCACAGAGCGCGCCGCTCTCTTCTGGCGCTGGACCATGGGCTTCAATGCCACGATGGAGTCGATCCATCGCTGGGCGTGGTGGTTCGCGGTGCTCTGCCCGTTGACGGGAGGAATCGGCATCCTGCTCACCGGCACGGCCGTCGACAATTGGTTCGACTGGGCCGTCAAGCATGGCGTCGCTCCCGCGGCCTATCCGAGCCGCTAA
>GB_GCA_001464695.1
ATGGCGGAGTACCAGAACATCTTCACGCGCATTCAAGTGCACGGCCCTGCGTACGCAGGCGTTGCGTTGCCGGCAGGCAGTGTCTGGCAGCGCTCGGGCAAACCGGGCTTCATGCACCTCCTCGGCAAGTTTGGCGATGCGCAGATCGGCCCCATCTATCTCGGCACCACGGGGCTGCTGTCGCTCATCTGCGGCTTCATCGCGATCGAGATCATCGGGCTCAACATGTTTGCGTCCGTCAACTGGGATCCGATCCAGTTCGTGCGCCAACTGTTCTGGCTCGGGCTCGAGCCGCCGGCGCCGGAGTACGGGCTCAAGATTCCGCCGTTGCGCCAAGGCGGGTGGTGGCTGATGGCCGGCTTCTTCCTCACCGCGGCGATCCTGCTGTGGTGGGTGCGCATGTACCGGCGCGCCAAAGCGCTCGGCATGGGGACTCACGTCGCGTGGGCCTTCGCATCCGCCATCTGGCTCTATCTCGTGCTGGGTTTCATCCGGCCGCTGCTGATGGGGAGCTGGAGCGAGGCGGTGCCGTTCGGCATCTTCCCGCACCTCGACTGGACCGCCGCATTCTCCATCCGCTATGGCAACCTGTTCTACAACCCCTTCCACATGCTATCGATCGCGTTCCTGTATGGCTCCGCGCTGCTGTTCGCGATGCACGGGGCGACGATCCTGGCGGTGAGCCGGTTCGGGGGCGATCGCGAGCTAGAACAGGTGGTGGATCGCGGCACCGCGTCCGAGCGCGCCGCGCTGTTCTGGCGCTGGACCATGGGATTCAACGCGACCATGGAATCGATCCATCGCTGGGCCTGGTGGTTCGCGGTGTTGACGCCGCTGTGCGGCGGCATCGGCATCCTGTTGACCGGCACCGTGGTCGACAACTGGTACCTGTGGGCGGTCAAGCATCACGTCGCACCGGCCTACCCGGCCGTGTTTGCGCCGGTGCTGGATCCGGCCGCAGCCGGCGGAGCGTCGCAATGA
>GB_GCA_001464765.1
ATGCCGGAATACCAGAACATCTTCACCCGCGTGCAGGTCCGTGCGCCCGCCTATCCCGGTGTCCCGCTCGGGCGGGGCGTGTGGGTCCGCGAGGGCAAGCCGTTGTTCCTCTACTGGGCAGGCAAGTTCGGTGACGCCCAGATCGGTCCCGTCTACCTCGGCTGGCTCGGGCTTGCCTCGATCCTGTGCGGCTTCATCGCCTTCGAGATCATCGGCTTCAACATGTGGGCCTCGGTCAACTGGGACATCGTCCAGTTCGTCCGGCAACTGCCCTGGCTCGCGCTGGAGCCGCCTGCGCCCGAATACGGGCTGCGGCTGCCGCCGCTCGATGAAGGCGGCTGGTGGATCATGGCGGGCTTCTTCCTGACCGTGTCGATCCTGCTCTGGTGGCTGCGCATGTACCGACGGGCCCGCGCCCTCGGCATGGGCACCCACGTGGCCTGGGCGTTCGCTGCGGCGATCTGGCTCTTCCTGGTGCTGGGCCTCATCCGTCCGGTGATGATGGGCAGCTGGGCGGAGGCGGTGCCCTTCGGGATCTTCCCGCACCTGGACTGGACCGCGGCGTTCTCCCTGCGCTACGGCAACCTGTTCTACAACCCGTTCCACATGCTGTCGATCGCCTTCCTCTACGGCTCCACGCTGCTGTTCGCGATGCACGGTGCCACGATCCTGGCCGTGAGCCGCCTCGGCGGTGAGCGTGAGATCGAGCAGATCACCGATCGCGGCACGGCTTCGGAACGGGCAGCATTGTTCTGGCGCTGGACGATGGGCTTCAATGCGACGATGGAGTCGATCCACCGCTGGGCCTGGTGGTTCGCGGTGTTGTGCCCGCTCACCGGCGGCATCGGGATCCTGCTCACCGGCACGGCCGTGGACAACTGGTACCTCTGGTCGGTGAAGCACGGCGTCGCGCCGCCTTACCCGACGATCTTCCCCGGTGTGGTCAATCCCGCAACCTTGTCTGGGGGCGCGCAATGA
>GB_GCA_001464895.1
ATGCCTGAATACCAGAATATCTTCACGCGGGTGCAGGTCAGGGCACCCGCCCACCCGGGCGTGCCCCTGGGCCGCAGCACCTGGGTGCGCCAGGGCGATCCGTTCTTCGTCCACCTGTTCGGCCGTTTCGGCGATGCGCAGGTGGGGCCGTTCTACCTCGGTTGGCTGGGACTCGCGTCCCTGCTGTGCGGCTTCATCGCCATCGAGATCATCGGCCTCAACATGTGGGCGTCGGTCAACTGGGATCCAGTCCAGTTCGTCCGCCAGCTCCCGTGGCTCGCCCTCGAGCCGCCACCCCCCGCATACGGACTCCGGCTTCCGCCGCTGAACGAGGGCGGCTGGTGGCTGATGGCCGGCTTCTTCCTCACCTGCTCGATCCTGCTGTGGTGGCTGCGCATGTATCGCCGCGCCCGCGTGCTCGGCATGGGCACGCACGTCGCGTGGGCCTTCGCCGCGGCGATCTGGCTGTACCTGGTGCTCGGTTTCATCCGCCCGGTGATGATGGGCAGCTGGGGTGAGGCGGTGCCCTTCGGGATCTTCCCCCACCTCGACTGGACGGCCGCGTTCTCACTGCGATACGGGAACCTGTTCTACAACCCGTTCCACATGCTGTCGATCGCGTTCCTGTACGGCTCGACGCTGCTCTTCGCGATGCACGGTGCCACCATCCTGGCGGTGACCCGACTCGGTGGCGAGCGGGAGATCGAGCAGATCACCGATCGCGGCACGGCTTCCGAACGCGCTGCGCTCTTCTGGCGCTGGACAATGGGCTTCAATGCCACGATGGAATCGATCCACCGCTGGGCCTGGTGGTTCGCGGTGCTCTGCCCCCTCACCGGTGGCATCGGCATCCTCCTGACCGGTACGGCCGTCGACAACTGGTTCCTGTGGGCCGTGAAGCACGGCGTTGCGCCGCCGCTGCCGCAGGTCTTCCCTGCCGTGCCGGATCCTGCGCAGCTGACGATGGGGGTGACGCAATGA
>GB_GCA_001464915.1
ATGGCGACATATCAAAACATCTTTACCCAGGTGCAAGTACAAGGGCCGCCCGAAATGGGCGTCCCGCACCTCGACGGCAGCGAAGGGCGCATTGCGCTCGTCGGACACAACTACTGGATGGGCAAGCTGGGCCAGGCCCAGATCGGCCCCGTCTATCTGGGCCTGCTGGGCACGATCGCACTGGCTTTCGGGTCAGCCGCGTTCCTGATCATCGGGTTCAATTTCTGGGCGCAAGCCGGCTGGAGCCCGCAGACGTTTATGCGTGAGCTGTTCTGGCTTTCGCTGAACCCTCCGGGCCCGGAATATGGCTTCAGCCCGTTCGTTCCGCTTAAGGAAGGTGGCTGGTTCATTCTGACCGGCGCATTCCTCACCATCGCAGTGATGTGCTGGTGGACGCGCACTTACATGCGGGCCAAGGCGCTGGGCATGGGGATGCACATTCCCTGGGCTTTCGCATCGGCGATCTGGCTGTTCCTGGTGCTGGGCTTTATCCGCCCGATGCTGCTGGGTGATTGGTCGCAGGCGGTGCCTTATGGCATCTTCAGCCACCTTGATTGGACCAACAACTTCTCGCTGGTCTATGGCAACCTGTTCTACAATCCGTTCCACGCGCTCTCAATTGTCTTCCTTTACGGGTCGGCAGTGTTGTTCGCGATGCACGGGGCGACGATCTTGGCGCTCGGCCGTTATGGCGGGGAACGCGAGATCGAACAGATCACCGATCGCGGCACGGCAGCCGAACGCGGTGCCTTGTTCTGGCGCTGGGTGATGGGCTTCAATGCCACGTTTGAATCGATCCACCGTTGGGCCTGGTGGTTTGCAGTGCTGACCACGCTGACCGGCGGGATCGGCATCCTGCTCACCGGCACGGTCGTCGATAACTGGTATCTGTGGGCGCAGGAGCATTACTACGCTCCGGAAACCGTCAACTACGATGTGAGCGGCGCAGTCGCAGGCGCATCGGGCCAGTAA
>GB_GCA_001464935.1
ATGCCTGATTATCAGAACATCTTTACCAGCGTGCAGGTCCGCGGGCCGACCTATCCCGGCGTGCCGATGGGCGCTGGCAACTGGCCGCGCGAAGGCAAGCCGTTTTTCTTCTACTGGATGGGGAAAATCGGCGATGCGCAGATTGGCCCGTTCTACCTCGGTGGGCTGGGCATCATGTCCCTGCTGTTCGGCTTCATTGCGATCGAGATCATCGGCCTGAACATGTGGGCGTCGGTGGGCTGGGATCCTTTGCAGTTCATCAGACAGCTGCCGTGGCTCGCGCTGGAGCCGCCACCGGCCAAATATGGCCTCAGCTTTCCGCCGATGAACGAGGGCGGATGGTGGCTGATGGCTGGCTTCTTCCTGACGGCCTCGATTCTCCTGTGGTGGGCGCGGATGTACCGACGGGCCAAGGCCCTCGGTATGGGCACGCACACGGCGTGGGCGTTTGCCGCGGCGATCTGGCTCTACCTGGTGCTGGGCTTCATCCGCCCGGTGCTGATGGGCAGCTGGAGCGAGGCGGTGCCGTTCGGGATTTTCCCGCACCTCGACTGGACCGCGGCATTCTCGATTCGCTATGGCAACCTGTTCTACAACCCGTTCCACATGCTGTCGATTGCCTTCCTGTACGGCTCGACCCTGTTGTTCGCGATGCACGGCGCAACGATTCTCGCGGTCAGCCGTCTCGGTGGGGAACGTGAAATCGAGCAGGTCGTCGATCGCGGTACCGCATCGGAGCGGGCCGCGCTGTTCTGGCGCTGGACGATGGGCTTCAACGCGACGATGGAGTCGATCCATCGCTGGGCGTGGTGGTTTGCCGTGCTGTGCCCGCTGACCGGCGGTATCGGCATCATCCTGACCGGCACGGCGGTGGACAACTGGTTCCTGTGGGGCGTGAAGCACGGCATCGCGCCTGGCTATCCGGTCATCGATCCTGCAGTTGTCGATCCGGCGGTGGCGCCATGA
>GB_GCA_001464955.1
ATGGCCGAGTATCAGAACATCTTCACGCGGGTTCAGGTTCATGGACCTTACGACATGGGAGTGCCGCTGCCGCGGCGTGACGAGCCGCGGCGGGGACAGCCATGGATGTCCTATTGGATGGGCAAGATCGGCGATGCGCAGATCGGCCCGGTCTATCTCGGGACGCTCGGGCTGATGTCGATCGTCTGCGGCGTGATCGCCATCGAGATCATCGGGCTCAACATGTTGGCTTCGGTCAACTGGAATCCCCTCGAGTTCGTCCGGCGGCTGGCGTATCTGTCGCTCGATCCGCCGGCGCGGCGTTATGGCCTGTCGTTCCCGCCTCTCGCGCAGGGTGGCTGGTGGCTCCTGGCAGGTTTCTTCCTGACCATGTCGATCCTGCTGTGGTGGGCGCGCATGTATGTGAGAGCCAGAGCGCTCGGAATGGGAACACATGTCGCATGGGCCTTCGCAGCCGCGATCTGGCTGTACCTCGTCCTCGGGTTCATCAGGCCTTTGATGATGGGTAACTTCAGCGAGGCCGTTCCGTTCGGGATCTTCCCGCATCTGGATTGGACGAACTCTTTCTCGCTGAATTACGGGAACCTGTTCTACAATCCCTTCCATATGCTTTCGATCGCGTTCCTCTATGGTTCGGCACTGCTGTTCGCCATGCATGGAGCAACCATCCTGGCCGTCAGCCGCTACGGTGGAGAGCGTGAGATCGAGCAAATCACGGATCGTGGAACGGCATCGGAACGGGCCGCGTTGTTCTGGCGCTGGACGATGGGCTGGAATGCGACGATGGAGTCGATTCATCGCTGGGCCTGGTGGTTCGCAGTTCTTTGCCCTCTGACAGGCGGTATCGGTATCCTGCTGACCGGCACGGCTGTCGACAACTGGTACGATTGGGCAGTGAAGCATGCGGTGGCGCCCGCCGCGTACACGCCCAACTGA
>GB_GCA_001510135.1
ATGGTTGAGTATCAAAACATATTTACGCAAGTTCAGGTCCAAGGACCGCCTGAAATGGGTGTGGTTGAGGACGTTGATCTGCGTGAACGCAGCAATGCCACTGCATTTTCGAAACTCTTTGGCTGGTTTGGGAATGCACAATTAGGTCCATTTTATCTGGGAGCTTTAGGGTTTGCCTCTCTCGCCTCCGGTCTTGCGTGGTTCTTAATTGTCGGATTGAGTTACTGGCAACAAGCCGGTTGGAACCCAGGCGTATTTGTGCGGGATCTGTTTTACTTCTCGCTTGAACCGCCGGCACCCGAATATGGGCTGGGCATTCCTCCGCTCAAAGAGGGTGGACTTTGGTTTATTGCCAGCTTCTTCCTCTTGGTATCCGTGATGACGTGGTGGGCGCGCGCCTATGTGCTCGCGCAGCAGCTAAAGATGGGCAAACATGTATTCTATGCCTTCGGATCAGCCATATGGTTGTTCCTTGTGCTTGGTCTCATCCGCCCAATCTTTATGGGAAGCTGGTCAGAAGCTGTGCCTTACGGCATTTTCTCGCACCTCGACTGGACCATGACCTTTTCAGTGACCTATGGAAACCTGTTCTACAATCCATTCCACGCGCTTTCGATTGCGTTCCTATATGGATCAGCGCTGCTCTTTGCGATGCATGGGGCGACCATCCTTGCGGTCTCTCGTTTCGGCGGAGATCGTGAATTGGAACAAATCGCTGATCGGGGTACCGCCTCTGAACGTGCTGGTCTTTTCTGGCGCTGGACCATGGGCTTTAACGCCACGATGGAAGGCATCCACAGATGGGCTTGGTGGTTTGCGGTTCTGGTTCCGATCACCGGCGGTATTGGCATTCTACTGACCGGTACGGTCGTGGATAACTGGTATCTCTGGGCGCAGGAACATGGCTTTGCACCGCTTGATTAA
>GB_GCA_001602435.1
ATGGCTGGCTATCAAAACATCTTTACACAAGTCCAGGTTCGAGGACCTGCAGAGCTTGGCGTTCCTTTGCCAAAGGGCAGTTTGGAGCGCGACGGCGAAGGCTTTATCGGCATCTCGCGCTTGCTAGGCAAGATCGGCAACGCCCAATTGGGACCAATCTATTTGGGTTGGACAGGTACGGCATCGCTGAGCTTTGGTTTACTTGCCTTTTTCATCATCGGCATGAACATGTTCGCCTCGGTGGATTACAACATCGTGGAGTTCATTCGCCAATTGCCATGGCTTTCGTTGAACCCACCGCCACCGGAACAGGGTTTCAATATTCTGCCACCGCTTGATCAAGGGGGCTGGTTCGTTATTACGGGCTTCTTCTTCACGGTGTCGGTGGTGCTATGGTGGCTTCGCACGTATAATCGTGCCAAGGCGCTCGGTCTGGGCACCCATGTTGCTTGGGCTTTTGCCTCCGCGATTTGGTTGTTCCTCGTGCTGGGCTTCATTCGTCCTATGCTCATGGGCAGCTGGAGTGAAGCGGTACCTTATGGGATCTTCTCCCATTTGGATTGGACCGGGGCTTTCTCGATCACGTATGGCAATCTGTTCTACAATCCGTTCCACTGCCTCTCGATCGTCTTCCTTTATGGGTCGGCTCTCTTGTTCGCGATGCATGGTGCGACCATTCTTGCCGTCAGCCGATATGGTGGCGAGCGCGAGATTGAGCAGATCACCGATCGCGGTACGGCTTCTGAACGGGCAGCTTTGTTCTGGCGCTGGACCATGGGCTTCAATGCCTCCATGGAGTCCATCCACCGCTGGGCCTGGTGGTTCGCTGTTCTGACCACCCTAACTGGTGGCATTGGCATCCTGTTGACCGGGACTGTCGTCAGCGACTGGTATGGCTGGGCTGAAGTCCATCATTACGCCCCACCTCGCTAA
>GB_GCA_001602455.1
ATGGAATATCAAAACATATTTACAAGAGTCCAAGTCCACGCCCCTTATGACGGCGTGCCACTTCCCAAAAGTGACTGGTGGGGCCGCGATGGCAAGCCTTTCTTTGTCTACTGGCTGGGTAAGTTTGGCGACGCCCAAGTCGGTCCGTTTTATCTCGGTGGCTTAGGCGTGGCATCGGCGCTATGCTTCTTCATTGCTTTCGAGATTATTGGCCTCAATATGCTGGCGTCGGTGAATTGGGACCCAGTGCAATTTGTGCGCCAACTTTTTTGGCTTGCACTTGAACCGCCGTCGCCAGGCTACGGGCTAAAGATTCCACCGCTCAATGAGGGCGGCTGGTGGCTGATGGCAGGCTTCTTCCTCACCATGTCAATACTGCTTTGGTGGCTGCGTATGTATCGACGCGCAAAGTCCCTCGGTATGGGGACTCATGTGGCATGGGCGTTCGCGGCCGCGATTTGGCTTTACTTGGTGCTTGGCTTTATTCGTCCCGTCCTAATGGGGAACTGGGGCGAGGCCGTTCCGTTCGGTATTTTCCCTCATCTCGATTGGACCGCTGCGTTCTCGATTCGGTACGGCAACCTGTTTTATAACCCGTTCCACATGCTGTCGATTGCCTTCCTATACGGCTCTGCGTTGCTGTTCGCAATGCACGGCGCGACGATTCTTGCGGTCAGCCGATTCGGTGGCGAACGCGAGATTGAGCAGATCGTCGACCGTGGTACGGCATCCGAGCGCGCCGCGTTGTTTTGGCGATGGACCATGGGATTCAATGCTTCGATGGAGTCTATCCATCGTTGGGCATGGTGGTTTGCAGTGCTGTGTCCGCTCACTGGGGGCATCGGAATACTGTTGACTGGCACGGTCGTAGACAACTGGTATCTGTGGGCAGTCAAACATGGTGTGGCACCAATGTACCCCGCAGTCTACCCAGGGCCAGTCGTTGACCCTGCGCTGATGCAAGGAGTCGCAAAATGA
>GB_GCA_001627375.1
ATGGTGGAATTGGTGGTTAGAACTTCCAATCTGGCCAAGTCAAATAGGTATGTAATCATGATTGAGTATCAAAATATATTTACCCAAGTGCAGGTGCGTGGCCCTGCGGAAATGGGAATGGACAATGAAAATAACATGTCCTCAGAGCGCGCAGGCAATCCTCGTTTTTCAAATTTGATAGGTTGGCTAGGTAACGCTCAGCTTGGCCCAGTATATCTGGGATGGACAGGTGTTATATCTTTGGCGACAGGCTTACTATGGTTCAACATAGTAGGATTAAATATGCTGGCTCAAGTAGGGTGGTCTATTCCAGAGTTCATAAGACAATTCTTTTGGCTCGCTCTAGAACCTCCTGGTCCAGAATGGGGACTGCGTATGCCTCCGCTTAATGACGGTGGTTGGTATATTATAGCTTCTTTCTTTTTATTAGTATCGGTATCAACTTGGTGGTTGCGAACATATCTTTTAGCGCAGCAGCACAAGATGGGGAAACACGTTGCTTGGGCGTTTGCCGCAGCAATTTGGCTTTTCTTGGTGCTTGGACTTTTCCGCCCCTTTCTTATGGGTAGTTGGTCAGAAGCCGTACCATATGGTATTTTCCCTCACTTAGATTGGACGACAGCTTATTCTATTAGATACGGAAACCTTTACTACAACCCATTCCATGCATTATCCATTGTGTTCTTATATGGATCGGTACTTTTGTTTGCTATGCATGGTGGTACCATTCTCGCTACTACGCGATTTGGTGGCGATCGTGAACTCGAACAGATATACGATCGAGGAACGGCCTCAGAGCGTGCAGCTCTGTTTTGGCGTTGGACAATGGGCTTCAATGCAACAATGGAAGGTATCCACAGGTGGGCTTGGTGGTTCGCCGTATTGTGTCCAATAACTGGTGGAATAGGTATTTTGTTAACAGGGACAGTAGTTGATAACTGGTTCATCTGGGCTCAAGAACACCATTTTGCGCCGATGTATGATGGCTCCTACGGTTATGAAAACTTTGGCTCATATGAAGCTTTCATAGGTAAGGAGGACTAA
>GB_GCA_001627925.1
ATGATTGAGTATCAAAATATTTTTACCCAAGTTCAGGTGCGTGGCCCTGTAGAAATGGGTGTTGATAACGAAAACAATATGGCGGCTGAGAGAGGCGGCACACCTTGGTTTTCACGTTTAGCTGGATGGATTGGGAATGCACAGATAGGACCAGTTTTTCTTGGTTGGACAGGTGTTGTTGCTCTTTCCACAGGTCTGCTATGGTTTGTAATTGTAGGGCTCAACATGTTAGCCCAAGTTGGTTGGTCTATCCCAGAGTTTCTTCGTCAAGGGTTTTGGCTAGCGCTGGATCCTCCAGGGCCAGAATGGGGACTTCGTATGCCGCCGCTTAATGAAGGAGGATGGTATATAATCAGCTCATTTTTCCTCTTAGTTTCTGTAATGTCGTGGTGGCTAAGAAGCTATCTTTTGGCTCAGCAGCACAAAATGGGAAAACATGTAGCATGGGCATTCTTGGCTGCGATATGGTTATTTTTAGTTTTGGGCTTGTTCAGACCGTTTCTGATGGGAAGTTGGTCTGAGGCTGTTCCATATGGCATCTTTCCACACTTGGATTGGACAACTGCATTTTCCATAAGATACGGCAACTTGTATTATAACCCATTCCATTGTCTGTCCATCGTATTCCTTTACGGGTCTGTTCTTCTATTCGCGATGCATGGTGCGACGATTTTAGCAACAACGCGATTTGGTGGAGACCGTGAGCTGGAACAAATTTATGACAGAGGAACGGCTTCCGAACGAGCTGCATTGTTCTGGCGCTGGACAATGGGTTTCAATGCTACAATGGAAGGTATCCATAGATGGGCTTGGTGGTTTGCCGTTCTGACCCCAATAACTGGAGGAATTGGTATTCTTCTAACGGGAACAGTTGTTGATAACTGGTTCATATGGGCTCAAGAGCACTACTTTGCTCCAATGTATGATGGTTCATACGGTTACGAAAGTTACGGGTCGTATGAGGCCTTTATAGGTCAGGAGAATTAA
>GB_GCA_001657295.1
ATGGCGTATTATCAAAACATCTTCACCCAGGTTCAGGTTCGCGGTCCCGCCGAAATGGGCGTGCCCACCGAGGCCGGCGACGAGCCGCGCTATAAGTGGGTGTCCTTCAGCTGGCTCGCCGGCAAGATCGGCAACGCCCAGCTCGGTCCGATCTATCTGGGCGCGACCGGCCTGTTGTCCCTGATTTTCGGCTTCATCGCGCTGTTCATCATCGGGATGAATATGGCCGCCTCGGTGGATTACAGCCCGATCGCCTTCATGCGGGAATTCTTCTGGCTGACGCTGGACCCGCCGGGCCCGGAATACGGCTTCTCGCCCTTCGTCCCGCTCAATGAAGGCGGCTGGTACATCATCACCGGCTTCTTCTTAACGGCCTCGGTCCTTTTGTGGTGGGTGCGCAGCTATAAGCGGGCGCTGGATCTGGGCATGGGCACCCATGTGGCCTGGGCCTTCGCTTCGGCGATCTGGCTCTTCCTGGTGCTCGGCTTCATCCGCCCCATGCTGATGGGCAGCTGGGCCGAAGCGGTGCCTTACGGCATCTTCTCGCACCTGGAGTGGACCAATAATTTCTCGTTGATTTACGGGAATTTGTTCTACAACCCCTTCCACATGCTCTCGATCACCTTCCTGTATGGCTCAGCCCTGCTGTTCGCCATGCACGGCGCAACCATCCTGGCGGTGGGCCGTTTCGGCGGCGACCGGGAGATCGAGCAAATCACCGACCGCGGAACCGCAACGGAGCGCGCCGCTCTGTTCTGGCGCTGGACCATGGGCTTCAACGCCACCATGGAGAGCATCCACCGCTGGGCCTGGTGGTTCGCGGTGCTGACCACCTTCACGGGCGGCATCGGCATCCTGATCACCGGCACCGTGGTCGATAACTGGTTCCTGTGGGCCGCTGAGAACGGCATCGCGCCGGCGCTCTGA
>GB_GCA_001657385.1
ATGGCTGATTATCAGAACATCCTGACCCAGGTGCAGGTGCGCGGTCATTACGACGCAGGCGTTGCATTGCCGGCCGGCGACGAGCCCCGCGAAAAGACCGGCGGTTTCAGTTACCTGCTCGGCAAGCTTGGCGATGCGCAGATCGGGCCGATCTACCTTGGCTGGACAGGGCTCGCCTCGATTTTCTGCGGCATCGTCGCGATTGAGATCATCGGGTTGAATATGTGGGCCAGCGTTGGCTGGGATCCCATCAAGTTTATCGGCCTGCTGCCTTGGCTGTCGCTGGACGCGCCGCTGCCGGAGCACGGGCTCAGCATTTTTCCGCCCCTTGACGAAGGCGGATGGTGGCTCATGGCCGGGTTCTTCCTGACTGCGTCCATCATTTTATGGTGGATACGGACCTATCGCCGGGCGCGTCAGCTCGGCATGGGAACGCATGTCGCCTGGGCCTTCGCCGCCGCCATCTGGCTTTATTTGGTGGTCGGCTTTATTCGCCCGGTCTTCATGGGCAGCTGGAGCGAGGCGGTGCCCTTCGGGATCTTCAGTCACCTCGACTGGACGAATAATTTCTCGCTCATCTACGGCAATCTTTTCTATAACCCGTTCCATATGCTGTCGATCGTATTCCTCTACGGATCGGTGCTTCTGTTCGCGATGCACGCCGCGACCATCCTTGCGGTGGGCCGTTACGGCGGCGATCGGGAAGTGGAGCAGATCGTTGACCGCGGCACCGCGTCGGAACGGGCCGCCTTGTTCTGGCGCTGGACCATGGGCTTTAACGCTTCCATGGAGTCCATTCACCGTTGGGCCTGGTGGTTCGCGATCCTCTGTCCACTGACAGGCGGCATCGGCATCCTGCTCACGGGAACGGTCGTCGACAACTGGTTCCTGTGGGGCGCTGAAAACGGCTTTGCACGGTTCTGA
>GB_GCA_001657395.1
ATGCCCGAATATCAAAACATCTTCACCGACGTCCAGGTTCACGGCGCACCCGACCTCGGCGTTCCGGTCAAGAGCGGCGCCTGGACGCGCGGCAACAAGACCTGGATGGCCTACTGGGCCGGCAAGTTCGGCGAGGCACAGATCGGCCCGCTCTACCTCGGGGGCCTCGGGGTTGCGTCCATCATCTGCGGCACCATCGCCTTCGTTACCATCGGCCTGAACATGCTGGCCTCCGTCGGCTGGGACCCGATCCAGTTCGTGCGTCAGCTCTTCTGGCTGTCGCTGGACCCGCCGGCGCCTGAGTACGGACTCTCCTTCCCGCCGATGGCGGAGGGTGGCTGGTTCCTGGTGACCGGTGCTTTCCTGTCGGCCTCCGTGCTGCTTTGGTGGGCCAGGCTCTACACCCGGGCCCAGGCGCTCGGCATGGGCAAGCACATTGCCTGGGCCTTCGCTGCGGCGCTCTGGCTGTTCTTCGTGCTGGGCCTGATCCGGCCGATCCTGATGGGCAGCTGGGCGGAGGCCGTGCCCTACGGGATCTTCCCGCATCTCGACTGGACAGCCGCCTTCTCGATCCGCTACGGCAACCTTTTCTACAACCCCTTCCACATGCTCTCGATCGTCTTTCTCTATGGCTCGGCCCTGCTCTTTGCCATGCACGGGGCGACGATCCTGGCGGTCAGCCGCTTCGGCGGCGACCGCGAGATCGAGCAGATCGTCGACCGCGGCACCGCCTCCGAGCGGGCGGCCCTGTTCTGGCGCTGGACCATGGGCTTCAACGCCACCATGGAATCGATCCACCGCTGGGCCTGGTGGTTTGCGGTGCTCTGCCCGCTGACCGGTGGCATCGGCATCCTGTTGACCGGGACGGTGGTCGACAACTGGTATCTCTGGGGCGTCAAGCACGGCATCGCGCCGCCCTATCCCGATGTCTTCGGCAGCACCGCCGACCCGGCCGGAATGGGAGGGAACTGA
>GB_GCA_001683845.1
ATGCCACGCTATCAAAACATCTTCACGCAGGTTCAGCTGCGCACCCCTCCCGAAATGGGCGTGCCGCTGCGCCGGGGGAATGACCCGCGGGTCGGTAAAGGAACCACCAACTACTGGTTCGGCAAGCTGGGCGCTGCGCAAATCGGTCCGATCTATCTGGGTCGGCTTGGGCTCGCTTCCCTGATCTTCGGTTTTCTCGCCTTCGAGATCATCGGGCTCAACATGTGGGCGAGCGTCAATTGGGATCCGATCCAGTTCGTTCGCCAGCTTCCCTGGCTGGCGCTCGAGCCGCCCGGACCGGAATACGGCTTCTCGCCGTTCGTGCCCCTGGCGCAGGGCGGTTGGTGGATCCTTGCCGGCTTCTTCCTTACCGTTTCGGTGCTGTTGTGGTGCGCGCGCACCTATGTGCGGGCCCGGGAACTTGGCATGGGGACGCACGTCACCTGGGCCTTCCTGTCCGCGATCTGGCTATATCTGGTGCTCGGCTTCATCCGCCCGATGCTGATGGGCAGCTGGGCCGAAGCCGTGCCGTTCGGGATCTTTCCGCACCTCGATTGGACCGCCGCTTTTTCGATCCGCTACGGAAATCTGTTCTACAATCCCTTCCATTGCCTTTCGATCACCTTCCTCTACGGCTCGACGCTGCTGTTCGCGATGCACGGGGCAACCATCCTGGCAACCGCGCGATACGGTGCCGAGCGGGAGCTGGAGCAGATCACCGACCGGGGCACGGCAACTGAACGCGGCGCCCTTTTCTGGCGCTGGACCATGGGCTTTAACGCCAACATGGAATCGATCCATCGCTGGGCATGGTGGTTCGCGGTGCTGACGACGCTGACCGGCGGCATCGGCATCCTGCTCACCGGAACGGTGGTGGACAATTGGTACCTATGGGCGGTCGACCATAATTACGCGCCGTCCTATCCTGACACCGGCGTGATCGATCCCTCGTTGTTGCAACCGGAGACGGCCCCATGA
>GB_GCA_001724035.1
ATGTTTTTAGCGCAGTATCAAAACATCATCACACCGATCCAGGTCAGTGGTCCAGCGGAAGAGGGCATGCCCCTTCCCGCAGGCGACAGCCCGCGCACCGGCAAGCCAATTTTCGTCCGCCTTTTTGGCATCATCGGCAACGCCCAGATCGGACCGATCTATCTCGGCTGGCTCGGCACACTGTCGCTGGTCTTCGGCTTGATCGCCTTCGAGATCATCGGCCTCAACATGCTGGCTTCGGTCGGCTGGGATCCGATCCAATTCGTCCGCCAGCTCTTCTGGCTGGGGCTCGAACCGCCGTCGGCACAATACGGCCTGAAGGTGCTGCCGCCGCTCGCGGAAGGTGGCTGGTGGCTGATCGCAGGCTTTTTCCTCACCATGTCGGTCCTTTTGTGGTGGGTGCGCGTCTATCGTCGGGCACGCCAGCTGGAGATGGGGACTCATGTCGCCTGGGCCTTTGCAGCCGCAATCTGGCTGTTCCTGGTGCTCGGTTTCATTCGTCCCCTGTTGATGGGCAACTTCTCGGAAGCCGTGCCCTTTGGCATCTTCCCGCATCTCGACTGGACGGCTGCTTTCTCGATCCGCTACGGCAACCTCTACTACAATCCGTTCCACTGCCTCTCGATCGTCTTCCTTTATGGCTCGGTACTGCTCTTTGCGATGCATGGCGCGACGATCCTGGCCGTCGGCAAATACGGCGGTGAGCGCGAGCTGGAACAGATCACCGATCGCGGCACCGCTTCCGAACGCGCAGCCCTCTTCTGGAGATGGACCATGGGCTTCAACGCCACCATGGAATCCGTCCACCGCTGGGCCTGGTGGTTCGCGATCCTCACCCCCATCACCGGTGGCATCGGCATCCTGCTCACGGGCACCGTCGTCGACAACTGGTACCTCTGGGGCATCAATCACGGGATCGTCTCCCCGCTGCCGGGCTATCCCGGTGTCGTCGACCCGGCGCTTTAA
>GB_GCA_001724215.1
ATGGCGACTTATCAAAACATCTTCACCCAGGTGCAGGTCAAGGCAGCCCCCGAAATGGGGATTGCCCTGCCCGCGGACAATGAAGGCCGTCTGCCCTTCACCGGCTATTCCTACTGGATGGGCAAGATCGGTCAGGCTCAGCTGGGCCCGATCTATCTCGGTTGGCTCGGGGTAATCAGCCTTGCTTTCGGCGGGGCTGCCCTGCTGATTATCGGCCTCAACTTTGCCGCCGAAGCCAATTGGAGCCCGCAAACCTTCATGCGCGAGTTCTTCTGGCTGTCGTTGAACCCGCCGGGGCCGGAATATGGCTTCAGCCCGTTTGTACCGCTCAATGAGGGTGGCTGGTTCATCATGACCGGCGCCTTCCTGACGATCTCGGTGCTGTGCTGGTGGGCCCGCACCTATTACCGCGCCAAGGCGCTAGGCATGGGGATGCACATTCCCTGGGCCTTTGCCTCGGCCATCTGGCTGTTCCTAGTGTTGGGCTTCATTCGTCCGATGCTGCTGGGCAGCTGGGCCGAAGCGGTTCCCTACGGGATCTTCAGCCACCTCGATTGGACCAACAATTTCAGCCTCGTCTATGGCAATCTGTTCTACAACCCGTTCCACGCGCTCTCGATCGTCTTCCTTTATGGCTCGGCGCTCCTGTTCGCGATGCACGGGGCAACCATTCTGGCACTCGGCCGCTATGGCGGGGAGCGCGAGATTGAACAGATCACCGATCGCGGCACGGCGGCAGAACGCGGCGCGCTGTTCTGGCGCTGGGTGATGGGCTTCAACGCTTCGTTTGAATCGATCCACCGCTGGGCGTGGTGGTTTGCAGTGCTCGTGACGCTGACCGGCGGCATTGGCATCCTACTGACCGGCACTGTCGTGGATAACTGGTATCTGTGGGCGCAAGAGCATCACTATGCTCCCACCACGGAAAACTACGATCCGAGCGGCGCTGCCAATATCGGCGGTTAA
>GB_GCA_001770815.1
ATGGCTGAGTACCAGAACATCTTCACCCGGGTGCAGGTGCATGCGCCGTCCTACCCCGGCGTGCCGTTGCCCTACCGGGGCGAGAACGAGCAGCGGGCCGGCGGGCCGATCCACCTGCACCTCCTGGGGCGCATCGGCGATGCGCAGCTGGGGCCGATCTACCTCGGTTGGCTGGGCGTGGTTTCGCTGATCTGCGGCTTCATCGCCTTCGAGATCATCGGCCTGAACATGCTGGCCCAGGTGAACTGGGACCCGATCCAGTTCGTGCGCCAGCTGTTCTGGCTGGGGCTGGAGCCGCCGCCGCCCGAGTATGGGCTGAAGATACCGCCGCTGGCCAAGGGCGGCTGGTGGCTGATGGCGGGCTTCTTCCTCACGCTGGCCATCCTGCTGTGGTGGGTGCGCATGTACCGCCGCGCCCGCGCGCTGGGCATCGGCACGCACGTGCCCTGGGCCTTCGCCGCGGCGATCTGGCTGTACCTGGTGCTGGGCTTCATCCGCCCGGTGATGCTGGGCCAGTGGAGCGAGGCGGTGCCCTTCGGCATCTTTCCGCACCTGGACTGGACGGCCGCGTTCTCGCTGCGTTACGGCAACCTGTTCTACAACCCGTTCCACATGCTGTCGATCGCCTTCCTGTACGGCTCGGCGCTGCTGTTCGCGATGCACGGCGCCACCATCCTGGCGGTCAGCCGCTTCGGCGGCGAGCGCGAGATCGAGCAGATCTACGACCGCGGCACCGCCAGCGAACGCGCTGCGCTGTTCTGGCGCTGGACCATGGGCTTCAACGCCACGATGGAGTCGATCCACCGCTGGGCCTGGTGGTTTGCGGTGCTCACGCCGCTGACCGGCGGCATCGGCATCCTGCTGACCGGCACCGTGGTCGACAACTGGTACCTCTGGGCGGTGCAGCACGGCGTGGCGCCGTCCTACCCGGCCGTCTTCCCCACCGGCGCCGATCCGGCCCTGTTGCCCAAGTGA
>GB_GCA_001890945.1
ATGACCCAATATCAAAACATCCTCACCATCATTCAGGTCAGCGGTCCGGCCGAAGAGGGCATGCCGCTTCCCAAAGGCGACAGTGACCGCATTGGCACGCCAATCATGTCACGTCTCGCCGGTTGGTTGGGGAACGCGCAAATCGGGCCAATTTACCTGGGCTTTCTCGGGTCTTTGTCCCTTGTGTTCGGCCTGATCGCATTCGAGATCATCGGTTTGAACATGCTGGCCTCAGTGGGCTGGGATCCGATCCAGTTCGTCCGGCAACTGTTCTGGCTCGGCCTGGAACCGCCGCCAGCGGAATACGGCCTGACAATGGCACCTCTGAACGAAGGTGGCTGGTGGCAAATTGCTGGCTTCTTTCTGACCGCTTCCATCTTGTTGTGGTGGGTGCGCGTCTATCGGCGGGCACGCCAGTTGGAGCTCGGCACCCATATTGCCTGGGCATTTGCCTCAGCAATCTGGCTGTTCCTGGTGCTTGGCTTCATCCGTCCGATCCTGATGGGCGATTTTTCCGAAGCCGTCCCTTTCGGGATCTTCCCGCACCTTGACTGGACCGCAGCCTTCTCCATCCGCTACGGCAACCTTTACTACAACCCGTTCCACTGTCTCTCGATCGTCTTCCTTTATGGCTCGGTTCTGCTGTTTGCCATGCATGGCGCGACAATCCTTGCAGTCGGCAAGTATGGCGGCGAGCGGGAGCTTGAGCAAATCACCGACCGCGGGACCGCGTCCGAACGTGCAGCGCTCTTCTGGCGCTGGACCATGGGCTTCAACGCCACCATGGAATCGGTTCACCGCTGGGCATGGTGGTTCGCCATTCTGACCCCTCTGACCGGAGGGATCGGCATCCTTCTCACAGGCACTGTCGTCGACAATTGGTACCTGTGGGGCATCGAGCACGGGATCGTGTCTCCGACACCGGACGTCTGGCCGGGTGTTGTTGATCCGGCGGCCCAATAA
>GB_GCA_001896885.1
ATGGCTGAGTACCAGAACATCTTCACGCGCGTTCAAATACGCGGCGGCGCCGATTTGGGCGTGCCGCTGGAGCCTGGCATCTGGGATCGCCAGGGGCGGCCGCGCTTCTCCTACTGGCTGGGCAAGATAGGCGACGCCCAGATCGGGCCGCTCTATCTCGGGACACTCGGCCTGGCGTCGCTGATGTGCGGCTTCGTCGCCATCGAAATCATCGGCCTCAACATGCTGGCCTCGGTCAACTGGAGCCCGCAGGAATTCATCAGGCAGTTCTTCTGGCTCTCGCTGCAACCGCCGCTGCCGAAATATGGGCTGAAGATATTGCCGCCGCTCAGGGAAGGCGGCTGGTGGCTGATGGCCGGCTTCTTCATGACCTCGGCCATCCTGCTCTGGTGGGCGCGCATGTACCGCCGGGCCAGGGCGCTCGGCTTGGGCACGCATGTGGCCTGGGCCTTTGCTTCGGCGATATGGCTTTACCTGGTGCTGGGCTTCATACGCCCGTTGCTGATGGGCTCGTGGAGCGAGGCTGTTCCGTTCGGAATCTTTCCGCACCTCGATTGGACGAACAACTTTTCCCTCAACCACGGCAATTTGTTCTACAACCCCTTCCATATGCTCTCGATCGCTTTCCTCTATGGTTCGGCGGTCCTGTTCGCGATGCACGGCGCCACGATCCTGGCCGTCAGCCGCCTGGGCGGCGAACGCGAGATAGAGCAGATCGTCGACAGGGGAACGGCGGCCGAGCGCGCCGCCCTGTTCTGGCGCTGGACCATGGGGTTCAACGCGACGATGGAATCGGTCCATCGCTGGGCCTGGTGGTTCGCCATACTCTGCCCGCTCGCCGGAGGCATCGGGATCCTGATGAGCGGGACCGTGGTCGACAACTGGTTTGAATGGGGCCAGAAGCACGGCCTTGCGCCAATGCAGTGA
>GB_GCA_001939945.1
ATGGCCGAATACCAGAACATCTTCACGCAGGTGCAGATCCGCGGCCCCGCCTATGAGGGCGTGCCCATCGAGGCGGGACCCTGGGTCCGGCAGATGAAGCCCGGCTTCTCCTACTGGCTGGGCAAGATCGGCGACAGCCAGGTCGGCCCCGTCTATCTGGGCTGGCTGGGCCTGGCCTCCATCCTTTGCGGCGTCATCGCCATCGAGATCATTGGCCTGAACATGTGGGCCTCGGTGGGGTGGGACCCGATCCAGTTCATCCGCCAGCTGCCCTGGCTGGCGCTGGAGCCGCCGCCGCCGGCCTATGGCCTGCGCCTGCCGCCGTTGAACGAGGGCGGGTGGTGGCTGCTGGCGGGCTTCTTCCTGACCGCGTCCATCCTGCTGTGGTGGCTGCGGGTCTATCGCCGGTCCCGCATGCTGGGCATCGGCACCCACACGGCCTGGGCCTTCGCCTCGGCCATCTGGCTGTACCTGGTGCTGGGCTTCATCCGCCCGCTGCTGATGGGGAGCTGGGGCGAGGCGGTGCCCTTCGGCATCTTCCCGCACCTGGACTGGACCGCCGCCTTCTCGCTGCGCTACGGCAACCTGTTCTACAACCCGTTCCACATGCTCTCCATCGTCTTCCTGTACGGCTCCACCCTGCTGTTCGCCATGCACGGGGCCACCGTGCTGGCCACCGGCCGGTTCGGGGCGGAGCGGGAGGTGGAGCAGATCGTGGACCGCGGCACGGCGTTCGAGCGCGGGGCCCTGTTCTGGCGCTGGACCATGGGCTTCAACGCCACGGCCGAGAGCATCCACCGCTGGGCCATCTGGTTCGCCATCCTGACCACCCTAACGGGCGGCATCGGCATCCTGCTGACCGGGACCGTGGTGGACAACTGGTACCTGTGGGCCGTGAAGCACGGGGTCGCGCCGTCCTACCCGGCGGCCTATCCCGCGGCCATCGACCCCACCACGCTGCCGCCGACAGGGGGTGTGAGATGA
>GB_GCA_002083435.1
ATGGCGACCTATCAAAACATCTTCACCCAAGTGCAGATCCGCGGGCCGGCCGAATATGGCCCGCCGGCCCAGGACGGCAGCGATCCGCGGATCGGCAAGCCCTTCTACAATCACTGGATCGGCAAGCTCGGCAACGCGCAGATCGGCCCAATCTTCCTCGGTTATCTCGGCTCGATCGCGCTCGTCTTCGGCACGCTCGCCTTCGTGATCATCGGGCTGAACATGTGGGCGAGCGTCAGCTGGAACCCGATCCAATTCGTCCGCCAGCTCTTCTGGCTCGCGCTGGAACCGCCGCCGCCGCAATATGGCTTGCGCGTGTTGCCGCCGCTGCAGGAAGGCGGCTGGTGGCTGATCGCCGGCTTCTTCCTGACGACCTCGATCATCCTGTGGTGGGTACGCACTTATCTCCGCGCCCGGGCGCTGAAGATGGGCACGCACGTCGCCTGGGCGTTCGCGAGCGCGATCTGGCTGTACCTGGTGCTGGGCTTCATTCGCCCGATCCTGATGGGCAGCTGGTCGGAGGCGGTGCCTTTCGGCATCTTCCCCCACCTTGATTGGACCGCGGCTTTCTCGATCCGCTACGGGAATTTGTTCTACAATCCCTTCCACGCCCTATCGATCGTGTTCCTTTATGGCTCGACGCTGCTCTTCGCGATGCACGGCGCGACCATCCTGGCGGTCGGCCGCTATGGCGGTGAGCGCGAGATCGAGCAGATCGTCGATCGCGGCACCGCGACCGAACGCGCCGCCTTGTTCTGGCGCTGGACGATGGGCTTCAACGCGACGATGGAATCGATCCACCGTTGGGCGTGGTGGTTCGCGGTGCTGACGACGCTGACTGGCGGGATCGGCATCCTCATCACCGGTACGCTGGTCGACAACTGGTTCCTCTGGGCCCAGCAACACGGCTATGCTCCGGTCTATCCAAGTACGGGCGTGATCGATCCAGCCACTTTGCCGGGAGCCCCGAAATGA
>GB_GCA_002083475.1
ATGGCGACCTATCAAAATATCTTCACCCAAGTCCAAATCCGCGGACCCGCAGAATTCGGCCCGCCCGCGACGGACGGGAGCGAGCCACGGACCGGCACGCCCTTCTACAATCATTGGATCGGCAAGCTCGGCAACGCGCAAATCGGCCCGATCCATCTCGGCTATCTGGGATCGGCGGCGCTCGTGTTCGGCACGCTCGCCTTCGTGATCATCGGGCTCAACATGTGGGCGAGCGTGAACTGGAACCCGATCCAGTTCGTGCGCCAGCTCTTCTGGCTCGCGCTCGAGCCGCCGGCGCCGCAATATGGCTTGCGCATCCTGCCGCCGCTGCAGGAAGGCGGCTGGTGGCTGATCACCGGCTTCTTCCTGACGCTGTCGATCATCCTCTGGTGGATCCGCACTTATCTGCGCGCCCGCGCGCTGAAGATGGGGACGCATGTCGCCTGGGCCTTCGCGAGCGCGATCTGGCTCTATCTGGTGTTGGGCTTCATCCGCCCGATCCTGATGGGCAGCTGGTCGGAAGCCGTGCCCTTCGGCATCTTCCCGCACCTCGATTGGACGGCGGCTTTTTCGATCCGCTACGGCAATTTGTTCTACAACCCGTTCCACGCGCTCTCGATCGTCTTCCTTTATGGCTCGACGCTCTTGTTCGCGATGCACGGCGCGACGATCCTCGCGGTCGGCCGCTATGGCGGCGAGCGCGAGATCGAACAGATCGTCGATCGCGGCACCGCGACCGAGCGCGCCGCCTTGTTCTGGCGCTGGACGATGGGGTTCAACGCGACGATGGAATCGATCCACCGCTGGGCATGGTGGTTCGCGGTGCTGACGACGCTCACCGGCGGGATCGGCATCCTCATCACCGGTACGCTGGTCGACAACTGGTTCCTTTGGGCCCAGCAGCACGGCTATGCTCCTGCTTATCCGAGTACGGGCGTGATCGATCCAGCCACTTTGCCGGGAGCCCCGCAATGA
>GB_GCA_002083775.1
ATGGCTGAATATCAAAATCTGTTTACGGTCGTTCAACCTGTGGGCGCTGTGCACCACGGTGTTCCTCTCGGTAAAGGCAATGAACCGCGCTTTGGTGAACCAGTTCAGTTCCATTTGCTGGGTCGTCTCGGTAACGCTCAAATTGGGCCCATTTACCTCGGAACGCTCGGCGTTGCCGCAGCGGTCAGTTTCACGATCGCCTTCGTCATTGTCGGGATGAACATGTTGGCGTCGGTTGGCTGGGATCCTATCCAGTTTGTTCGCCAGTTGTTCTGGCTGGCTTTGGAGCCACCGCCGCCAGAGTATGGTCTGAAAATGCCTCCGTTGAATCAGGGCGGTTGGTGGCTGATGGCTGGCTTTTTCCTGACAGCTTCCTTGATTTTGTGGTGGCTGCGTATTTACCGCCGCGCACGTGAGTTGCACATGGGAACGCACGTTGCCTGGGCCTTTGCTGCTGCAATATGGTTGTATTTGGTGTTAGGGTTCTTTCGCCCGATTCTGATGGGCTCTTGGAGCGAGGCTGTACCGTTTGGCATCTTTCCGCACCTGGATTGGACGGCAGCTTTTTCACTGCGCTACGGTAATCTTTTTTACAACCCTTTCCATGCTTTGTCTATTGTGTTTCTTTACGGTTCAACGCTGATATTTGCGATGCACGGTGCGACGATTTTGGCTGTGACCCGTTTTGGTGGTGAGCGCGAGATTGAGCAGATTTTTGACCGCGGCGGTGCCTCTGAACGCGCTGCTTTGTTCTGGCGTTGGACGATGGGTTTCAATGCCACGATGGAATCCATTCACCGCTGGGCTTGGTGGTTTGCCGTGTTGTGCCCACTCGTTGGCGGTATTGGCATTCTGCTCAGCGGTACGGTAGTGGACAACTGGTATCTGTGGTCGATGAAGCATGGCGTCGTTCCCCCCTATCCCAGTGTTTTCCCGCCTGCTGTTGACCCTGCTCTCCTGATTGGAGTGAAACCATGA
>GB_GCA_002167365.1
ATGGCAGAATATCAAAATCTTTTTACACAGGTTCAAGTAAATGCNCCNTCTTATCCTGGAGTTCCGCTGGAAAGAGACAGAGATACAAATGAAAGAATTTTTGAGCCTTGGCATTCTAGGCTATTGGGAAAACTGGGTAATGCTCAAGTTGGACCGATCTACCTCGGGTTTTTAGGTTCAGCTTCTATAATTTGTTTTGCGCTTGCCTTTTCTATTATTGGAATGAATTATTTACATCAAGTCGATTACAATGCGGTTCAATTCATAAGATATATGTTTTGGTTATCACTTGATCCACCTGATGCAAAATACGGTTTAAGTTTTCCACCTCTTATGGAGGGTGGGTGGTTTCTTATTACCGGCTTTTTTCTGACTGCTTCAGTAATGCTGTGGTGGTTCAGAACCTATAGAAGAGCAATTTCTCTTGGCATGGGAACTCATGTTGCTTGGGGTTTTGCTGCTGCNATATGGCTTTTTTTAGTTTTAGGTTTGATTAGACCTATCTTAATGGGAAGTTGGTCGGAAGCGGTTCCTTACGGTATCTTTTCTCATTTAGAGTGGACCCAAACGTTCTCAATTAGGTATGGAAATCTATTCTGGAATCCATTTCATATGCTTTCAATAGCTTTCCTATATGGTTCTGCCCTTTTGGCTGCTATGCACGGTGCAACAATCTTGGCAGTGAGTAGATTCGGTGGAGATAGAGAAATAGAACAAATTGTAGACAGAGGAACTGCATCAGAGAGAGCAGCACTTTTTTGGCGTTGGACCATGGGGTTTAATGCAAGTTTGGAATCAATNCATAGATGGATTTGGTGGTTTGCGGTTTTGGTATGCATAACTGGAGGAATAGGTATATTACTAACCGGAACAGCTGTCGACAGTTGGTATCTTTGGGCAGTAAAGCATGGCGTGATTCCCTCTGATCCCTCTATTTGGCCAGTTACTCCNAGCTATACCGGAGAGTGA
>GB_GCA_002170395.1
ATGGCAGAATATCAAAATTTATTTACACAAGTTCAAGTTCAAGCACCTGCGTACCCAGGTGTTCCCCTTGGAAGAGATCGGGATACTAGAGAAAGAATCATGAAACCTTGGCACTCTAGGCTAATGGGGATTTTGGGTAATGCGCAAATAGGGCCTATATATCTGGGTTTTTTAGGTTCGGCTTCAGCAATATGTTTTGCGATTGCATTTTCAATTATCGGAATGAACTACTTGGCCCAAGTTGACTATAATGCTATCGAATTTGTCAGAAGGCTTTTCTGGTTATCTTTAAACCCTCCTGATGCGAAGTATGGTCTAGGTTTTCCTCCTTTAGCGGAGGGCGGCTGGTTCTTAATAACTGGATTTTTCCTTACAGCCTCTGTATTGCTCTGGTGGTTTAGAATGTATCGTAGAGCATTAGTGATGGGTATGGGAACTCATGTTGCTTGGACATTTGCAGCTGCAATTTGGTTATTTCTGGTGCTCGGACTAATTAGACCAATTCTGATGGGTGATTGGAGCGAGGCAGTACCCTACGGAATTTTTTCCCATTTAGAGTGGACTCAAACGTTCTCAATTAAATACGGTAACCTTTTTTGGAATCCTTTCCATATGCTTTCCATCGCATTTTTATATGGAACCGCTCTTTTGGCAGCAATGCACGGTGGGACGATTCTGGCCGTAAGCCGTTTCGGGGGTGATAGAGAGATCGAACAAATTGTAGATAGAGGCACGGCTTCGGAGAGGGCAGCGTTGTTTTGGCGCTGGACTATGGGTTTTAATGCCACAATGGAATCGATACATCGCTGGCTTTGGTGGTTTGCGGCTCTGGTTTGCATTACAGGAGGTATAGGAATCCTACTTACTGGCACTGTGGTAGATAGTTGGTATGTTTGGGCAGTGAAGCATTTCGTCATACCATCTGATCCTACGATATGGCCAATCACCCCATATTATGCCAGTTGA
>GB_GCA_002171115.1
ATGGCAGAATATCATAATATTTTAACTCAGGTTCAGGTACGTGGTCCAGCTGAAATGGGCCTTGACGAAAGAGGATTGGCAGCCAGAGAAAGGGGAGTGGAACCTCGTTTCTCGTCAATACTTGGTTATGTTGGAAACGCTCAATTAGGACCTGTTCATTTAGGAATGTTTGGAACTGTAGCCTTTTTTCTAGGAACTGCTTGGTTCTTTTTAACAGGAATAGGAATGCTCCAATCTGTAGACTGGTCTTGGCAAGCATTATGGAGAGATTTATGGTGGATTTCACTTGATCCTCCAGGTGAGGAATATGGACTGGGCTTTCCGCCGATTTGGGAGGGCGGCTTGTATTTGATTGCAAGTGCGTGTCTTTTAATAGCTGTTTTAAGTTGGTGGATCAGATCCTATCTTCGTGCACATGAACTAGGAATGGGTAAACATGTTTGCTGGGCTTTTGCAGCAGCAATATGGCTATTTCTTGTAATTGGTCTCTTTAGGCCTGTGGCCATGGGGACATGGTCGGAAATGGTGCCTTATGGAATTTTCCCGCATCTTGATTGGACGAATTACCTTTCATTGAATCATGGCAACTTGTTCTATAATCCGTTTCATGCACTAAGTATTGTTTTTCTATATGGATCTGCTCTACTTTTTGCGATGCATGGAGCAACGATATTAGCTACCTCCAGAATGGGTGGAGATAGGGAGTTAGAACAAATCTATGATCGTGGTACCGCATCAGAGCGCGCTGCATTGTTCTGGAGATGGACGATGGGTTTTAATGCTTCAATGGAAGGAATCCATAGGTGGGCCTGGTGGTTTGCTATACTCTGTCCAATTACTGGTGGAATTGGCATCTTGCTAACAGGAACAGTTGTAGATGACTGGTTTAGTTGGGCTGTCCTGCATGGTTTTGCTATCGAGGGTGGCTTGTACAATGGCCCATCTTAG
>GB_GCA_002171155.1
ATGGCAGAATATCAAAATCTTTTTACACAGGTTCAAGTAAATGCTCCTTCTTATCCTGGAGTTCCGCTGGATAGAGAAAGGGATACAAAAGAAAGAATATTTGAACCTTGGCATGCAAGACTACTCGGTAAGCTTGGTAATGCTCAAATTGGCCCAATTTATTTGGGTTTTCTTGGAGTAGCTTCGATTATATGTTTTGCCCTTGCTTTTTCAATAATTGGAATGAACTATTTATATCAAGTAGACTTCAATGCTGTCCAATTTATCAGATATATGTTTTGGTTATCGTTAGACCCACCTGATGCTAAATATGGATTAAGTTTTCCTCCACTTATGGAAGGTGGATGGTTTTTAATAACTGGATTTTTCCTGACTGCATCAGTAATGTTATGGTGGTTTAGAACATACAGAAGGGCAATTTCCTTGGGAATGGGAACTCATGTTGCGTGGGGATTTGCTGCTGCCATCTGGCTATTCCTTGTTTTGGGCTTAATTAGACCTGTTTTAATGGGTAGTTGGTCTGAAGCCGTTCCCTATGGAATTTTTTCTCATTTGGAGTGGACTCAAGTGTTTTCAATACGATATGGCAATCTTTTTTGGAATCCGTTTCATATGTTGTCAATAGCCTTTCTCTATGGCTCTGCCCTACTTGCAGCAATGCATGGTGCAACAATTTTGGCTGTGAGTAGATTTGGTGGTGATAGAGAAATTGAGCAGATAGTGGATCGAGGAACTGCTTCAGAAAGAGCAGCTCTTTTCTGGCGCTGGACAATGGGGTTCAATGCAAGTTTAGAGTCAATACACAGATGGATATGGTGGTTTGCAATTTTAGTGTGTATTACTGGTGGAATTGGAATTCTACTAACTGGAACTCCTGTCGATAGTTGGTACTTATGGGCTGTCAAACACAGTGTAATTCCGTCAGATCCTTCAATTTGGCCAGTAACTCCAAATTATGCAGGAGATAGCTAA
>GB_GCA_002171355.1
ATGGTGGAATTGGTGGTTAGAACTTCCAATCTGGCCAAGTCAAATAGGTATGTAATCATGATAGAGTATCAAAATATATTTACCCAAGTGCAGGTGCGTGGCCCTGCGGAAATGGGGATGGACAATGAAAATAACATGTCCGCAGAGCGCGGCGGCAATCCTCGCTTTTCAAATCTGATAGGCTGGCTCGGTAACGCTCAGCTTGGCCCAGTATATCTGGGTTGGACGGGTGTTATCTCTTTGGCGACAGGCTTATTATGGTTCAATATAGTAGGATTGAATATGCTGGCTCAAGTAGGGTGGTCTATTCCAGAGTTTATACGACAACTCTTTTGGCTTGCTTTAGAACCTCCTGGTCCAGAATGGGGACTGCGTATGCCTCCGCTTAATGACGGTGGTTGGTATATTATAGCTTCGTTCTTTTTATTAGTGTCGGTATCAACTTGGTGGTTGCGAACATATCTTTTAGCGCAGCAGCACAAGATGGGAAAACACGTTGCTTGGGCGTTTGCCGCAGCAATTTGGCTTTTCTTGGTGCTTGGACTTTTCCGCCCCTTTCTTATGGGTAGTTGGTCAGAAGCCGTACCGTATGGTATTTTTCCACACTTAGATTGGACAACTGCTTTCTCTATTAGATATGGAAATCTCTACTACAACCCATTTCACGCATTATCTATCGTGTTCTTGTATGGATCGGTACTTTTGTTTGCTATGCATGGTGGTACCATTCTCGCTACAACACGATTTGGTGGCGACCGCGAGCTCGAACAGATATATGATCGTGGAACGGCCTCAGAGCGCGCTGCTCTGTTTTGGCGTTGGACAATGGGCTTTAATGCGACAATGGAAGGTATCCATAGGTGGGCTTGGTGGTTCGCCGTATTATGTCCAATAACTGGTGGAATTGGGATTTTGCTGACAGGGACAGTAGTTGATAACTGGTTCATCTGGGCTCAAGAACACAATTTTGCGCCAATTTATGATGGCTCCTACGGTTATGAAAACTTTGGCTCATATGAAGCTTTCATAGGTAAGGAGGACTAA
>GB_GCA_002205615.1
ATGGCTGAATATCAGAACCTCTTCACCAGCGTGCAGGTGACTGCGCCGTCGTACCCCGGCGTGCCGCTGGGGCGGGACGACTATCAGCGCGTCGGGGGCAGCGCGCATGTGCACTGGCTGGGCCGGCTGGGGGACGCCCAGATCGGGCCCATCTACCTGGGCTGGCTGGGGCTGTGTTCGCTGATCTGCGGCTTCATCGCGATCGAGATCATCGGGCTGAACATGTTCGCCTCGGTGGGCTGGGATCCGGTGCAGTTCGTGCGGCAGTTGCCGTGGCTGGCGCTGGAGCCACCGCCGCCCGGCTATGGGCTGCATCTGCCGCCCTTGAACCAGGGCGGATGGTGGCTGCTGGCGGGGCTGTTCCTCACCACCTCGATCCTGCTGTGGTGGGTGCGCATGTACCGCCGCGCCCGCAAGCTGGGCATGGGCACACATGTGGCTTGGGCCTTCGCGGCGGCCATCTGGCTTTATCTGGTGCTGGGGATCATCCGGCCGGTGCTCATGGGCAGCTTCGGGGAGGCGGTGCCCTTCGGGATCTTTCCGCATCTGGACTGGACGGCGGCGTTTTCGCTGCGGTATGGGAACCTGTTCTACAACCCGTTCCACATGCTCAGCATCGTGTTCCTGTATGGCAGCACGCTGCTGTTTGCGATGCACGGCGCCACCATCCTGGCGGTGAGCCGCTTCGGCGGTGAGCGGGAGATCGAGCAGATCACCGACCGCGGCACGGCCAGCGAGCGCGCAGCACTGTTCTGGCGCTGGACCATGGGCTTCAATGCCACGATGGAATCGATCCACCGCTGGGCCTGGTGGTTTGCGGTGCTGTGCCCGCTGACCGGCGGCATCGGCATCCTGCTGACCGGCACCGTGGTGGACAACTGGTACCTGTGGGGCCTGAAGCATGGCATTGCGCCGATGTATCCCGCGGTGTTCCCACCGGTCGCGGATCCGTCGCTGATCGTGCCGGGGGTGCAGCCATGA
>GB_GCA_002255495.1
ATGAGTGAGTATCAGAATATTTTCACCAGGGTGCAGATACGCGGACCATTGCACGAAGGTGTGCCGGTGCCGCGGGGCGCATGGAATCGCGGCGGAACACCTTTCTTTAGCTACCTTATGGGCCAGATCGGCAATGCCCAGGTGGGTCCGGTCTATCTCGGCAGTCTCGGTGTCGCGTCCTTGGTGTGCGGGTTTATCGCCATCGAAATCATTGGCCTGAATATGTGGGCCTCGGTGAACTGGAACCCGATCCTGTTCATTCGTGATTTACCGTGGCTGGCGCTGGAACCACCGGCACCCTCGCTCGGCCTCAGCCTTCCTGCGCTCAATCAGGGCGGCTGGTGGATCATGGCGGGCTTCTTCCTCACCGCATCTTTAATTCTCTGGTGGGCGCGCATGTATCAACGGGCCCGCGTGCTTGGTCTGGGCACCCATACCGCCTGGGCATTCGCCGCCGCCATCTGGCTTTATCTGGTGCTCGGCTTCATCCGCCCGATCCTGATGGGCAGCTGGGGTGAAGCCCCACCCTTTGGCATCTTCCCGCATCTGGACTGGACCGTCTCGTTCTCCCTGCGCTACGGCAATCTCTATTACGATCCGTTCCACATGCTCTCCATCGTCTTCCTCTATGGCTCGGTGCTGCTGTTCGCCATGCACGCCGCCACCATCCTCGCGGTCAGCCGCTTCGGTGGCGACCGGGAAGTCGAACAGACGATCGATCGCGGCACCGCCTCCGAGCGCGCCGCTCTGTTCTGGCGCTGGACGATGGGCTTTAACGCCACGATGGAATCCATCCATCGTTGGGCCTGGTGGTTCGCCGTGCTCACACCCATCACAGGCGGCATCGGCATTCTACTCACCGGCACGGTGGTTGATAACTGGTTCCTCTGGGCGATCAAACATGGCGTCGCCGCACATTATCCGCATGTCTACGGACCAGTGACCGATCCTTCGGCCATGCAAGGAGTCAAGTCATGA
>GB_GCA_002255515.1
ATGATCGAATATCAGAACATCTTCACGCGGGTGCAGATCCGTGGGCCACTGCATGACGGCGTTCCGGCGCCGGCGGGTGTGTGGGGCCGGCAGGGCAAGCCGTTCTTCAGCTACCTGCTCGGCCAGATCGGCAACGCCCAGGTCGGCCCGATCTATCTCGGCTCGCTCGGCGTCGCTTCCATCGCCTGCGGCCTGATCGCCTTCGAGATCATCGGGCTGAACATGATGGCCTCGGTGAACTGGAACCCGATCCGCTTCGTGCGCGACCTGCCATGGCTCGCGCTCGAACCGCCGCCGCCGGCCTACGGGCTGCGGCTGCCGCCGATGGACCAGGGCGGATGGTGGCTGCTGGCCGGGTTCTTCCTGACCACCTCGCTGCTGCTCTGGTGGATGCGGGTCTATCGCCGCTCGAAGCAGCTCGGCCTCGGCACTCATACCGCGTGGGCCTTCGCCTCGGCCATCTGGCTGTTCCTCGTGCTCGGCTTCATCCGCCCGCTGCTGATGGGCAGCTGGGGCGAGGCGCCGCCCTTCGGCATCTTTCCGCATCTCGACTGGACCGTCGCGTTCTCGTTGCGATACGGCAACCTGTATTACGATCCGTTCCACATGCTCTCGATCGTGTTCCTGTATGGCTCGGTCCTGCTGTTCGCGATGCATGGCGCGACCATTCTCGCCGTCAGCCGGTTCGGCGGCGAGCGCGAGGTGGAGCAGACGGTGGACCGGGGCACCGCATCGGAGCGCGCCGCGCTGTTCTGGCGCTGGACGATGGGGTTCAACGCGACGATGGAGAGCATCCATCGCTGGGCCTGGTGGTTCGCGGTGCTGACCACGCTGACCGGCGGGATCGGCATCCTGCTGACCGGCACCGTTGTCGACAACTGGTTCCTGTGGGCGATCAAGCACCATGTGGCGCCGGCCTATCCGCACATCTACGGGCATGTCGCCGATCCGGCGCAGGGTGCGGCCGCGGGCAAGGGGACAATGCCATGA
>GB_GCA_002255575.1
ATGACCGAATATCAAAACATCTTTACACGCGTTCAAATTCGCGGCCCGCTTCACGCCGGGGTGCCGGTAACCGGCAGTGTGTTTCAACGAGAAGGCAAACCTTTCTTCAGCTACCTGATGGGGATTATTGGGAATGCGCAGGTGGGCCCGCTCTATCTCGGCTCTCTCGGTGTTGCATCCTTAATATGCGGCTTTATCGCCATCGAGGTGATTGGGCTGAATATGTGGGCCTCTGTCGGGTGGAATCCGGTATTGTTCCTGCGCGATTTACCGTGGCTGGCGCTAGAGCCGCCGGCACCAGCTTACGGGCTTCACATTCCGCCACTCAATCAAGGTGGCTGGTGGCTGGTGGCTGGTTTCTTCCTGACGGCCGCGATGATTTTATGGTTCTTCCGGGTTTATCGCCGTGCCCGCCAGCTTGGGCTTGGCACCCATACGGCCTGGGCATGGGCGTCCGCAATCTGGCTTTACCTGGTCCTCGGCTTTATCCGCCCAATCCTTATGGGAAGCTGGGGTGAGGCCCCACCATTTGGTATTTTCCCACATCTGGACTGGACCGTCGCGTTTTCCTTGCGCTACGGGAACCTATATTACGATCCGTTCCATATGCTCTCGATTGTCTTCCTGTATGGCTCGGTTCTGTTGTTTGCGATGCATGCGGCCACCATTCTGGCGGTCAGCCGGTTTGGCGGAGACAAGGAAGTTGAACAATCGGTTGATCGTGGCACGGCATCAGAACGCGCGGCTTTGTTCTGGCGCTGGACGATGGGTTTCAACGCAACCATGGAATCCATCCATCGTTGGGCGTGGTGGTTCGCTGTGCTCACACCACTCACCGGCGGCATCGGTATTCTGCTCACCGGCACCGTGACCGACAATTGGTTCCTATGGGCGGTGAAACATGGCGTGGCACCGCATTATGCGCCAATCTACAGCCCCGCCATCGATCCTGCTGCCGTTCAGGGAGTTAAGCCATGA
>GB_GCA_002255905.1
ATGGCTGAATACCAGAACATCTTCACCGCCGTACAAGCGGTCGGCCCGATCCATCACGGCATCGAGCACAAAACAGAGAGCACGCGTCTCGGCGAGCCGTTTCTCGTCCATCTGATCGGGCGCATCGGCAACGCGCAGATCGGGCCGCTGTACCTCGGCGCGCTCGGTTTGGCGTCGATCTTTTTCGGCACGCTCGCGATCAACATCATGGGCTTCAACATGCTGGCATCGGTGAACTGGGATCCCGTCCAGTTCATCCGTCAGCTGTTCTGGCTGGCGCTGGAGCCACCGGCCCCCAGCAATGGGCTGGGCCTAGCGCCGCTGAACCAGGGCGGTTGGTGGCAGATTGCCGGGCTGTTCCTAACGATGTCGATCCTGCTGTGGTGGGCACGAACCTACCGCCGCGCCCGCGAGCTGGGCATGGGCACGCACGTGGCCTGGGCCTTCCTGTCGCCGATCTGGCTTTTCCTGGTGCTGGGCTTTTTCCGTCCGGTGTTGATGGGCAACTGGGGCGAGGGCGTGCCGTTCGGCATCTTCCCGCACCTGGACTGGACTGCAGCTTTCTCGATCCGCTACGGCAACCTGTTCTACAACCCGTTTCACATGCTGTCGATTGCCTTCCTCTACGGCTCGGCGCTGCTGTTTGCGATGCACGGAGCGACCATCCTTGCGGTCAGCCGTTTCGGTGGTGAACGTGAAATCGAGCAGATCACCGATCGCGGAACCGCTTCGGAGCGCGCCGCGCTGTTCTGGCGCTGGACCATGGGCTTCAACGCCACGATGGAATCGATCCACCGCTGGGCGTGGTGGTTTGCAGTGCTGACACCGCTCACCGGCGGCATCGGCATCCTTCTCACGGGCACCGTGGTCGACAACTGGTATCTGTGGGCGGTGAAACACCATGTCGCACCGATGTACCCCGCCGTGTGGGCTCCGGTGATCGATCCCTCGACCCTGCAGGGAGTCAAGCCATGA
>GB_GCA_002255935.1
ATGGCCGACTATCAAAACCTGTTCACCACGGTGCAAGCCGTGGGGCCTGTCCACCCCGGGGTGGAACTGGGCCACGGCAACAGCCCGCGCACCGGACAGCCCCTGATCAATTACTGGGTGGGCAAGCTGGGCAACGCGCAGCTGGGCCCCATCTACCTCGGTGGCCTGGGGCTGGCTTCGCTGGTGTTTGGCATGATCGCCTTCACCCTGATCGGCATGAACATGCTGGCCTCGGTCAACTACGATCCGATCCAGTTTGTGCGCCAGTTGTTCTGGCTGTCGCTGGAGCCCCCACCGCCGAGCTACGGCCTGAGCATGCCGCCGCTCAACCAGGGCGGTTGGTTCCTCATCGTGGGCCTGTTCCTCATCGCCTCGGTCATGTTCTGGTGGGCCCGCACCTACCGCCGCGCGGTCGAGCTGGGCATGGGCACGCACATCGCTTGGGCCTTTGCTGCGGCCATCTGGTTGTTCTTGGTGCTGGGCTTGTTTCGCCCCATCTTGATGGGCTCTTGGGGTGAGGCGGTGCCTTACGGCATCTTCTCCCACCTGGACTGGACGGCGGCTTTCTCGCTGCGCTACGGCAACTTGTTCTACAACCCCTTCCACGCGCTGTCCATCGTGTTCCTGTATGGCTCGGCCCTGCTGTTTGCCATGCACGGCGCGACCATCTTGGCGGTGACCCGCTTTGGCGGTGAACGCGAGATCGAGCAGATCACCGACCGGGGCACGGCTTCCGAGCGCGCCGCCTTGTTCTGGCGCTGGACCATGGGCTTCAACGCCACTATGGAATCGATTCACCGCTGGGCCTGGTGGTTCGCGGTGCTGTGTCCCATCACCGGTGGCATCGGCATCTTGCTGACCGGCACCGTGGTGGACAACTGGTACCTCTGGGCCATCAAGCATGGCGTGGCACCCCCTTACCCTGAAATTTTCCCGGCGATGGTTGACCCCGCCCTGAGCATTGGAGGCAAGCCATGA
>GB_GCA_002255955.1
ATGGCTGCGGAATATCAGAACCTTTTCACCAGCGTCCAGGTTGCGGCGCCGTCCTACCCGGGTGTGCCCCTGGGCCGCGATGAATACCAGCGCGAGGGCAAGGGCGTGCACTGGCATTGGCTGGGGCGCTTGGGCGATGCCCAGCTCGGGCCCATCTACCTGGGCTGGCTGGGCATCTGCTCCCTGATCTGCGGCTTCATTGCCATCGAGATCATCGGCCTGAATATGTGGGCCTCGGTCGGCTGGGACCCCGTGCAGTTTGCCCGTCAGCTGTTCTGGCTGGCCCTGGAGCCACCGCCGCCGGCCTATGGCCTGTCCCTGCCGCCGCTCAATCAGGGGGGCTGGTGGCTGCTGGCCGGCTTCTTCCTAACCATGGCCATCCTGCTCTGGTGGGTGCGCATGTACCGGCGTGCCCGGAAGCTGGGGATGGGCACGCATGTGGCCTGGGCCTTTGCCGCCGCCATCTGGCTCTATCTGGTGCTGGGCTTCATCCGCCCCATCCTGATGGGCAGCTGGGGTGAGGCCGTGCCCTTCGGCATCTTCCCGCACCTGGACTGGACGGCCGCGTTCTCCCTGCGCTACGGCAATCTGTTCTACAACCCCTTCCACATGCTGTCGATCGCCTTCCTGTACGGCTCGACCCTGCTGTTCGCCATGCACGGCGCCACCATCCTGGCGGTCAGCCGCTTCGGCGGCGAGCGTGAAATCGAGCAGATCACCGACCGCGGCACGGCCAGCGAGCGGGCGGCGCTGTTCTGGCGCTGGACCATGGGCTTCAACGCCACCATGGAATCCATCCACCGCTGGGCCTGGTGGTTCGCCGTGCTCTGCCCCTTGACTGGCGGCATCGGCATCCTGCTGACCGGCACGGTGGTGGACAACTGGTACCTCTGGGGCGTCAAGCACGGCCTGGCGCCGATGTATCCGGCGGTGTTCCCGCCCATTGTCGACCCCGCGCTGCAACTGCTGGGTGTCAAGCCATGA
>GB_GCA_002256005.1
ATGGCTTATCAGAACATCTTCACCCAGGTTCAGCTGCGCGGCGAACTGGAATCGGGCGTCCCGCTCGGACCCCATAATGATGCGCGCATCGGCCCGTTCGGTTTCACCTATTGGATGGGGAAGCTGGGCGGTGCCCAGATCGGCCCGGTCTATCTTGGCACCCTGGGTGTCGCGTCGCTGATCATGGGCTTCATCGCCATCGAGATCATCGGCTTCAACATGCTGGCCTCGGTCAATTGGAACCCGCAGCAGTTCCTGCGCCAGTTCTTCTGGCTGGCCCTCGAGCCGCCGCCGGCCAAATACGGCCTCAAGATCCTGCCGCCACTCAATGAAGGCGGCTGGTGGCTGATCGCCGGCTTCTTCCTCACCGCCTCGATCCTGCTCTGGTGGCTGCGCACCTATCGCCGCGCCAAGGAACTCAACATGGGCACCCATGTCGCCTGGGCCTTTGCCAGCGCGATCTGGCTCTACCTCGTCCTCGGCTTCATCCGGCCGCTGGCGATGGGCAGCTGGGCGGAAGCCGTGCCGTTCGGTGTGTTCCCGCACCTCGATTGGACCGCGGCCTTCTCGATCCGCTACGGCAATCTGTTCTACAACCCGTTCCACGCCCTTTCGATCGTCTTCCTCTATGGCTCCACCCTGCTGTTCGCCATGCACGGTGCGACCATTCTGGCGGTCGGTCGCTATGGCGGTGAGCGCGAAATCGAACAGATCACCGATCGCGGTACCGCATCCGAACGCGCGGCGCTGTTCTGGCGCTGGACCATGGGCTTCAACGCCACCATGGAATCGATCCATCGCTGGGCCTGGTGGTTCGCGGTGCTGACGACGCTGACCGGCGGCATCGGCATCCTGCTGACCGGCACCGCCGTCGACAACTGGTATCTTTGGGCCGTCGAACATCACTTCGCGCTGAATTATCCGGCGACGGGTGTGGTCGATCCCGCCACTCTTCCGGGGGCACCGCAATGA
>GB_GCA_002256145.1
ATGGCCGACTATCAAAACCTGTTCACCACGGTGCAAGCCGTGGGTCCAGTCCACCACGGGGTGGAACTCGGACACGGCAACAGCCCACGCACCGGGCAACCCCTGATCAACTACTGGATCGGTAAATTGGGCAATGCCCAGCTCGGTCCCATCTACCTGGGGGGCCTGGGCCTGGCCTCACTCGTGTTCGGCATGATCGCCTTCACCCTGATCGGCATGAACATGCTGGCCTCGGTCAACTACGACCCGATCCAGTTCGTGCGGCAGTTGTTTTGGCTGTCATTGGAGCCGCCACCACCGAGCTACGGCCTGAGTTTGCCCCCGCTCAACCAGGGCGGCTGGTTCCTCATCGTGGGTTTGTTCCTCACCGCATCGGTGATGTTCTGGTGGGCTCGCACTTACCGCCGCGCGGTGGAGCTGGGCATGGGCACACACATCGCTTGGGCCTTTGCAGCCGCCATTTGGTTGTTCCTGGTATTGGGTTTGTTCCGCCCCATCTTGATGGGATCTTGGGGTGAGGCTGTGCCTTATGGCATCTTCTCCCACCTGGACTGGACGGCGGCCTTCTCGCTGCGCTACGGCAACCTGTTCTACAACCCCTTCCACGCGCTGTCCATCGTGTTCCTCTATGGCTCGGCCCTGTTGTTTGCCATGCACGGTGCGACCATTTTGGCGGTGACACGCTTCGGAGGCGAACGCGAGATCGAGCAGATCACCGACCGGGGCACAGCCTCTGAGCGTGCCGCCTTGTTCTGGCGCTGGACCATGGGTTTCAACGCGACCATGGAATCGATTCACCGTTGGGCCTGGTGGTTCGCCGTCCTGTGCCCCATCACGGGCGGTATCGGCATCTTGCTGACCGGCACCGTGGTGGACAACTGGTACCTCTGGGCCATCAAGCATGGCGTGGCGCCACCGTACCCCGAAATCTTCCCAGCGATGGTTGACCCCGCACTGAGCATTGGAGCCAAGCCATGA
>GB_GCA_002256185.1
ATGGCTGAGTATCAAAACATCTTCACCCAAGTCCAAGTCCGGGGCCCCGCCGAATTGGGGCTGGTCGAGGGCGTGGAACTGGGCAACCGGACGAAATCCGCCAGCTTCTCGAACCTTGCTGGCTGGCTGGGCAATGCGCAACTCGGGCCGGTCTATCTGGGTGCGATGGGCGTGCTGTCGCTGATGTCTGGCGCGGTCTGGTTCATGCTGTGCGGCGCATGGTTCTGGTATCAGGCGGGCTTCAACCCGGCTGTCTTTGCCCGCGACCTGTTCTGGTTCAGCCTTGAACCGCCCGCCGAAGAATACGGTCTGGGCTTTGCGCCCATCGCCGAAGGCGGGCTGTGGCTGATCGCGTCCTTCTTCCTTTTGGTCTCGGTCTGCGCGTGGTGGGTCCGCACCTATCTGCGGGCACAGGCCTTGGGCATGGGCAAACATGTGAGCTGGGCCTTTGCCAGCGCCATCTGGTTGTTCCTTGTGCTGGGTCTGATCCGTCCGGTCCTGATGGGAAGCTGGAGCCATGCCGTTCCTTATGGCATCTTCAGCCACCTTGACTGGACCAACAACTTCTCGCTCACCTACGGCAATCTGTTCTACAACCCCTTCCACGCGCTGAGCATCGTTTTCCTTTATGGATCGGCCCTGCTGTTCGCGATGCACGGGGCGACCATTCTGGCTGTCAGCCGTTTCGGCGGCGACCGCGAGTTGGAACAGATCGCTGACCGTGGCACCGCGTCGGAACGGGCTGCTTTGTTCTGGCGCTGGACCATGGGCTTCAACGCCACGATGGAGGGTATCCACCGTTGGGCGTGGTGGTTCGCGGTTCTGGTGACCTTGACCGGCGGCATCGGCATCCTCTTGACCGGCACCGTGGTCGACAACTGGTTTGTCTGGGCGCAGGAGCACGGCTACGCGCCGTTGCAATAA
>GB_GCA_002256245.1
ATGGCTGAGTATCAGAACATTTTCACCCAAGTTCAGGTGCGCGCAGCGCCTGAAATGGGGATGGTCGAAAACGTCGATCTGTCAAACCGCACCAAGACCGCAGGCTTTTCGACGCTGATGGGTTGGTTCGGCAATGCCCAGTTGGGCCCGGTGTATCTGGGCACTTTCGGGGTGATCAGCATGGCCTGCGGGCTGATCTGGTTTATGATCATCGGCTTTTGGTTCTGGCATCTGGCGGGGTTCAACCCGGCGGTGTTCATGCGTGATCTGTTCTGGATGGCGCTGGAGCCGCCTGCGCCCGAATGGGGCTTGCGGATGCCGCCGATGATGCAGGGCGGGTTGTTTCTGGTGGCGGGGTTCTTCTTTCTGATCTCGCTGTCGTGCTGGTGGGTGCGCACCTATCTGCGGGCCGAGGCTTTGGGGATGGGCAAACATGTGTCCTGGGCCTTTGCTGCGGCGATCTGGCTGGTTCTGGTGCTGGGCCTTATCCGCCCGGTGCTGATGGGCAGTTGGTCGGAAGCGGTGCCTTACGGGATTTTCCCGCATCTGGATTGGACCAACCTGTTCAGCCTGACCTATGGCAACCTGTTCTATAACCCGTTCCACGCGCTTTCGATTGCGTTCCTCTATGGCTCGGCCCTGCTGTTTGCGATGCATGGGGCGACCATTCTTTCGGTGACGCGCCTTGGTGGCGACCGCGAGTTGGAGCAGATTGTTGACCGTGGCACGGCATCCGAACGGGCGGCCTTGTTCTGGCGCTGGACCATGGGTTTCAACGCCACGATGGAGGGGATTCACCGCTGGGCCTGGTGGTTTGCGGTGTTGGTGCCGATCACCGGTGGTATCGGTATTCTGCTGACCGGAACGGTGGTGGATAACTGGTTTGTCTGGGCGCAAGACCACGGCTATGCGCCTTTGAACTAA
>GB_GCA_002256985.1
ATGGCGACCTATCAAAACATATTCACACAGGTCCAGCTTCGGGGCGAACCCGAAGCAGGGATCGCCCTTCCCCCCGGCAGCGAGCCGCGGATTGGCAAGGGTACTTTCAACCACCTCATGGGTATTATCGGCCATGCGCAGATTGGCCCGGTATACCTCGGCTGGACTGGCGTAATCGCGCTGATCTGCGGGTTCCTGGCATTCGAGATCATCGGGCTGAACATGCTCGCCTCGGTCAATTGGGATCCGATCCAGTTCGTGCGCATGCTGCCCTGGCTCTCGCTTGAGCCGCCGGCGCCAAAATATGGCTTCTCACCCTTTGTGCCGCTGGCCGAAGGTGGCTGGTGGATCCTGGCTGGGTTCTTGCTGACCGCATCGATCCTGTTGTGGTGGGTGCGCAGCTACTCCCGCGCTCGTGCTCTTGGTATGGGAACGCACGTGCCATGGGCCTTTGCTGCCGCAATCTGGCTCTACCTCGTGCTTGGCTTCATCCGTCCGATGTTCATGGGTTCATGGGCCGAGGCCGTACCGTTCGGCATCTTCCCGCACCTTGATTGGACAGCTGCTTTCTCGATCCGGTACGGCAACCTGTTCTACAATCCGTTCCACGCCTTCTCGATCGTCTTCCTCTATGGCTCGACCCTGCTCTTTGCGATGCACGGTGCGACCATTCTGGCGGTGGGCCGTTATGGCGGTGAGCGCGAAATCGAACAGATCACCGACCGCGGCACAGCCTCTGAACGCGCAGCACTGTTCTGGCGCTGGACAATGGGCTTCAATGCCACGATGGAATCGATCCATCGCTGGGCATGGTGGTTCGCAGTGCTCACCACGATTACCGGTGGTATCGGCATCCTGCTGACGGGTACTGTAGTCGATAACTGGTATCTTTGGGCACAAGAGCACGGCTATGCTTCGCTCTATCCCGATACCGGAGTGATCGATCCCGCAACGCTGGACAACACGGGGATGGGGAGTACGGGCCAATGA
>GB_GCA_002279355.1
ATGGCTGAATATCAAAACCTGTTCACCCGCGTGCAAGTGCGCGGTCCGGCAAGCCACGGCGTTCCCGCGGCACCGGGCAGCATCTGGGACCGGCAAGGCAAGCCGATTTTCAGCCACCTGCTCGGCCAAATCGGCAACGCGCAAGTCGGCCCAGTCTATCTGGGCACGCTGGGCATGGCCTCGCTCATTTGCGGCTTCATCGCCTTTGAAATCATCGGGCTGAATATGTGGGCCTCGGTCCATTGGAACCCGATCCTGTTTGTGCGTGATCTGCCCTGGCTCGCCCTGGAGCCACCACCGCCCTCCTATGGCCTGCATTTACCGCCATTGGCTCAAGGCGGCTGGTGGCTGATGGCTGGGTTATTCCTCACGGCCTCGCTCATTTTATGGTGTGCCCGCATCTATCGCCGCTCGCGCCAGCTTGGCATCGGCACCCATACGGCCTGGGCCTTCGCCTCAGCGATTTGGCTCTATCTGGTGCTCGGCTTCATCCGTCCGTTACTGATGGGCAGCTGGGGCGAAGCACCACCGTTCGGCATTTTCCCGCATCTGGACTGGACCGTTGCCTTTTCGCTCCGCTATGGCAATCTTTACTACGATCCGTTCCATATGCTCTCCATCGTGTTCCTCTACGGTTCGGTCCTGTTGTTTGCGATGCATGCCGCCACCATCCTCGCGGTTGGCCGCTTCGGCGGCGAGCGTGAAGTGGAGCAAACCGTCGATCGCGGCACCGCCTCGGAGCGTGCGGGCCTGTTCTGGCGCTGGACCATGGGCTTTAACGCCACCATGGAATCAATCCATCGCTGGGCTTGGTGGTTCGCGGTGCTCTGCCCACTGACCGGCGGCATCGGTATTCTGCTCACCGGCACGGTGGTTGATGACTGGTTCCTATGGGCGGTGAAGCATCATATCACAGCCCCCTACCCCCATATCTATGGCAGCGTGACCGATCCTTCTGCGACGGGAGCAAAACAATGA
>GB_GCA_002279705.1
ATGGCAACCTATCAGAACATCTTCACCCGGGTTCAGATCCACGGCGCGCCCGATCTCGGCGTCCCGCTTCCCGGGCGGGGTACGCGCCGCGGCACGGCCACGCGGGTGAGCCACCTGTTCGGCATGATCGGCGACGCCCAGATCGGCCCGATCTATCTCGGCTGGACCGGGGTGACCTCGCTCATCTGCGGCCTCATTGCGTTCGAGATCATCGGCTTCAACATGCTGGCCTCCGTGAACTGGGACCCGGTTCGCTTCGTCCGCGAGCTCTTCTGGCTGCAGCTTGCGCCTCCCGGCCCGCAATACGGGTTCAGTCCATTCGTGCCTCTGAATGAGGGCGGCTGGTTCATCATCGCCGGCTTCTTCTTCACCGTGTCTGTCATCCTGTGGTGGGTGCGGACCTATAATCGCGCCCGGGCACTCGGCATGGGCACGCATGTCGCCTGGGCCTTCGCCGCTGCCATCTGGCTGATGCTCGTTCTCGGCTTCATCCGGCCGATGCTGATGGGCTCATGGAGCGAGGCGGTCCCCTACGGGATCTTCCCGCATCTCGACTGGACGCAGAACTTCTCGCTGCGCTACGGCAACCTCTTCTACAACCCCTTCCACGCACTCTCGATCGTGTTCCTCTACGGCTCGGCGCTGCTGTTTGCGATGCATGCCGCGACGATCCTGGCCGTCTCGCGCTATGGCGGCGACCGCGAGATCGAGCAGATCGTCGACCGTGGCACGGCGTCCGAGCGCGCCGCCCTGTTCTGGCGCTGGACGATGGGCTTCAACGCGACGATGGAGTCGATCCATCGCTGGGCCTGGTGGTTCGCCGTGCTGACGACGTTGACCGGCGGCATCGGCATCCTGCTCACCGGAACGGCGGTCGACAACTGGTACGAATGGGCGATCAAGCACAAGTTCGCTCCGAGTGACCCGACCATGTGGCCGGCGACGCCGGTGCCCCCGCCGCGGCCCTGA
>GB_GCA_002279935.1
ATGGCTTACTACCAGAACATCTTTACCCAGCTTCAGGTGGCACCCCACCCCGAGCCGGGCATCGACCTCCCCGAGAACAACTCGGAGCGCCGCGGCACGCCTTTCTTCTCCTACTGGGCAGGAAAGATCGGCGATGCTCAAATCGGTCCGATCTATCTCGGCACGTTGGGCTTCCTCTCGCTCGTCTGCGGTATCATCGCGATCGAGATCATCGGCCTCAACATGCTGGCGTCGGTGAATTGGGACCCGGTGCAGTTTATCCGCAAGCTGCCCTATCTCGCTCTCGAGCCGCCGAAGCCTGAGTACGGTCTCACCATTCCGCCCCTCAAAGAAGGCGGTTGGTGGCTGATGGCCGGCTTCTTCCTGACCACGTCCATCCTGCTGTGGTGGGCACGCATGTACCGCCGCGCCCGCGCGCTCGGCATGGGCACGCATGTTCCGTGGGCCTTCGCAGCCGCTATCTGGCTCTATCTTGTTCTGGGCTTCATCCGCCCCGTCATGATGGGTAGTTTCAGCGAAGCTGTGCCGTTCGGCATCTTCCCGCATCTCGACTGGACGAATAACTTCTCCATCACCTACGGCAACCTGTTCTACAATCCGTTCCACATGCTCTCGATCGCGTTCCTGTATGGCTCGGCTCTGCTGTTCGCCATGCACGGTGCCACGATCTTGGCTGTGACGCGGTACGGCGGCGAGCGCGAGATCGAACAGATCACCGATCGCGGCACGGCGTCTGAACGCGCAGCTCTCTTCTGGCGGTGGACGATGGGCTTCAACGCCTCGATGGAATCGATCCATCGTTGGGCGTGGTGGTTCGCAGTGCTCTGCCCGCTCACCGGCGGCATCGGCATCCTCCTCACCGGGACGGCTGTCGACAACTGGTACGACTGGGGTCTGAAGCACGGCCTCGCACCGTCCGCCTGGCCATAA
>GB_GCA_002280315.1
ATGGCTGAGTACATGAACATCTTCAACCAGCTTCAGGTGCGTGGCGCACCCGAGATGGGAACCGTCGAAGACGTGGAGATCGCGAACCGGACCCGGGGGGCAAGCTTCTCGACGCTCCTTGGCTGGTTCGGCAACGCCCAGCTTGGGCCGATCTATCTGGGAACCATGGGCGTCATCTCGCTTTTCGCCGGGACGGTCTGGTTCGTGATGGTCGGCTTCTGGTTCTGGGACCAGGCCGGGTACAACCCGGCGGTGTTCCTGCGGGATCTCTTCTGGTTCTCGCTTGATCCGCCGTCGGCCGAATACGGGCTGCGCTTCCCGCCGATTGCCGAGGGGGGATACTGGCTGATCGCCTCGTTCTTCCTTCTGGTGGCGGTGCTGTCCTGGTGGGTGCGCAGTTACCTGCGTGCGCAGGCGCTGGGGATGGGCAAGCACGTCTGCTGGGCCTTTGCGAGTGCGATCTGGCTGTTTCTGGTGCTGGGTCTCATCCGGCCGGTCCTGATGGGAAGCTGGTCCGAGGCGGTGCCTTACGGCATCTTCAGCCACCTTGACTGGACCAACAACTTCTCGCTCTCTTACGGAAACCTGTTCTACAACCCGTTCCACGCGCTGAGCATCGCCTTCCTTTACGGATCGGCCCTGCTGTTCGCGATGCATGGGGCGACGATCCTGGCCGTCAGCCGCTTCGGTGGCGACCGGGAGCTGGAGCAGATCGCCGACCGTGGCACTGCCACCGAACGTGCGGCGCTGTTCTGGCGCTGGACCATGGGGTTCAATGCCACGATGGAGGGGATTCACCGCTGGGCCTGGTGGTTTGCCATCCTGGTGACGTTGACCGGCGGCATCGGGATCCTGTTGACCGGCACCGTGGTCGACAACTGGTATGTCTGGGCACAAGAGCACGGCTAG
>GB_GCA_002280405.1
ATGGCTGAGTATCAGAACATCTTCACGCAAGTGCAGGTCCGCGGTGCCCCGGAAATGGGGATGACCGAGGGGGTCGAACTGTCCAACCGCAGCCGGGGTGCAAGTTTCTCCACTCTCGCGGGATGGTTCGGCAACGCCCAGTTGGGTCCGATCTACCTCGGGACGATGGGGGTCATCTCGCTGGCCTCGGGGCTGGCATGGTTCTTCACCGTCGGCATGTGGTTCTGGTATCAGGCCGGCTTCAACCCTGCGGTCTTCCTGCGCGACCTCTTCTGGTTCAGCCTGGAGCCCCCGGCCGAGGAATACGGCCTTGGTTTCGCGCCCCTGGCAGAGGGGGGCGTGTGGATCATCGCAAGCTTCTTCCTGCTGGTCAGCGTCTGTGCCTGGTGGGTGCGCACCTATCTCAGGGCGCAGGCGCTCGGGATGGGCAAACATGTGTGCTGGGCCTTCGCATCCGCGATCTGGCTGTTCCTGGTGCTGGGTCTTTTCCGGCCGATCCTGATGGGCAGCTGGAGCCAAGCCGTCCCCTACGGCATCTTCAGCCACCTGGACTGGACCAACAACTTCTCTCTGCAATACGGCAACCTGTTCTACAACCCGTTCCACGCGCTTTCGATCGTGTTCCTTTATGGCTCGGCGCTTCTGTTTGCGATGCACGGGGCGACGATCCTGGCCGTATCCCGCTTCGGCGGCGATCGGGAGCTGGAGCAGATCGTCGACCGGGGAACGGCCTCGGAACGCGCGGCCCTCTTCTGGCGCTGGACCATGGGGTTCAACGCCACGATGGAAGGGATCCACCGTTGGGCCTGGTGGTTTGCGGTGCTGGTCACGCTGACCGGCGGGATCGGCATCCTTCTGACCGGGACCGTGGTCGACAACTGGTATGTCTGGGCACAGGAACACGGCTACGCGCCGCTCAACTAA
>GB_GCA_002280475.1
ATGAACGCCTATCAGAATATCTTCACCCAGGTTCAGGTCCGCGGGCATGCCGAAATGGGCGCCCCCACCACCGAGCGAGACGACGAGCGCGTCGGCAAGCCCTTCTTCGTCCACTGGATCGGCGCCATCGGCAACGCCCAGATCGGCCCGATGCATCTGGGCTGGACCGGGGTCGTGTCTCTCCTGACCGGCTTCCTGGCCTTCGAGATCATCGGCCTGAACATGCTGGCCCAGGTGAACTGGAACCCGTTCGAGTTCATTCGCCAGCTGCTGTGGCTGGGGCTGTATCCGCCGCCGCCGGAGCAGGGGCTGAACATCCTGCCGCCGCTGAACCAGGGCGGATGGTGGCTGATCGCCGGCTTCTTCCTGACGGTGTCGCTGATCAGCTGGTGCATCCGCAGCTACCAGCGGGCCAAGGCGCTGGGTCTCGGCACCCACACCACCTGGGCCTTCGCCTCGGCGATCTGGCTGTATCTCGTGCTGGGCTTCATCCGCCCGATCATGATGGGCAGCTGGTCCGAAGCCGTGCCGTTCGGAATCTTTCCGCACCTGGACTGGACCGGAGCCTTCTCGATCACCTACGGCAACCTGTTCTACAACCCGTTCCACGCCCTCTCGATCGTGTTCCTCTATGGCTCGACCCTGCTGTTCGCCATGCACGGCGCGACCATTCTGGCCACGAGCCGCTATGGCGCGGAGCGCGAGGTCGAGCAGATCACCGACCGCGGAACGGCCGCCGAGCGCGGGGCCCTGTTCTGGCGCTGGACCATGGGCTTCAACGCCACGATGGAGTCCATCCATCGCTGGGCCTGGTGGTTCGCCGTGCTGACGACGCTCACCGGCGGCATCGGCATCCTGTTGACCGGCACGGTGGTCGACAACTGGTTCGACTGGGCCATCGCCCACGACTACGCCCGCTGA
>GB_GCA_002280555.1
ATGGCGACCTATCAAAATATCTTTACACAGGTTCAGCTGCGCGCTGCCCCCGAAATGGGGCCGCCGACAAATGATCCGCACGAAACCCGCACGAATGCCGGTGGCTTCTTCTACTGGCTGGGCAAGATCGGCAACGCGCAGATCGGCCCGATCTACCTGGGCTGGCTCGGGTCGATCTCGCTGGTCCTGGGGTTGATTGCCTTTGAGATCATCGGGCTCAACATGCTGGCCTCGGTTGGTTGGAACCCGATCCAGTTCGTCCGCCAGCTGTTCTGGCTGTCGCTCGAACCGCCGGCACCAAAATATGGCTTCTCTCCATTCGTGCCGCTGCATGAAGGCGGCTGGTTCATCCTGACCGGTCTGTTCTTCTCGGCATCGGTATTGCTCTGGTGGGCACGCACCTATCGCCGGGCACTGGCATTGGGCATGGGCACGCATGTGTCCTGGGCGTTCCTCAGCGCGATCTGGCTGATGCTCGTCCTTGGCTTTATCCGGCCGATGCTGATGGGCAGCTGGTCAGAAGCAGTGCCTTACGGCATCTTCCCGCATCTTGATTGGACTGCCGCATTCTCGATCCGCTACGGCAACCTCTTCTACAATCCGTTCCACGCGCTCTCGATCGCCTTCCTCTACGGGTCGACGCTTCTGTTCGCGATGCACGGCGCCACCATCCTGGCCGTTGGTCGGTATGGCGGTGAACGCGAAATCGAGCAAATTACCGATCGTGGTACAGCATCCGAACGCGCAGCGCTCTTCTGGCGCTGGACGATGGGGTTCAACGCCACGATGGAATCGATCCACCGCTGGGCCTGGTGGTTTGCGGTGCTGACGACGCTCACGGGCGGTATCGGCATCCTGCTGACGGGCACCGTTGTTGATAACTGGTATCTCTGGGCCCAACAGAATGGCTATGCGCCATCCTATCCCAGCACCGGGGTCATCGATCCAGCAACTTTGCCGGGAGCACCGCAATGA
>GB_GCA_002280675.1
ATGGCGACCTATCAAAACATATTCACCCAGGTCCAGCTGCGTGGCGAGCCGGAGGCAGGCGTAGCCCTGGCCCCCGGCAACGAACCCCGCATCCAGGCGACCACTTTCAATCACATCATGGGGCTGATCGGCCATGCACAGCTTGGTCCGGTCTATCTCGGCTGGACTGGCGTTGCATCGCTGATCCTGGGCTTCTTCGCGATCGAGATTATCGGGCTCAACATGCTCGCCTCGGTCAACTGGGACCCCATCCAGTTCGTGCGCATGCTGCCATGGCTTTCGCTTGAACCACCCGGCCCCGAATATGGCTTCAGCCCGTTTGTGCCATTGGCCAAGGGCGGCTGGTGGATCCTTGCAGGCTTCCTGCTGACATCATCGATACTGCTGTGGTGGGTACGGACATATACCCGAGCGCGCGCTTTGGGCATGGGATCGCACGTTGCATGGGCGTTCCTGTCGGCAGTGTGGCTCTATCTGGTTCTGGGCTTCATCCGTCCCGCCTTTATGGGCAGCTGGTCGGAAGCCGTACCGTTTGGCATTTTCCCGCATCTTGATTGGACTGCAGCGTTTTCAATCCGGTATGGCAACTTGTTCTACAACCCATTCCACGCACTCTCGATCGCGTTCCTCTATGGATCAACGCTTCTGTTTGCGATGCACGGCGCGACGATCCTTGCGGTTGGCCGTTACGGCGGTGAGCGCGAGATTGAACAGATCACCGATCGTGGCACCGCATCGGAACGCGCCGCTTTGTTCTGGCGCTGGACGATGGGCTTCAACGCCACGATGGAATCAATCCACCGTTGGGCGTGGTGGTTTGCCGTGCTGACGACGCTGACAGGCGGGATTGGTATCCTGCTGACCGGTACGGTCGTAGATAACTGGTATCTGTGGGCGCAAGAGCACGGTTATGCTCCGGCCTATCCTGATACCGGCGTGGTCGATCCCACTACATTGGGGAGCGCAGGACAATGA
>GB_GCA_002280855.1
ATGGCATATCAAAACATCTTCACGCAGGTTCAGCTCCGTGGTGAGCTGGAAGCCGGCGTTCCGCTTGGTCCTCACAACGATGAGCGCTTTGGTCCGTTCGGCACGTCGTGGCTGATGGGCAAGCTGGGCGGTGCCCAGCTTGGTCCCGTCTACCTCGGCAAGCTCGGCATCGCCTCGCTGCTGAGTGGCTTCATCGCCATCGAGATCATGGGTCTCAACATGGCGGCATCGGTGAACTGGGATCCGATCCAGTTCGTGCGCCAGTTCTTCTGGCTCGCGCTTGAACCGCCGGCCGCCAAATATGGCTTCACCGTTGGCGTGCCGTTGAACGAAGGCGGCTGGTGGATTGCCGCCGGCTTCTTCCTCACGGCGTCCATCTTGCTGTGGTGGGCACGCACCTATGTGCGCGCCAAGGAACTGGGGATGGGCACCCATGTGGCCTGGGCCTTCGGCTCGGCGATCTGGCTCTACCTCGTGCTCGGCTTCATCCGCCCGATGATGATGGGCAGCTGGGCCGAAGCGGTGCCGTTCGGCATCTTCCCGCACCTGGATTGGACCGCGGCCTTCTCGATCCGCTACGGCAATCTGTTCTACAATCCGTTCCACGCGCTCAGCATCGCCTTCCTGTATGGATCGACCCTGCTGTTCGCCATGCACGGCGCGACCATCCTGGCGGTGGGCCGTTATGGCGGCGAACGCGAAATCGAACAGATCACCGATCGCGGTACTGCCTCTGAACGTGCAGCGCTGTTCTGGCGCTGGACCATGGGCTGGAACGCCACGATGGAATCCATCCACCGTTGGGCTTGGTGGTTTGCAGTGCTGACGACGCTCACGGGCGGCATCGGCATCCTGCTCACCGGCACGGTTGTCGACAACTGGTTCCTGTGGGCGGTCGATCACGGCTTTGCCCGCGAATATCCGGCCACCGGTGTCGTTGATCCCGCCACCCTTCCGGGAGCACCGCAATGA
>GB_GCA_002281415.1
ATGTTTGAATATCAGAACCTCTTCACCACCGTGCAGGCGGTGGGACCGATACACCACGGCGTCGAGCTCGGTCACGGCAACAGCCCTCGCACCGGCGAGCCCAAGCTGTTCTGGCTGCTCGGATGGATGGGCAATGCTCAGCTGGGCCCGATCTACCTGGGCGGACTGGGTCTGGCCTCGATCATCTGCGGGATGCTGGCCTTCAACATCATCGGCTTCAACATGCTGGCGCAGGTCAACTGGGATCCGATCCAGTTTGTCCGGCAGCTGTTCTGGTTGGCGCTGGAGCCACCTGCGCCGCAAAACGGGCTGCACTTTCCGCCGATGAATCAGGGCGGCTGGTGGATGTTCGCCGGCGCGCTGCTCACGACGTCGATGTTCCTGTGGTTCGCCCGCACCTACCGCAGGGCTCGCGAACTTGGCATGGGCACCCACATTGCGTGGGCGTTCCTGTCGGCAATCTGGTTGTTTCTGGTGCTGGGCTTCATCCGTCCGCTGCTGATGGGAAGCTGGGGCGAAGCGGTGCCGTTCGGAATCTTCCCGCACCTGGACTGGACGGCAGCGTTCTCGATCCGCTACGGCAACCTGTTCTACAACCCGTTTCACATGCTTTCGATCGCCTTCCTGTACGGCTCGGCGCTGCTGTTTGCGATGCACGGGGCGACGATTCTGGCGGTGAGTCGCTTCGGCGGTGAGCGCGAAATCGAACAGATCACCGATCGTGGAACGGCTTCGGAACGTGCAGCGCTGTTCTGGCGCTGGACCATGGGCTTCAACGCCACGATGGAATCGATCCACCGCTGGGCCTGGTGGTTTGCGGTGCTGACCCCGCTTACCGGTGGCATCGGCATCTTGCTGACCGGCACCGTGGTCGACAACTGGTACCTGTGGGCGGTCAAGCACCACGTGGCACCGATGTATCCAGCGGTGTGGACGCCACCGATCGACCCCGCACTGCTCCAGGGAGTCAAGCCATGA
>GB_GCA_002281485.1
ATGGCAAGCTACCAAAATATCTTCAACCAGGTGCAGTTGCGCGGCCTGCCCGAAATGGGCCCGCCGACCAACGATCCCCGCGAGGTACGCTCGCAACCGGCCGGTTTCAGCTGGCTCATGGGCAAGATCGGCAATGCGCAGATCGGCCCGATCTATCTGGGCTGGCTCGGGACGCTTTCGCTCGTGTTCGGGCTGATCGCCTTCGAGATCATCGGACTCAACATGCTCGCGTCGGTCAACTGGAGCCCGATCCAGTTCGTCCGCCAGCTGTTCTGGTTGTCGCTCGAGCCACCGGCGCCCAAATATGGCTTTTCGCCCTTCGTGCCGCTCGCCGATGGCGGCTGGTTCATCCTGACCGGCCTGTTCTTCAGTGTCTCGGTGCTGCTGTGGTGGCTGCGGACCTATCGCCGCGCGGTCGCGCTGGGGATGGGCACGCACGTTTCATGGGCCTTCCTCAGCGCGATCTGGCTGATGCTGGTGCTCGGCTTCATCCGCCCGATGCTGATGGGCAGCTGGTCGGAGGCGGTGCCTTATGGCATTTTCCCGCATCTCGATTGGACCGCAGCCTTCTCGATCCGCTACGGCAACCTCTTCTACAACCCGTTCCACGCGCTCTCGATCGTCTTCCTGTACGGGTCGACGCTGCTCTTCGCGATGCATGGCGCGACCATCCTAGCCGTTGGTCGGTATGGCGGTGAGCGTGAAATCGAGCAAATTACCGATCGTGGTACGGCCTCCGAGCGCGCGGCGCTGTTCTGGCGCTGGACGATGGGGTTCAATGCCACGATGGAATCGATCCACCGCTGGGCCTGGTGGTTTGCAGTGCTGACGACGCTCACGGGCGGCATCGGCATTCTGCTGACGGGCACTGTCGTCGATAACTGGTATCTCTGGGCCCAGCAGCATGGGTATGCGCCGGCCTATCCTTCTACCGGTGTCGTCGATCCAGCCACCCTGCCGGGAGCACCGCAATGA
>GB_GCA_002281535.1
ATGGCAACCTATCAGAATATCTTTACGCAGGTGCAGTTGCGCGGTGTCCCCGAAATGGGGCCACCCACCAACGACGCCCATGAAATCCGCAGCAAGGCGGGCGGTTTCTCCTATTGGCTGGGCAAGATCGGCAACGCGCAGATCGGCCCCATTTATCTCGGCTGGCTAGGCACCTTGTCGCTGGTGTTCGGCCTGATCGCTTTCGAGATCATCGGTCTCAACATGCTGGCCTCGGTCGGCTGGAACCCGATCCAGTTCGTCCGGCAGCTGTTCTGGCTGTCGCTCGAGCCGCCGGCGCCGAAATATGGCTTCCAGGCGATGGTGCCGCTGGCCGAAGGTGGCTGGTTCATCATCACCGGCTTCTTCTTCAGCGCTTCTGTCCTGCTTTGGTGGGCGCGCACCTATCGCCGCGCGCTTGCGCTTGGCATGGGCACGCACGTCTCCTGGGCGTTTCTCAGCGCGATCTGGCTGATGCTGGTGCTGGGCTTCATCCGGCCGATGCTGATGGGCAGCTGGTCGGAGGCGGTGCCTTATGGCATCTTCCCGCATCTCGACTGGACCGCGGCTTTCTCGATCCGCTACGGCAATCTGTTCTACAACCCCTTCCACGCGCTCTCGATCGCCTTCCTGTACGGGTCGACGCTGCTGTTCGCGATGCACGGGGCGACCATCCTGGCCGTTGGTCGGTATGGCGGTGAGCGCGAAATCGAGCAAATTACCGATCGTGGTACCGCATCTGAACGCGCCGCCCTTTTCTGGCGCTGGACGATGGGGTTCAACGCCACGATGGAATCGATCCACCGCTGGGCCTGGTGGTTTGCGGTGCTGACGACGCTTACGGGCGGCATTGGTATCCTGCTGACGGGCACCGTCGTCGATAACTGGTACCTATGGGCACAGCAGCACGGTTACGCGCCTGCCTATCCCTCCACCGGTGTTGTCGATCCAGCCACTTTGCCGGGAGCACCGCAATGA
>GB_GCA_002291855.1
ATGTCCCGCTATTATTCGCTGTTCAACGAGATCCAGCTGCGCACGGCCCCCGAATATGGGGTGCCGCTGCCGGCGGGGAACGACCCGCGCCTCGGCAAGGGCGGCTATAACTACTGGATGGGCAAGCTGGGCGCGGCCCAGATCGGCCCCTTCTATCTGGGCAAGCTCGGTCTCGCCTCGCTTCTGCTCGGCTTTCTCGCGTTCGAGATCATCGGCCTGAACATGGCCGCTTCGGTCAACTGGAACCCGGTCGAGTTCGTGCGCCAGCTGCCTTGGCTCGCGCTTGAGCCGCCGGGGCCGGAATGGGGATTTTCGCCCTTTGTGCCCCTGGCTCAGGGGGGCTGGTGGATCCTTGCCGGCTTTTTCCTGACCGCGTCGATCCTGCTCTGGTGGCTCCGCACCTTCATGCGCGCCAAGGCGCTCGGCATGGGCACGCATATTCCATGGGCGTTTGCGAGCGCGATCTGGCTCTATCTCGTTCTCGGCTTCATCCGCCCTGCGCTGATGGGCAGCTGGTCAGAAGCGGTGCCGTTCGGCATCTTCCCGCACCTTGACTGGACGGCGGCTTTTTCGATCCGGTACGGTAACCTGTTCTACAATCCGTTCCACTGTCTCTCGATCGTGTTCCTTTACGGCTCGACGCTGCTGTTTGCGATGCATGGCGCAACGATCCTTGCCACTGCCCGCTACGGGGCCGAGCGCGAGATCGAGCAGATCACCGACCGCGGTACCGCCACCGAGCGCGGTGCCCTGTTCTGGCGCTGGACCATGGGCTTCAATGCCAACATGGAATCGATCCATCGCTGGGCATGGTGGTTTGCGGTGCTGACGACGCTGACCGGCGGTATCGGGATCCTGCTGACGGGCACTGTCGTCGACAACTGGTACCTTTGGGCGGTCGAGCATCATTATGCCCCGTCTTATCCCGACAGCGGCACCATCGATCCGGCGACGCTGCCGCCGGTGCCGATGGAAAATCCGCCGGCCGCTCCGGCCGCACTCTAA
>GB_GCA_002291955.1
ATGGCTGAGTTCCAGAACATCTTCACCCAGGTCCAGGTTGTCGGCCCGCCCGAGATGGGCACGGTCGAGGGCGCGGACCTGCGGGAACGGACCAAGGGCACGGCCTTCTCGCAACTCGCGGGCTGGTTCGGCAACGCCCAGCTCGGCCCCATCTACCTCGGGACCTTCGGGGTGGTGGGGCTGGCCACGGGTCTGGTGTGGTTCACCATGGTCGGCGGCTGGTACTGGTACGAGGCAGGCTGGAACCCGGCCGTCTTCGCCCGCGACCTGTTCTGGCTCTCGCTCGATCCCCCGGGACCCGAGGTCGGCCTCGGCATCCCGTCGGGCGAGGGGGCGGTCTGGCTGATCGCGTCGTTCTTCCTCCTGATCTCGGTCTGCTCGTGGTGGCTGCGCGCCTACACGCTGGCCGAGGCGCAGGGGATGGGCAAACACGTCGCCTGGGCCTTCGCGTCGGCCATCTGGCTGTTCCTGGTGCTGGGCCTCATCCGCCCCGTGCTGATGGGGTCGTGGTCGGAAGCGGTGCCCTACGGGATCTTCACCCACCTCGACTGGACGAACACCTTCAGCCTCACCTACGGCAACCTGTTCTACAACCCGTTCCACGCGCTCTCGATCGTCTTCCTCTACGGGTCGGCGCTCCTGTTCGCGATGCACGGGGCGACCATCCTGGCCGTCACCCGCCTGGGCGGCGACCGGGAACTGGAACAGATCGCCGACCGGGGCACGGCGTCCGAACGGGCGGGCCTGTTCTGGCGCTGGACCATGGGCTTCAACGCCACGATGGAAGGCATCCATCGCTGGGCGTGGTGGTTCGCGGTCCTGACCACGCTGACCGGCGGGATCGGCATCCTTCTCACCGGCACGGTCGTGGACAACTGGTTCGTCTGGGCCCAGGACCACGGGTATGGCGCGGCGGTGAACTACGTCCCCGCGAACACGCCCGAGGAGTTCGCCCCCTATCTTCCGCCGGAAAGGTAA
>GB_GCA_002292945.1
ATGGCCGATTATCAAAACCTGTTCACCACGGTGCAAGCCGTGGGTCCAGTCCACCACGGGGTGGAGCTGGGTCACGGCAACAGTCCGCGCACAGGACAACCCGTGATCAGTTACTGGCTCGGAAAGCTGGGCAATGCCCAGTTGGGTCCGATTTACCTGGGGGGGCTCGGTTTGGCCTCATTGGTGTGCGGTTTGATCGCATTCACCTTGATCGGCATGAACATGCTGGCCTCGGTCAACTACGACCCCATCCAGTTCGTGCGCCAGTTGTTCTGGCTGTCGCTGGAGCCGCCACCCCCAAGTTACGGCCTGAGTTTGCCTCCACTCAACCAAGGCGGGTGGTTTCTGATCGTGGGCCTGTTCCTCACGGCGTCCATTTTGCTTTGGTGGGCCCGTACTTACCGTCGCGCTGTCGAGTTGGGCATGGGCCTGCACATCGCTTGGGCTTTTGCCGCAGCCATCTGGTTGTTCTTGGTGCTGGGTCTGTTCCGCCCCATCTTGATGGGTTCTTGGGGTGAGGCCGTGCCTTACGGCATCTTTTCTCACCTGGACTGGACGGCGGCCTTCTCGCTGCGCTACGGCAACCTGTTCTACAACCCCTTCCATGCGCTGTCCATTGTGTTTTTGTATGGCTCAGCTCTGTTGTTCGCCATGCACGGTGCCACCATTTTGGCGGTGACCCGTTATGGCGGTGAGCGCGAGATCGAACAGATCACCGACCGTGGCACGGCCTCTGAGCGTGCTGCCCTGTTCTGGCGCTGGACCATGGGCTTCAACGCCACCATGGAGTCGATTCACCGCTGGGCCTGGTGGTTCGCCGTCCTGTGCCCCATCACGGGCGGCATTGGCATCTTGTTGACTGGCACCGTGGTGGACAACTGGTACCTGTGGGCCATCAAGCATGGTGTGGCACCACCGTACCCCGAGATTTTTCCAGGGATGGTTGACCCTGCTCTGAGCACTGGAGGCAAGCCATGA
>GB_GCA_002293155.1
ATGGAATATCAAAATCTATTCACCCAGGTGCAGGCGGTTACAACGCCTCACCACGGCGTTGCCCTGCAGGGTCCCGATAACAATGAACGAACCTCGTCCCCCTTCCTCGTGCACCTTGCGGGACGCCTTGGTAACGCGCAGATTGGGCCGCTCTACCTTGGCAAGGTCGGGCTTGTGTCTGCACTCTGTTTCATCTTCGCCTTTACGATCGTTGGTTTCAATATGCTGGTACAGGTTAACTACGATCCGATTCAGTTTGTGCGGCAGCTGTTCTGGCTCTCGTTAGACCCTCCTGCGCCTGAGTATGGATTGACGCTTGCGCCCTTAAATCAGGGCGGATGGTGGAATATTGCAGGCTTTTTCCTCACCGTATCGGTCCTCTTATGGTGGGTTCGTGTCTATCGGCGCGCTCGGGCCTTGCAGATGGGAACCCATGTGGCATGGGCTTTTGCCGCCGCCATATGGTTGTTTCTGGTACTCGGTCTGATCCGCCCCGTATTGATGGGGAGCTGGGCCGAGGCGGTTCCGTTTGGAATTTTTTCGCACCTCGATTGGACTGCCGCATTCTCTATTCGGTACGGGAACCTGTTTTATAACCCATTCCATATGTTGTCGATTGCGTTCTTGTATGGCTCTGCACTCTTGTTTGCCATGCATGGCGCGACAATTCTTGCAGTGAGCCAGTATGGTGGTGATCGCGAGGTTGAGCAGATCGTTGACCGAGGCAGCGCATCAGAGCGTGCGGCGCTATTCTGGCGTTGGACGATGGGCTTTAACGCAACGATGGAGTCGATTCACCGTTGGGCCTGGTGGTTTGCGATTCTCTGCCCCCTTACCGGCGGCATCGGAATTCTGTTAACCGGAACAGTGGTAGATAACTGGTATCTCTGGGGCGTGAAGCATGGTATCGCACCACCTTACCCGGATATGTGGGGTGCGCCCACAGTCGATCCGCAGACCCTGCAAGGAGCAAAATAA
>GB_GCA_002320455.1
ATGTGGGCCTCCGTGGACTGGGATCCGATCCAGTTCATCCGCCTGTTGCCCTGGCTGTCGCTGGATCCACCGCCGGCGAGTTACGGGCTGTCGCTCCCGCCGCTGGATCAGGGCGGCTGGTGGCTAATCGCCGGCTTCTTTCTCACCGTGTCGATTCTCATGTGGTGGGTAAGAGTCTATCGGCGCGCAATCGCTCTAGGTATGGGCACGCATGTCGCCTGGGCATTCGCGGCGGCGATTTGGCTGTATCTGGTGCTGGGCTTTATCCGCCCGATCATGATGGGCTCGTGGTCGGAAGCGGTGCCCTTCGGCATATTTCCGCATCTGGACTGGACCGCGGCATTCTCGCTGCGCTACGGGAACCTGTTCTATAACCCGTTCCACATGCTCTCGATCGTTTTCCTCTACGGCTCGGTACTGCTGTTTGCCATGCACGGTGGCACGATCGTGGCCGTCGCGCGCTATGGCGGTGAGCGAGAAATCGAGCAGTCGGTTGATCGTGGCACCGCAGCCGAGCGAGCAGCTTTATTCTGGCGCTGGACGATGGGCTTCAACGCCACGATGGAGTCCATCCACCGCTGGGCCTGGTGGTTTGCGCTGCTGACGTCGCTGACGGGCGGTATCGGAATTCTGTTATCGGGCACCGTGGTCGATAACTGGTATCTCTGGGGAATGCATCACGGCCTCGTCACGCCGCCGCCGGGTAGCGAAACTGTGCCGACAGTGCCGATGACACAAGGCGGTGGGTCATGA
>GB_GCA_002325605.1
ATGGCAATCCAAAGCTTTGGAGAGAGACCAGTTATTGACGCGGACATTGGGGGAAGTAACGGACGAATTGGGCAACCGATTCACATTCAACTGCTGGACTTTTTCGGCGAGACCCAGCTTGGCCCGATCTATCTTGGGGTCTGGGGCGCGATTGCGTTCATTAGCGGTTCAATGTTCGCCTTCATCTGGCTGATGACAATGTTCGCGCAAGTCGGCTACAATCCCGTAGCTTTTGTCAAATATTTCGCGGTGCTGCAAATCGACCCACCTTCTGCCGCCTATGGGCTACAATGGGCCCCCTTTAATCAAGGTGGTTGGTGGCTAACGAGTACCTTCTTCCTGACGCTTTCCCTTCTGGCGTGGGAAATGCGCCTCTGGACACGGGCTTTAGCACATAATATCAAACCCTATTTGGCTTATGGCTTTAGCTCGGCGCTGGCTCTCTACCTAGTAATCTACATTTTCCGCCCGATGGCAATGGGTAACTGGTCTGAAGCCCCAAGCCACGGGATCAAAGCCCTGCTTGATTGGACAAACAACGTCAGTGTGCGGTATGGTAATTTCTACTATAACCCCTTCCACATGGTCTCGATTTTCTTCCTTTTAGGTTCGACAGTTTTGCTCTCCATGCACGGCGCGACAGTTTGGTCGGCGGAAAAGTTTGGAGCCCACGAGGAAATCGCCGAGATTGAAGCACCAGGAACGGGTACAGAACGCGCCCAGCTTTTGTGGCGCTGGGTCATGGGGTTCAATGCCAATGCCTATAGCATTCACTTGTGGGCCTTTTGGTTTGCATGGCTGATGGGCATTACAGGTGCAATTGGCATCTTCATTTCGGGTACTTTGGTGCATGATTGGTTCAAATGGGCGATTGAGGCTGGGGTCAATTATCCCCAACTTCCCTATCCTAATGTGAGTGTGCCTCCCCCTCCCCCTTTACCAACGGTAGTTCCCCCAGGGATGTAA
>GB_GCA_002331565.1
ATGCTCGAATACCAAAATCTCTTTACGCGCGTGCAGGTTCGGACGGTCCCGGAGGCCGGGTTGCCACTGGACGACTCTCCAGGCGGGCGGCTCGGCACTGGTGCCTTTTCCTATCTCGCCGGCAAGTTCGGTGACGCGCAAATCGGGCCGGTCTATCTCGGCACCGCCGGCGTGCTGTCGCTGCTCTGCGGCTTCATCGCCTTCGAGATCATCGGCCTGAACATGTGGGCGTCCGTGGGGTGGAGTCCGGTGGAATTCATCCGCCAACTCCCCTGGCTCGCGCTCGAGCCGCCTCCACCGCAGTACGGCCTGCGTGTCCCCCCGCTCAATCAAGGGGGCTGGTACCTCATGGCCGGCTTCTTTCTCACCGTGAGCATTCTGCTCTGGTGGGTGCGGGTCTACCGGCGCGCGCGCGCGCTGCAGATGGGCTCCCAGCTGCCGTGGGCGTTCGCCAGCGCGATCTTCCTGTACTCGACGTTCTTCATCCAGCCGCTGCTCGTCGGCAGCTGGAGCGAGATGGTGCCGTTCGGCCTCTTCCCGCATCTCGACTGGACGTCGGCGTTTTCTATCCGCTACGGCAATCTGTACTACAACCCGTTCCACGCGCTTTCGATCGCGTTCCTGTACGGCTCCGCGGTGCTGTTCGCGATGCACGGCGCGACCATCCTCGCCGTGGCCCGCATGGGCGGGGAACGCGAAATCGAACAGATCACCGATCGCGGCACGGCGGCCGAGCGCTCCATGCTGTTCTGGCGGTGGTGCATGGGCTTCAACGCGACGATGGAGTCGATTCACCGCTGGGCGTGGTGGTTCGCCGTCCTGACCACGTTCACCGGCGGTATCGGGATCCTGCTCACTGGCACGGTCGTCGACAATTGGTACCTGTGGGGCGTGAAGCATGGCCTCGTGGCCCCCTATCCGGCGCAGAACCAGCTGACTCCGGAACAACAGGAATTCCTGCGTGGCCGGTATCAGGGCACGGCACCGGACTCGTTCCCCGTCTATGTCGTACCGCAGGCAGCAGCGCCCGACAGCGCGGTTGCACCCGTCGTGATCGACTCACTCCGAACGGATTCCACCGCGGTCGACTCCGTCTCGGGCGCTCCGGCACGGTCAGGAGGTGGCCAGTGA
>GB_GCA_002340675.1
ATGGCTCAATATCAAAATCTTTTCACCTCTGTGCAGCCTGTCGGGCCTGTACACGAAGGCGTAGAACTACCCCGCGATGACGACAAGCGAATCGGGAAACCGTTTCTGTTTCACCTCCTTGGTCGCATTGGAAACGCACAAATCGGTCCTGTTTATTTAGGCTCGCTTGGGGTTGCATCGCTTCTTCTCGGCATCTTCGCATTCAACATCATTGGCTTCAATATGTTGGCGTCGGTTGACTGGAATCCCATCCAATTGGTTAGGCAATTGTTCTGGCTGGCACTTGAGCCGCCACCACCCGCCTATGGCCTGAGTTTCCCCCCACTGGAACAAGGTGGTTGGTGGCTGATTGTCGGTTTTATGCTGACCGCATCCATCATCTTGTGGTGGGCTAGAACCTATAGACGAGCGCGACAGTTGGGACTTGGCACGCACATCGCATGGGCGTTTGCAGCAGCCATCTGGTTGTACTTGGTCTGTGGCTTCTTCCGCCCCATCATGATGGGTAGTTGGTCTGAGGCGGTTCCTTTCGGAATCTTCCCTCACCTCGACTGGGTCTCCGCACTGTCACTGCGTTACGGCAACCTGTTCTACAACCCGTTCCACGCACTATCCATTGTGTTTTTATACGGTGCTGTCTTGTTGTTTGCGATGCACGGCGCCACGATCCTGGCTGTTACACGCTACGGCGGTGAGCGCGAGATCGAGCAAATTGTTGATCGCGGTACGGCTTCCGAGCGCGCCGCCCTCTTCTGGCGCTGGACCATGGGCTATAACGCCACGATGGAATCCATTCACCGCTGGGCCTGGTGGTTCGCCGTTCTGTCTCCCTTGGTGGGCGGTATCGGCATCTTGTTAACCGGTACGGTGGTTGACAACTGGTATCTGTGGTCAGTCAAACACGGCGTGGTACCGGCCTACCCGCTGGACGGTCCTGTGGTGATGGACCCGGCACTTATGGGAGCGAAGTAA
>GB_GCA_002342165.1
ATGGCTGAATATCAAAACATCTTCACGGTTGTGCAGGCGACCGGCCCTGTGCAGCATGGCGTCGAGCTTGGACATGGCAACAGTCCCCGCAGCGGTAAGCCTTTCTTAATCCATTTGTTTGGTCGTCTCGGTAATGCACAGCTGGGGCCTATTTACTTAGGAGGCTTGGGTTTAGCGTCTTTGATCTGTGGCGTGTTTGCCTTCACCATCATCGGCATGAACATGTTGGCCTCGGTCGATTGGAACCCGATTCAATTTGTTCGCCAATTGTTCTGGTTGGCTTTAGAACCGCCTGCCCCTGCTTATGGCTTGAGCATTCCGCCTATGAACCAGGGGGGATGGTTTTTGCTGACGGGTTTCTTCTTTACCGCTTCTGTATTTTTCTGGTGGGCGCGGGTGTACCGCAGAGCCCGTGAATTGGGAATGGGTACGCATGTGGCTTGGGCCTTTGCGGCTGCTATTTGGCTCATGCTGGTGTTGGGCTTGTTTCGCCCCATCTTGATGGGCTCATGGTCTGAGGCCGTTCCATACGGCATCTTCCCTCATCTGGACTGGACCGCAGCCTTTTCATTGCGCTACGGCAACTTGTTCTACAACCCCTTCCATGCCTTATCCATTGTGTTTTTGTATGGCTCTGCGTTGTTGTTTGCCATGCACGGCGCCACCATTTTGGCGGTCACCAAATACGGTGGTGAGCGTGAAATTGAACAGATTGTCGACCGTGGTACCGCCTCTGAGCGCGCGGCATTGTTTTGGCGTTGGACCATGGGCTTTAACGCCACCATGGAATCCATTCACCGTTGGGCATGGTGGTTCGCGGTGCTGTGTCCCTTAACAGGTGGCATAGGTATTCTGCTCACCGGCACGGTGGTAGACAACTGGTACCTGTGGGCTGTCAAGCATGGCGTCGCGCCCGCTTACCCCGCTGTATTTCCTGCTGTAGTGGATCCCGCCCTGATGACTGGAGTGAAACCATGA
>GB_GCA_002342295.1
ATGCCCGAATATCAGAATCTTTTCACGCAGGTCCAGGTGGAGGGCCCCTCCTATCTGGGTGTTCCCCTTGACCGTCCCCGAGACACGGCCGAGCGCGTCGGAGGTCCATGGCACATTCACTTTTTCGGGCGGCTTGGCAACGCCCAGCTTGGGCCGATCTACCTTGGAACGCTCGGTGTGCTCTCACTGGTGTTTTTCGTGATTGGGTTTACGGCCATTGGCTTTAATTACCTCGTTCAGGTGAATTACAGCCCCATTGAGTTTGTGCGCCAGCTCTTTTGGTTATCGGTCGATCCCCCTCCGCCTCAGTATGGGCTGCGCATACCGCCCCTGAACGAGGGCGGGTGGTGGCTCTTCTCTGGCTTCTTCATCACCATTTCCATCCTGCTGTGGTGGGCCCGCACCTATCGTCGGGCCGTCGCGCTAAAGATGGGCACGCATGTGGCCTGGGCCTTTGCTGCGGCCATCTGGCTCTACCTGGTGTTGGGATTCTTTCGTCCCATTCTCATGGGGAGCTGGGGAGAGGCCGTTCCCTGGGGCATCTTTCCCCACCTGGACTGGACCACCGCCTTTTCCTTGCGCTACGGCAACCTTTTCTACAACCCGTTCCACATGCTGTCCATCGTCTTCCTCTATGGCTCGACTCTGCTGTTTGCCATGCACGGCGCCACGATTCTGGCGGTGAGCCGTTATGGCGGTGAGCGAGAGATCGAGCAGATCGTCGATCGAGGAACAGCCTCGGAGCGGGCCGCCTTGTTCTGGCGATGGACCATGGGTTTTAACGCCACGATGGAGTCGATTCACCGCTGGGCCTGGTGGTTTGCGGTGCTCACCTGCATCACGGGTGGTATCGGCATCCTGCTCACCGGAACGGTTGTCGACAACTGGTACCTCTGGGCAGTCAAGCATGGCGTGGCACCGGCCTACCCCGCGATCTGGGGTCCCGTGGTCGATCCCGCTCTGCCGGTTTCGCCCGTCACCACCGGCATTGAGGCCGCTGGCGCCATCCCTCAGGCCCGCTAG
>GB_GCA_002347905.1
ATGCAATATCAAAATATTTTCACCACAGTACAAGCTGTTGGACCGACGCACCATGGCGTTGAACTCGGTCACGGCAACAGCCCCAGAACCGGCGAACCCTACATTGAATATTGGCTTGGCCGCATCGGCAATGCACAGCTAGGTCCTATTTATTTAGGTGGATTAGGCATCGCGTCCCTGATGTGTGGATTGATCGCATTTGTCACCATCGGTCTCAATATGCTGGCTTCGGTCAACTGGAACCCCATCCAATTTGTTCGCCAACTCTTTTGGTTGGCTCTAGAGCCACCAGCGCCAGGCTATGGGTTGGGAATTCCACCTATGAACCAAGGTGGTTGGTGGTTGTTTACTGGTTTCTTTCTCACTGTTTCACTACTTCTGTGGTGGGCACGTATGTACCGCCGCGCACGTGAGCTAGGTTTAGGCACACATATCCCTTGGGCATTTGCTGCGGCCATTTGGTTGTACTTGGTGCTGGGTTTGTTTCGTCCTATTTTGATGGGCTCATGGGGTGAGGCCGTGCCTTTTGGAATCTTCCCGCATTTAGATTGGACAGCCGCTTTCTCATTGCGCTATGGCAATCTGTTCTACAACCCCTTCCATGCCTTGTCGATTGTTTTTTTATACGGCTCTGTTTTGTTATTTGCGATGCATGGAGCGACCATCTTGGCGGTAGGCCGTTATGGTGGTGAACGCGAGATTGAACAAATCGTAGACCGTGGCACAGCCTCTGAGCGTGCGGCATTGTTCTGGCGTTGGACCATGGGTTTCAATGCCACGATGGAATCTATCCATCGCTGGGCTTGGTGGTTCGCCGTGCTGTGTCCATTAGCGGGAGGTATTGGAATTTTGTTGACTGGCACAGTTGTCGACAACTGGTACCTTTGGGCTGTTAAGCATGGTGTTGCGCCTCCGTATCCCGCTGTATTCCCTGAAGTGGTCGATCCAGCAACTTTGTCAGGAGTGAAACCATGA
>GB_GCA_002377985.1
ATGAGAGAATATCAAAACATATTCACGCAAGTTCAGGTCTCAGCGCCTGACTATGCGGGTGTCCCGATTGGGGATGAAACCCGCAACCGAACGAAAGGCATCTCGCACAACCACCTGCTGGGTAAGCTGGGGGATGCACAAGTAGGACCGATTTACCTCGGCACCCTCGGCGTATTTGCCTTAATTACAGGTGTACTTGCCTTTCTGATCATCGGCATGAACATGCTGGCGTCGGTGAACTGGGACCCCGTCCAGTTTGTTCGTCAGTTGTTCTGGCTTTCTCTGGATCCCCCTGGACCCGAGTATGGCCTCTCCATCCCGCCGTTGAATGACGGTGGATGGTGGTTGATCGCCGGTGCCCTGCTGACCCTGTCTATCATGCTGTGGTGGGCGCGGACATTCCGAATATCCCGCAACCTAGGCATGAGTAATTACCTGGCTTGGGCCTTCGGTGCGGCTATTTTTCTTTATCTCGTGCTGGGCTTCATTCGCCCCATACTGATGGGTTCTTGGAATGAGGCGGTGCCTTTTGGCATCTTCCCGCACCTTGACTGGACCGCCGCCTTCTCACTGCGCTACGGCAATCTGTTCTACAACCCCTTCCACATGTTGTCGATTGCCTTCCTCTATGGATCGGCAGTGCTCTTTGCAATGCATGGCGCCACCATTCTTGCTACCAGCCGATACGGCGCTGATCGGGAGATCGATCAGATCACCGACCGCGGTACCGCCGCGGAGCGCGGCGCGCTGTTCTGGAGATGGTGCATGGGATTTAACGCTTCTATGGAGTCCATCCACCGCTGGGCATGGTGGTTCGCAGTGTTGACCGTGATCACCGGCGCAATAGGCATTCTGCTTACCGGCACCGTTGTTGAGAACTGGTACCTCTGGGGCATGAAGCACGGGATCGTGCCGGCCTACCCTGCTATTGAGGCCACTCCAGTGCTTGACCCAATGATGGAGGGCGCGCAATGA
>GB_GCA_002386465.1
GTGGCTGAATATCAGAACCTGTTTACCGCGGTCCAACCGACTGGTCCGCTGCATGGCGGTGTGCCGCTACCCCGGGAAGACTGGGAGCGCACCGGCAAACCCTTTCTCGTGCATCTGCTGGGACGGCTGGGCAATGCCCAGATCGGTCCGGTGTACCTCGGCGGCCTGGGTGTGGCGTCGCTGGTGTTCGGGACCGCTGCCTTCAACATCATCGGCTTCAACATGCTGGCCTCGGTCGGTTGGAATCCGATTGAACTGATCCGGCAACTGTTCTGGTTGGCCCTGGAGCCGCCCGCACCGGCTTATGGCCTGAGCATCCCGCCTCTGCAACAGGGCGGCTGGTGGCTGATCGTCGGCTTTCTGCTCACTGTCTCGATGATGCTGTGGTGGGCACGCACCTATCGGCGCGCGCGTCAGCTCGGCATGGGCACGCATATCGCCTGGGCGTTTGCTGCGGCCATCTGGCTCTATCTGGTGTGCGGCTTCTTCCGCCCCATCATGATGGGCAGCTGGTCTGAAGCGGTGCCCTTCGGTGTATGGCCGCACCTGGACTGGGTGTCGGCGCTGTCCTTGCGCCATGGCAATCTCTTCTACAACCCGTTCCACGCGCTGTCGATCGTCTTCCTGTACGGGTCGGTACTGCTGTTCGCCATGCACGGCGCCACCATCCTGGCCGTCAGCCGCTTCGGTGGTGACCGTGAGATCGAACAGATCATCGACCGTGGCACGGCAACAGAGCGCGCTGCGCTCTTCTGGCGCTGGACAATGGGCTTTAACGCCACGATGGAGTCGATCCACCGTTGGGCATGGTGGTTCGCGGTGCTGTCTCCGCTCACGGGTGGTATCGGCATCCTGCTCACCGGTCCTGTCGTTGACAACTGGTATCTGTGGTCTGCCAAACATGGTGTGGTGCCGTCCTACCCGGCCACCTACAAAGTGGTGGTTGATCCGGCCCTGCAGGCAGCGCGCGCCACACCGGCTGCACTGACCGCCGCAGCACCAGCCGCAGCAGCTGTTGCAGCGGTGGCTGATGTGACCCGCACTCCGGACGGCGCCACCGTGTTCTTCAAGGTGGCCTCCACCGAAATCACCCCGACCCAGGCGGAAGTGCTCACGGAACTGGCCAACGAACTGAAGGGCAAACCGCAGTTCAAAGCCACGATTTCCGGTTACCACTCGGCCACCGGTGATCTGGCTCAGAACCAGGAACTGGCGAAGGGTCGTGCCTTCGCGGTGCGTGACTTCCTGGGCAAGGCCGGCATTGGCGAAGACCGTCTGGTCCTCGAGAAGCCGCTGCAGACCGAGGCCAACATTTCTGGTGAAGATCCGGTCGCACGTCGCGTCGAAATCAAAGTCGCAGGAGGCAACTGA
>GB_GCA_002389175.1
ATGTTTAAACCTGAATATCAGAATATTTTCACCCAGGTCCAAGTCCACGGTCCCGCCGATCTTGGCGTCGATGTCGAAACCGGCATCTGGGAACGCGGTGAAAAAACCTGGACATCTTACTGGATGGGTAAGATCGGTGACGCACAAATTGGCCCACTCTACTTGGGCTCACTCGGTGTCGCTTCGATCATGTGTGGCGCGACCTGGTTTGTGATGGTCGGCCTTAATATGCTGGCACAAGTTGGATGGGACCCCGTCGAATTTATCCGCCAGTTGTTCTGGCTTTCGCTTGATCCGCCAGCACCAAAATATGGCTTATCCTTTCCACCCATGGCCGAGGGCGGCTGGTACTTATTATCCAGCATGTTCCTTTTGGTTTCTGTTTTGCTGTGGTGGGCACGGGTCTACACCCGCGCCAAGGCGCACGGCATGGGCACGCACGTTGCCTGGGCATTCGCATCAGCCATTTGGTTGTTCCTGGTGCTTGGTCTTATTCGCCCGCTCCTGATGGGCAGTTGGTCAGAGGCTGTGCCCTACGGCATCTTCTCTCACCTGGATTGGACGTCTGCTTTCTCAATCAGATACGGCAATCTGTTCTACAACCCATTCCATATGCTCTCGATCGCCTTCTTGTATGGATCGGCCCTACTGTTTGCGATGCACGCTGGCACAATCTTGGCTGTCAGCCGATATGGCGGCGAGCGTGAAATCGAGCAAATCGTCGACCGTGGAACGGCATCCGAACGGGCAGCGTTATTCTGGCGCTGGACCATGGGGTTCAACGCCACCATGGAATCCATTCACCGTTGGGCATTTTGGTTCGCCATCTTCACAACCTTGACCGGTGGTATCGGCATCCTGCTGACCGGCACCGTGGTTGATAACTGGTATCTGTGGGGCGTCAAACATGGCATCGCCCCCCCCTACCCCGATGTTTTCGGCGGCACCGTCGATCCGATGAATTAA
>GB_GCA_002389505.1
ATGATTGAATATCAAAATATCTTCACACAGGTTCAGGTTGACGCCCCCGACTACCCGGGCGTGCCGATTGGTCGTGATGAGTATAATCGCATCGGTGGTATCACCCACTCTTGGTTAGCGGGCAAGCTGGGCGATGCACAAATTGGTCCCATATACCTTGGGCCCTTCGGCGTACTGTCGTTAATCTTTGGCTTCATGGCCTTTGAGATTATTGGCTTAAATATGTGGGCCTCGGTTAACTGGGACCCCATCGAATTTATTCGTCAGCTCCCCTGGCTCGCACTAGAGCCGCCAGCACCACAATATGGGTTGAGCATCCCTCCCCTAAACGAAGGGGGTTGGTGGTTACTGGCCGGCTTTTTCCTTACCGCAGCCATCCTTTTGTGGTGGTGGCGAACCTTTAGACTATCCCAGCAACTGGGCATGAGTAACTACCTAGCGTGGGCTTTTGGTGCCGCTATTTGGCTTTATTTGGTACTAGGATTTTTCCGCCCCATTCTCATGGGCAGCTGGAGCGAAGCCGTCCCATTCGGCCTATTCCCTCACTTGGATTGGACGGCAGCCTTTTCACTCCGGTATGGCAACCTGTTCTACAACCCCTTCCACATGCTGTCCATTGCATTCCTTTATGGCTCGGCCATTTTATTCGCCATGCACGGCGCAACTATTTTAGCGGTGAGCCGCTATGGCGGGGATCGCGAGATCGACCAGGTCACCGATATCGGTACGGCAGGGGAGCGGTCAATGCTTTATTGGCGCTGGTGCATGGGCTTCAACGCGTCCATGGAATCCATTCACCGTTGGGCGTGGTGGTTTGCAGTGCTGACCGTGATTACCGGCGGCATCGGCATTCTGCTTACCGGCACGGTGGTTGAAAACTGGTACCTATGGGGTGTTAAGCATGGCATCGCACCCGCCTACCCTGCCGTTGACGCAGCGCTGGTAGTAGACCCACTCATGACGGAGGCACAGTAA
>GB_GCA_002390485.1
ATGATTGAATATCAAAATATTTTTACACAAGTTCAGGTCTCGGCACCGGACTATGCGGGCGTCCCCCTCGAGAACGCCGAAGATGACCGATCTGGCATCCTCACGCACAGCTACTGGGCCGGCAAGTTAGGGGACGCTCAAATTGGGCCGATCTATCTCGGTCCTGTAGGTGTCGCCGCATTTTTCATGGGGACGCTCGCCTTCCTCATTATCGGCATGAACATGTTTGCCTCAGTCAACTGGGATCCAATCGAGTTCATTCGTCAACTGCCGTGGCTGGCACTGGAGCCCCCCGGTCCGCAGTATGGGCTCTCTTTCCCACCACTTAATGACGGTGGATGGTGGCTAATTGCCGGCGCATTCCTAACCATGTCGATCATGCTGTGGTGGTACAGAACCTTCGCACTTGCACAGAACCTTGGCATGGGTAATCACATGGCATGGGCATTTGCAGCGGCAATTTGGCTTTATTTAGTACTCGGCTTTATACGCCCGATCCTGATGGGTAGCTGGGCCGAGGCCGTTCCATTCGGCATCTTCCCTCACCTCGACTGGACCGCTGCCTTCTCGCTGCGCTACGGCAACCTCTTCTACAACCCCTTCCACATGTGGAGCATCTTCTTCCTCTACGGATCGGCGGTACTGTTTGCAATGCACGGCGCCACCATTTTAGCGACCAGTCGCTATGGGGCTGACCGCGAAATCGATCAAATTACAGACCGCGGTACTGGCGCAGAACGAGGCGCGTTGTTCTGGAGATGGACCATGGGCTTCAACGCCTCCATGGAATCGATTCACAAATGGGCCTGGTGGTTTGGCGTGCTGACCTGCGTCACCGGCGGCATCGGCATCATCCTAACAGGCACCGTCGTTGAGAACTGGTACCTATGGGGTATGAAGCATGGGCTTGTTCCCATCTATCCAATGGTCGGCGAAGCCGTCGTCGATCCGCTCATGACAGGGGGTGCGCAATGA
>GB_GCA_002403415.1
ATGGCAAGCTATCAAAATATCTTCACCCAGGTTCAGTTGCGCGCCGCCCCTGAAATGGGGCCGCCCATGGCCGATGCCAGCGGCCCGCGCAGCGCGGCGGGCGGGTTCAGCTATTGGGCGGGCAAGATCGGCAATGCGCAGATCGGCCCGATCTACCTCGGCTGGCTGGGCACGATTTCGCTGGTGTTCGGGCTGATCGCGTTCGAGATTATCGGGCTCAACATGTGGGCGTCGGTGAACTGGAGCCCGATTGAGTTCGTCCGTCAACTCCCCTGGCTCGCGCTGGAGCCGCCGGGCCCGCAATACGGCCTGCGCGTGTTGCCGCCGCTGGCCGAAGGGGGCTGGTGGCTGATCGCCGGGTTCTTCTTTACCGCGTCGGTCATTCTGTGGTGGGCGCGGACCTATCGCCGGGCGGTCACACTGGGCATGGGCACGCACATCTCATGGGCGTTTGCGTCCGCAATCTGGCTGATGTTGGTGCTGGGTTTTATCCGCCCGGTGCTCATGGGAAGCTGGTCGGAAGCGGTGCCGTTCGGCATCTTCCCGCACCTTGATTGGACTGCGGCCTTCTCGATCCGTTACGGCAATTTGTTCTACAATCCGTTCCACGCGCTTTCGATCGTCTTTCTTTACGGGTCGACTTTGTTGTTCGCGATGCACGGCGCGACGATCCTGGCGGTCGGGCGTTATGGCGGCGAGCGCGAGATTGAGCAGATTACCGATCGCGGCACCGCCTCTGAACGCGCAGCGCTCTTTTGGCGCTGGACGATGGGCTTTAACGCCACGATGGAATCGATCCACCGTTGGGCGTGGTGGTTTGCGGTCCTGACGACGCTGACGGGCGGCATCGGTATCCTGCTGACCGGCACTGTGGTCGACAATTGGTATCTGTGGGCACAACAGCACGGTTATGCGCCGAGCTATCCTTCGACAGGCGTGGTTGATCCTGCCACTTTGCCGGGAGCACCGAAATGA
>GB_GCA_002405525.1
ATGGCCGACTACCAGAACATCTTCACCCGCGTGCAGGTCGCCAGTCACGGCTATCCGGGCGTGGCGCTGCCGCCCGGCACCAGCGGCGAACGCACCAAGGCCGCGCCGCTGCATTTCTACTGGCTGGGCAAGATCGGCGACGCGCAGATCGGGCCGATCTATCTCGGCTGGCTCGGAGTCACCTCGATCGTCTGCTTCCTGATCGCCTTCAACATCATCGGCCTCAACATGCTGGCCTCGGTGAACTGGGACCCGGTGCAGTTCGTGCGCCAGCTCTTCTGGCTGGCACTCGAGCCGCCACCGCCGTCCTACGGCCTCAGTTTCCCGCCGCTCAATGACGGCGGCTGGTGGCTGATTACGGGTTTCTTCCTCACCCTGTCGTTGCTCCTGTGGTGGCTGCGCATGTACAAACGCGCCCGCGCGCTCGGCATGGGCACGCACATCCCCTGGGCCTTCGCCAGCGCCATCTGGCTGTACCTGGTGTTGGGCTTCATCCGTCCGATCGCCATGGGCAGCTGGGGCGAGGCGGTGCCGTTCGGCATCTTCCCGCATCTCGACTGGACCGCCGCATTCTCGATCCGCTACGGCAACCTCTTCTACAATCCATTCCACTGCCTGTCGATCGCGTTCCTCTACGGATCGGCGCTGCTGTTCGCCATGCACGGCGCCACGGTGCTGGCCACCACCCGCTACGGTGCCGAGCGCGAACTGGAGCAGATCGCCGACCGCGGCACCGCCTTCGAACGCGGCGGGCTGTTCTGGCGCTGGACCATGGGCTTCAACGCCACCGCGGAGTCGATCCACCGCTGGGCCTGGTGGTTCGCGGTGCTGACCCCGCTGACCGGCGGCATCGGCATCCTGCTCACCGGCACGGTGGTCGACAACTGGTACCTGTGGGGCATCGAGCACGGACTGGTGCCCCAGTACCCGCTGGTGGTTCCCACGCCGATCGACCCGGCGCTCGCCGGAGGTGCGCCATGA
>GB_GCA_002423025.1
ATGGTGGACCTGGTGGCTCAACCTGCCGATCTGGAACTAGGGGAGGACCGAACCATGGCTTATCAAAATATCTTCACCCAGGTTCAGCTCCGCGGCGAACTCGAACCCGGTGTCCCGCTCGGGCCCAACAACGATCCGCGTTACGGCCCGTTCGGCTTCACGTACCTGATGGGCAAGATCGGCGGGGCCCAGATCGGCCCGGTCTATCTCGGCAAGCTCGGGACGGCGGCGCTGATGTGCGGAGCCATCGCCATCGTCATCATGGGCATGAACATGTTCGCCTCGGTGAACTGGGATCCCATTCAGTTCGTCCGCCAGCTGTTCTGGCTCTCGCTTGAGCCGCCGCCCGCCAAATACGGCCTCAAGATACTGCCGCCGCTCGCTGAAGGCGGCTGGTGGCTGATCGCCGGTGCCTTCCTCACTGCGTCCATCCTGCTGTGGTGGGCCCGGACCTACACAAGGGCGCGCGAACTGGGCATGGGCACGCATGTTGCCTGGGCCTTTGCCAGCGCCATCTGGCTCTATCTCGTGCTGGGCTTCATCCGCCCGATCGCGATGGGCAGCTGGTCGGAAGCCGTGCCGTTCGGCATCTTCCCTCACCTGGATTGGACCGCGGCCTTCTCCATCCGCTACGGCAACCTGTTCTACAATCCGTTCCACGCCCTCTCGATCGCCTTCCTTTATGGCTCTGCCCTGCTGTTTGCCATGCACGGCGCTACCATTCTGGCCGTCGGCCGCTACGGCGGCGAGCGCGAGATCGAGCAGATCACCGACCGCGGTACTGCGTCAGAGCGCGCTGCGCTGTTCTGGCGCTGGACAATGGGCTTCAACGCCACGATGGAATCGATCCATCGCTGGGCCTGGTGGTTTGCCGTGCTGACGACCCTCACCGGGGGTATCGGCATCCTGCTTACCGGCACGGTTGTCGATAACTGGTACCTCTGGGCGGTCGAGCACCACTTTGCGCTGGAATATCCGGCAACGGGTACGGTCGATCCCTCCACGCTTCCGGGAGCACCGCAATGA
>GB_GCA_002423035.1
ATGGCTGAATATCAGAACATTTTTACAAGCGTGCAGGTGCGCTCTCCGGCTTATCCCGGAACGCCTATGCCGAAAGGCAATCTGCCGCGTATCGGCAAGCCGATCTTCTCCTATTGGGCAGGTAAGCTCGGTGATGCTCAGATCGGCCCCATCTATCTTGGATTCACCGGTGTTGCATCCTTGCTCTTCGGCTTCATCGCCATCGAGATCATCGGCTTCAACATGGCGGCTTCCGTAAATTGGAGCCCGATAGAGTTTGTGAAGAACTTCTTCTGGCTGGCACTTGAGCCGCCACCACCGTCCTACGGCCTCAGCATCCCTCCTTTGGGTGACGGCGGCTGGTGGTTGATCGCCGGGTTCTTCCTGACTACCTCCATTATCCTTTGGTGGATCCGGACCTACAAGCGGGCAGCGGATCTGGGTTTGAGTCAGTGGCTGTCGTGGGCGTTTGCAGCGGCGATCTTCTTCTATCTGAGCCTGGGTTTTATTCGCCCGGTGTTGATGGGAAGTTGGGCGGAGGCGGTGCCTTTCGGTATCTTCCCTCACCTGGACTGGACCGCAGCCTTCTCGATTCGGTACGGGAACCTGTATTACAACCCGTTCCATATGCTCTCGATTGCCTTCCTGTATGGCTCGGCCCTGCTGTTTGCCATGCATGGCGCGACGATCCTCGCCGTCAGCCGGTTCGGTGGCGATCGCGAGATCGACCAGATCACGCATCGCGGCACGGCAGCCGAGCGCGCAGCACTCTTCTGGCGCTGGACGATGGGCTTCAATGCCACGATGGAATCGATTCATCGCTGGGCGTGGTGGTTCGCAGTCTTGACAGTCATCACCGCAGGCATCGGGATTCTCCTGACCGGCACGGTGGTCGACAACTGGTATCTGTGGGCCGTGAAGCATGGTGTCGCTCCCGTCTATCCGCTTGACGGCGCTGTGGATCCGACGCTGTTGCAGGGGGTTTCGCAATGA
>GB_GCA_002454975.1
ATGGCTGAATATCAAAACCTTTTCACCACCGTCCAGGCGACTGGCCCCCTACACCATGGCGTCCCCTTGGGCCACGGTAACAGCCCAAGAACAGGCGAAGTTCCCGGCGTCTTTCATATATTGGGCAGACTGGGCAATGCGCAAATCGGACCGATCTATCTCGGCGGTTTGGGTGTGGCGTCTCTCATCTGTGGACTGATTGCTTTCACCACCATCGGCATGAACATGCTGGCCTCGGTGAATTGGGATCCGATTCAATTTGTACGCCAGCTTTTTTGGTTAGCGTTAGAACCACCGGCACCCGCTTATGGCCTGTCCATTCCACCGCTCAACCAAGGCGGCTGGTGGCTCATCACGGGCTTGTTCCTCACTGCGTCCCTGATGTTCTGGTGGGCTCGTGTTTATCGACGCGCTCGTGAATTAGGTTTAGGCACGCACACCGCCTGGGCGTTTGCTGCTGCGATCTGGCTGTTTTTGGTGCTTGGTCTGTTCCGTCCCATTTTGATGGGTTCTTGGAGCGAGGCTGTGCCCTACGGCATCTTCCCTCACCTGGATTGGACAGCTGCTTTCTCCTTGCGCTACGGTAACCTTTTCTACAACCCGTTCCATGCCTTGTCGATCGTGTTTTTGTATGGCTCCACTCTGTTGTTTGCCATGCACGGTGCAACCATCTTGGCTGTAACAAGGTTCGGTGGTGAGCGTGAAATCGAGCAGATTGTTGACCGCGGTACTGCTTCTGAACGTGCAGCCCTCTTCTGGCGCTGGACCATGGGCTTTAACGCGACGATGGAATCTATCCATCGCTGGGCCTGGTGGTTTGCCGTTCTGTGCCCACTGGCTGGTGGTATTGGTATCTTGCTCACAGGCACTGTGGTGGACAACTGGTACCTCTGGTCGGTGAAACATGGCGTGGTTCCACCCTATCCAGAAGTGTTCCCCGCCGTGATTGATCCAGCGCTTGCAAATGGAGCCAAATAA
>GB_GCA_002456975.1
ATGATTGAATATCAAAATATCTTTACCCAGGTGCAAGTTTCTGCACCCGATTATGCCGGCGTCCCCGTCGAGAATACTGAAGACGAGCGCACCGGAATCCTGACTCACAGCTACTGGGCCGGTAAGCTCGGTGATGCACAGATCGGTCCGATTTATTTAGGCGGTCTCGGTGTAGCTGCGCTTTTTTCCGGAACGATTGCCTTCGTCATAATGGGCATGAACATGTTCGCCTCGGTGAACTGGGACGTTATCGAGTTCATTCGACAGCTTCCCTGGTTGGCGCTGGAACCTCCGGGGCCTCAGTACGGCCTCTCCTTCCCCCCGCTCAATGATGGTGGTTGGTGGCTAATTGCCGGCGCGTTCCTGACGCTGTCCATTATGCTGTGGTGGTGGCGAACCTTTGCCCTCGCGAACAACTACGGCATGGGCAATCAAATGGCCTGGGCATTTGCTGCGGCGATTTGGCTCTACCTAGTACTTGGATTCATCCGCCCTATCCTGATGGGTAGTTGGTCGGAAGCTGTACCTTTCGGGATTTTCCCGCACCTCGATTGGACTGCCGCGTTCTCATTGCGATACGGAAATCTGTTCTACAACCCATTCCACATGTGGAGCATCTTCTTCCTGTATGGCTCAGCGGTTCTCTTTGCGATGCACGGTGCAACCATTCTCGCAACCAGTCGGTATGGTGCCGACCGCGAGATCGATCAGATTACTGATCGCGGAACCGGAGCGGAGCGTGGCGCTCTGTTCTGGCGCTGGACCATGGGCTTCAACGCGTCGATGGAATCAATTCACAAGTGGGCATGGTGGTTCGGTGTTCTTACCTGCGTTACGGGCGGTATCGGCATCCTCCTGACCGGAACCGTTGTTGAAAATTGGTACCTGTGGGGCATGAAGCATGGCCTCGTGCCAACCTATCCAATGATTGGCGAAGCAGTCGTCGATCCACTACTGACAGAGGGTGCACAATGA
>GB_GCA_002469785.1
ATGATTGAATACCAGAATATTTTTACAAAAGTTCAGGTTGATGCACCTGATTATCCGGGCGTTCCTCCTTATGGCAGTGAAAATGATCGAACAAAAGGCGTCACTCACTCTTATTTAGCGGGAAAGTTTGGAGACGCGCAGATTGGACCAATCTACTTAGGTCCTATCGGTGTGGCATCACTTTTCACCGGCATACTCGCTTTTGTGCTGATCGGACTGGGTATGATGGCGTCAGTAGATTGGTCACTCGGCGAGTTTGTTAAACAACTATTCTGGCTGGGTGTATACCCCCCTGCGCCGGAGTATGGCCTGTCTATCCCACCATTAAACGAAGGGGGCTTATGGCTGCTGTGCGGCATGTTACTGACCGTATCGATAATGCTTTGGTGGTGGCGAACCTTTGCATTATCCGCAAATCTAGGTATGAGCAACTATCTAGCCTGGGCCTTTGCGGCAGCAATCTGGCTCTATCTAGTTCTAGGCTTCATCCGACCAATCCTGATGGGAAGTTGGTCAGAGGCGGTACCGTTTGGGATATTCCCTCACCTAGAGTGGACCAATAACTTTTCACTACGCTATGGCAATTTGTTCTACAACCCATTCCATATGTGGAGCATTTTCTTCCTGTATGGGTCAGCAGTACTGTTTGGAATGCATGGTGCGACGATCTTGGCGACAAGCCGTTACGGAGCAGATCGCGAAATCGATCAGATTACAGATCGCGGTACAGCTGCAGAGCGCGGAGCCCTCTTTTGGAGATGGACGATGGGTTTCAATGCATCAATGGAGTCAATCCATAGATGGGCGTGGTGGTTCGGTGTCCTCACATGTGTAACAGGCGGAATAGGCATAATTCTTACTGGGACAGTTGTTGACAATTGGTACCTATGGGGAATCAAACATGGCCTGGCTGAACAGCCAGAGTTTTGA
>GB_GCA_002469865.1
ATGGCCCAATATCAAAACATCTTCACCCAGGTTCAAGTTCAAGGCCCCCCAGAAATGGGGGTGGATACTGAAGCTAATATCGCTGAGGGTCGTACCAAGGGCACTGGGTTTTCCAAATTGCTTGGCTGGATTGGCAACGCACAGCTTGGACCTCTCTATTTAGGGTCCTTTGGGGTCGTGAGCCTTGCCACTGGCTTTGCCTGGTTTTTCATTGTCGGCATGAGCTTTTGGGCACAGGTTGACTATAACCCGGCTGTGTTTCTGCGCGATCTTTTCTGGCTCGCCCTGGAGCCACCTGCGCCAGAATATGGCCTAAGTATTCCTCCGCTCAATGAGGGGGGTTGGTATCTGATTGCTTCCTTCTTATTGTTAATTTCTGTGTTATGTTGGTGGATAAGAAGCTACCGTCTCGCCTCACAATTAGGCATGGGTAAGCATGTGTCATGGGCATTTGCTTCAGCTATCTGGCTGTTCCTGGTGCTTGGTCTCATCAGGCCGATTCTCATGGGAAGCTGGTCGGAGGCTGTACCCTACGGTATTTTCCCACATCTTGATTGGACCAACCTGTTTTCCATTACCTATGGGAACCTGTTCTACAACCCATTCCACGCGCTCTCCATTGTCTTCCTCTATGGCTCAGTCCTGCTGTTTGCCATGCATGGGGCCACGATTTTGGCGGTGAGCAGGTTTGGTGGTGAACGGGAAATCGAACAGATTGTGGACCGTGGAACCGCCAGTGAAAGAGCTGCGCTTTTCTGGCGCTGGACCATGGGCTTCAATGCAACCATGGAAGGAATTCACCGCTGGGCTTGGTGGTTTGCGGTTTTGACCACATTAACAGGTGGCATTGGTATTTTGCTGACCGGCACGGTGGTTGATAATTGGTATGTCTGGGCCCAGGCCCATGGCTATGCACCGTTGGATTGA
>GB_GCA_002482865.1
ATGGCGACTTATCAAAACATATTTACACAGGTCCAGGTGCAAGGGCCGCCCGAAATGGGCGTCCCGCACCTCGACGGCAGCGAAGGGCGCATTGCCCTGGTCGGCCACAACTACTGGATGGGCAAGCTGGGCCAGGCCCAGATCGGCCCCGTCTATCTTGGTGCCACTGGGGTGATCAGCCTCGCCTTCGGTACGCTGGCGATCATGATCATCGGGCTCAACTTCTGGGCGCAAGCCGGATGGAGCCCGCAGACCTTCATGCGCGAATTCTTCTGGCTCTATCTCGCGCCCCCGGGCCCGGAATATGGCTTCAGCCCCTTCGTCCCGCTGGACAAGGGTGGCTGGTGGATCCTCGCCGGCTTCAGCCTGACGGTCTCGATCCTGATGTGGTGGGTGCGCACCTATAACCGCGCCAAGGCGCTGGGCATGGGGATGCATATCCCCTGGGCCTTCGCTTCGGCCATCTGGCTCTACCTGGTGCTGGGCTTCATCCGCCCGATGGCGATGGGCAGCTGGTCTGAAGCGGTTCCGTTCGGCATCTTCCCGCACCTCGACTGGACGGCAGCGTTCTCGATCCGCTACGGCAACCTCTTCTACAACCCCTTCCACGCGCTCTCGATCGCGTTCCTGTATGGCTCGACCCTGTTGTTCGCCATGCATGGCGCGACCATCCTTGCCGTGGGTCGTTATGGCGGTGAGCGCGAGATCGAGCAGATCACCGATCGCGGCACCGCATCCGAGCGTGCGGCGCTGTTCTGGCGCTGGACCATGGGCTTCAACGCCACCATGGAATCCATCCATCGCTGGGCCTGGTGG
>GB_GCA_002483225.1
GTGCTTGAATATCAGAACCTCTTCACTCGCGTCCAGATTCGTACGGTGCCCGATCCGGGCATCCCGATCGACGAATCCACGGGCCAGCGATATGGGACCGGTTTCTTCAACTCGCTCGCCGGCAAGTTCGGCGATGCGCAGATCGGTCCGATCTATCTTGGCTGGGCCGGCATTCTCTCGCTGATCTTCGGCTTCATTGCGTTCGAGATCATCGGGCTCAACATGTGGCGGTCGGTGGGCTGGGATCCGGTGGAGTTTGTCCGCCAGCTCCCGTGGTTGGCGCTCGAGCCCCCGCCACCGCAGTACGGGCTGCGCCTGCCGCCGCTTGATCAGGGTGGCTGGTATCTCATGGCCGGCTTCTTCCTGACGCTCAGCATCTTCCTCTGGTGGATCCGCGTCTATCGCCGGGCTCGCGCCCTGCAGATGGGCACGCACCTGCCCTGGGCCTTTGCCAGCGCCATCTTCCTGTACCTGACCTTCTTCATCCAGCCGTTGCTCGTCGGCAGCTGGAGCGAGATGGTGCCGTTCGGTCTCTTCCCGCACCTCGATTGGACATCAGCATTCTCCATTCGCTACGGGAACCTCTACTACAATCCGTTCCACGCCCTCTCCATTGCGTTCCTGTACGGCTCGGCCGTGCTGTTCGCGATGCACGGCGCCACCATCCTGGCCGTGGCTCGCATGGGTGGTCAGAACGAGATTGAGCAGATCACCGATCGTGGTACCGCGGCCGAGCGCTCGATGCTCTTCTGGCGCTGGTGCATGGGATTCAACGCCACGATGGAGTCCATCCATCGCTGGGCCTGGTGGTTTGCCGTACTCACCACGTTCACGGGTGGCATCGGCATCCTGCTCACCGGCACCGTCGTGGACAACTGGTACCTCTGGGGCGTGAAGCACGGCCTCGTGGCGCCATATCCCGACCAGAACGTGATTGCGCCCGACCAGAAGGAGTTCCTGCGCGGCCAGTATCAGGGCACGACGCCGGACAGCTTCCCCACCTACGTGGTGCCGCAGCCGGCCATGATGCCCGACTCGGCCGCCATGCTGACGGACTCGCTGTCGGCCGACTCTCTGCGCACGGATTCCACGGCGGCGGCCACGCCCGCAGCCGCCACGACGACGCCTCCTGGAGGCAACACTCCGTGA
>GB_GCA_002682975.1
ATGGTTGAGTATCAGAATATATTTACACAGGTGCAGGTCCAAGGGCCGCCTGAAATGGGGGTCGAAGAGGGTGTACCTTTAAACGACCGAACAAATTCAGCTCGATTTTCAAAATTGCTGGGCTGGTTTGGGAATGCGCAGCTTGGCCCAATTTATTTAGGGTCATTCGGTGTAGTGGCTCTCGCTACAGGGTTAATCTGGTTTGTAATCGTGGGTGCGAGTTATTGGGCACAGGCTGATTATAATCCGGCCGTGTTTTTGCGAGATTTATTCTACTTTTCCTTAGAGCCACCGGTGGAAGAATATGGTTTGAGTATGCCTCCCATGAAGGAGGGCGGCTTGTGGCTGATCGCTAGTTTTTTCTTACTCGTGTCAGTTATCTCTTGGTGGTTGAGATCTTATGAGCTGGCGCGACAGTTAAAAATGGGTAAGCACGTTTTCTATGCTTTTGGTGCTGCCATTTGGTTATTTCTAGTTCTCGGCCTAATTCGTCCGGTCTTGATGGGTAGCTGGTCTGAGGCTGTCCCATATGGTATATTTAGTCACCTTGATTGGACTATGAACTTTTCGGTGGTTTACGGTAATCTATTCTACAATCCTTTTCATGCACTCTGCATAGTTTTTCTTTATGGATCTGCATTACTATTTGCCATGCATGGGGCAACGATCTTAGCAGTCTCTAGGTTTGGTGGTGATAGAGAGTTAGAGCAAATTGCGGACCGCGGTACTGCGTCCGAACGTGCAGCGTTGTTCTGGCGATGGACCATGGGCTTTAATGCTTCGATGGAAGGTATACATCGGTGGGCTTGGTGGTTCGCAATATTGGTTCCAATAACTGGGGGTATCGGAATACTTCTGACAGGAACTGTAGTAGACAATTGGTACTATTGGGCTCAGCTTCATGGCTATGCCCCACTGAATTGA
>GB_GCA_002683755.1
ATGGGCGTTTTTGAAAGCTTCTACAGCCAGGTGCTGATCGATGGTCCCCCCGATCCGGGGCCGGATTTGCCACCGGGCGACGAAAAGCGCATCAACACGCACGTCTTCGTGCGCCTGCTGGGCAAGATCGGCGATCCACAGTTGGGCCCGTTCTATCTGGGCTGGGCGGGCATCCTCTCGATCCTGTTCGGATTGCTGGCGTTCGAGATCATCGGTCTCAACATGGCCGCGCAGGCGGACTGGAACCCGATGCGGTTCGCGCAAGGCATCATCTGGAACGGCATCGATCCTCCACCTGCCAAATACGGCCTCTCCTTGTTCCCGCCGCTGACCGATGGCGGCTGGTGGCTGATCGCCGGCTTCTGCCTGACGGTGTCGGTCTGCCTGTGGTGGGTACGGCTGTATCGCCGCGCGAAATCGATCGGCATGGGCAGCCATGTCGCGCTCGCTTTTGGCTGCGCGATCTTCCTGTTCCTTTCGCTCGGTCTCATCCGCCCGGTGCTGATGGGCGACTGGAGCGAGGCGCCCAATTTCGGGATCATCCCGCACCTGAACTGGACCGCGACGGTCAGCGTTCTGTACGGCAACTGGTACTACAACCCGTTCCACATGTTCTCGATCGTGTTCCTCTACGGATCGACCATGCTGTTCGCGATGCATGGCGGCACCATCCTTGCCACCTCAAAATATGGGTCCGAGCGGGAAAGCCGCGAGATCGTGGACCGCGGCACCGCGTCNGANCGNGCCGCCCTTTTCTGGCGCTGGACGATGGGCTTCAACGCCACGATGGAATCGATCCANCGCTGGGCCTGGTGGTTCGCGGTCCTGACGGTTCTGGCCGGCGGCATCGGTGTGCTCCTGACGGGCACGGTGGTCGACAACTGGTATCTGTGGGGCATGAAGCACGGCATGGTGCCCGAATATGAGTATCCATACGCGCCGACCACGCCGCCCAATACGCTTGACGGCTATATCGCGCCGGGTGGCACCGCAGCGGTCGTAACGCCCGCAGATCCGTCGCTTGCGGCTGAACAGGGAGCAGGCCGATGA
>GB_GCA_002689605.1
ATGGCAGAATATCAAAACATATTCACGCGGGTACAGGTCCACGCCGAGCCAGAGATGGGTGTGCCCATTGACGATAAAGTTTGGCCGCGTGAAGGCAAACCCGGATTCAACTATTGGTTTGGCAAATTCGGAGATGCACAAGTCGGACCCATCTACATCGGTGGGCTTGGCTTGGGGGCTTTTATTTTCGGCGGTATTGCAATCATAATCATGGGCCTCAATATGATGGCGCAGGTGAATTGGAATCCGTATGACTTTGTCGTTCGCCTGCCGTGGTTGTCGCTAAATCCACCGCCTCCCGAATATGGTCTAAAGATCATTCCACCTCTCGATAAAGGTGGCTGGTGGCTTATTGCAGGCTTCTTCCTAACCGTTTCCATCATTCTCTGGTGGTTGAGGATCTACGTGAATGCCGTACGTCTCGGTATGGGTACACACGTTGCCTGGGCGTTTGCCTCGGCGATATGGCTCTACTTAGTATTGGGGTTCATTCGTCCAATTGCTATGGGGCATTGGAGTGAAGCAGTTCCGTTTGGATTTCTCGCGCACCTTGACTGGACGAACTACTTTTCAATTACTTATGGCAACCTGTTCTACAATCCGTTCCACGCGCTTTCGATTGTCTTTTTGTACGGCTCGGCACTCCTCTTCGCCATGCACGGAGCGACAATTCTCGCCGTCAGTAGATACGGCGGTGAACGCGAAATTGAGCAAATCACCGACCGTGGTACCGCTTCGGAAAGAGCGGCTCTGTTCTGGCGCTGGACGATGGGTTTCAATGCTAGCATGGAGTCTATTCACCGCTGGGCATGGTGGTTTGCGGTACTGTGCACTCTGACTGGTGGTATTGGAATCCTGCTGACTGGCACCGTTGTCACGGACTGGAGTGCTTGGGCCGAAAAGCACAGCTATCTAGCGACCGAAGTGCACTACATTCCTGGCAACTAG
>GB_GCA_002689915.1
ATGATTGAATATCAAAATATCTTTACAACGGTTCAGGTGGCAGCACCGGACTACGAAGGCGTCCCCGTCGAGAATACGCATGATGATCGGACCGGTGTCCTGACTCACAGCTACTTGATGGGCAAATTAGGTGATGCTCAAATCGGCCCCATCTATCTGGGTCCGTTGGGCGTCGCAGCCCTCTTTACCGGCACCATTGCCTTCCTAATCATTGGACTCAACATGTTTGCGTCAGTGAATTGGGATCCCATTGAGTTCGTGCGACAGCTATTCTGGCTTGCCTTAGAGCCGCCCGGACCTCAGTACGGCTTATCTTTCCCACCGCTTAACGATGGCGGTTGGTGGCTCATTGCCGGCGCCTTCCTGACACTGTCGATTATGTTGTGGTGGTGGCGAACCTTCGCCCTCGGCAACAACTATGGCATGGGCAACCAAATGGCTTGGGCATTTGCCGCCGCGATTTGGCTCTACCTAGTGCTAGGTTTTATCCGTCCAGTATTGATGGGTAGTTGGTCAGAAGCGGTGCCCTTTGGGATCTTCCCGCACCTCGACTGGACAGCGGCGTTCTCACTGAGATACGGAAACTTGTTCTACAACCCTTTCCACATGTGGAGCATCTTCTTCCTCTATGGGTCAGCGGTCCTGTTCGCTATGCACGGTGCGACTATTTTAGCGACAAGCCGTTATGGCGCTGACCGGGAAATCGATCAAATCACCGATCGCGGCACAGCTGCTGAGCGCGGCGCGCTGTTCTGGAGATGGACCATGGGCTTCAACGCCTCAATGGAGTCCATCCATAAGTGGGCGTGGTGGTTCGGTGTACTGACCTGCGTTACCGGCGGTATCGGCATCATCCTGACCGGCACCGTCGTTGAAAACTGGTACCTATGGGGCATGAAGCATGGCCTGGTTCCAAGCTATCCAATGATTGGCGAAGCAGCCGTCGATCCACTACTGACTGAGGGTGCACAATGA
>GB_GCA_002695745.2
ATGGCAGAATATCAAAATATTTTTACACAAGTCCAAGTAAAGGGTCCACCTGAAATGGGAATGGACGAGACTGGAGAATTATCAAGTGAAAGAACAAAAACAACTAGAAATAATACTTGGCTGGGTTATTTAGGTAATGCTCAGCTTGGCCCCATCCATTTGGGTATGTTTGGTGTTGTTTCGATATATTTGTTCTTTGTTTGGTTTTTTCTTGTTGGATTTGGAATGCTTCAACAAGTCAATTTTGACTTTGCTCTTTTTATAAGAACCTTATTTTGGTTATCACTTAATCCTCCACCAGAAGAGTATGGATTATCATTTCCACCAATAAACGATGGTGGATTGTATATGATTGCAAGTTTTTGTTTGCTATTTTCTGTACTAAGTTGGTGGATAAGGTCTTACTTAAGGGCTCATGAATTAGGTATGGGAAAACATATTTGTTGGGCTTTTGCTGCAGCAATATGGTTGTTTTTGGTAATTGGATTATTTAGACCTATCGCAATGGGTTCATGGTCTGAAATGGTTCCCTACGGTATTTTTCCTCATCTAATTTGGACTAATAATTTGTCTGTTGCTTGGGGTAATCTCTTTTATAATCCTTTTCATGCTTTATGTATTGTTTTTTTATATGGATCAGCCCTATTATTTGCAATGCATGGTGCCACAATATTAGCAACATCCAGACTTGGTGGAGATCGTGAGTTAGAGCAAATTTATGATCGAGGAACTGCATCTGAAAGAGCAGCGTTGTTCTGGAGGTGGACAATGGGGTTTAATGCATCAATGGAAGGAATTCATCGTTGGGCATGGTGGTTTGCAGTACTTGTGCCTATTACTGGAGGAATTGGAATTCTACTTACCGGTACTGTTGTGGATGACTGGCGATATTGGGCAGTAGAACACGGGTTTGCTACTGAAATAGAATATTCAGTACCTGAGTCTACATTGTTAGGAGATTAA
>GB_GCA_002696455.1
ATGAGAGAGTATCAAAACATATTCACGCAGGTGCAGGTGGCTGCACCTGACTACCCCGGTGTCCCAATTGGCGAGGCTGGACGCAATCGCACGAAGGGAATCAGTCACAATCATTTACTGGGCAAGCTAGGTGACACACAGCTTGGTCCAATCTACCTAGGCACACTCGGTGTTTTCTCCCTGATTACCGGGTTGTTGGCCTTTGTGATCATCGGCATGAACATGCTCGCCTCGGTAAACTGGGATCCAGTCCAGTTTGTACGGCAGCTGTTCTGGTTGTCTCTGGATCCCCCAGGCCCAGAGTATGGTCTGTCGATCCCACCTCTGAATGATGGTGGCTGGTGGTTGATCGTTGGCGCCCTTTTAACGTTATCCATCATGCTGTGGTGGGCGCGAACCTTCCAGCTCTCACGCAACCTTGGCATGAGCAACTACCTCGCCTGGGCGTTTGGCGCAGCCATCTCGCTCTATCTGGTACTGGGCTTTATTCGCCCCGTGCTGATGGGCTCCTGGAACGAGGCAGTGCCCTTTGGCATCTTCCCGCACCTGGATTGGACGGCAGCTTTTTCATTGCGTTACGGCAACCTGTTCTACAACCCGTTCCATATGCTGTCGATCGCCTTCCTGTATGGCTCAGCAGTGCTGTTCGCCATGCACGGCGCAACGATTCTGGCGACCAGTCGCTACGGCGCGGACCGGGAGATCGATCAGATCACCGACCGCGGCACCGCTGCAGAGCGCGGCGCGCTGTTCTGGAGATGGTGCATGGGCTTTAACGCATCCATGGAATCCATCCACCGATGGGCGTGGTGGTTTGCCGTACTGACCGTCATCACGGGCGCTATCGGCATTCTGCTCACCGGCACCGTTGTAGAGAACTGGTACCTCTGGGGTATGAAGCACGGCATCGTGCCGCCCTACCCGCCGCTTGAGGCCACGCCAGTGCTTGATCCAATGATGGAGGGCGCACAATGA
>GB_GCA_002696645.1
ATGGTTGAGTATCAAAACATCTTCACGCGCATTCAGGTCCACGGAGCACCGGATCTGGGCGTAGAGGCGGGAGACAGCCCCCTGTGGCGTGGCAAAACAACGGGCAAGAGCACGTTGATGGGCCGCATCGGGGACGCGCAGATCGGTCCCTTCTATCTCGGCTTTACCGGGGTGGCTGCTTTGGCAGCGGGTCTGACCTCTTTCATGATTATCGGGTTTAACATGCTGGCCTCGGTCAACTGGGATCCGATAGAATTCATACGCCAGCTTTTCTGGCTGGGGTTGGAGCCGCCTGCGCCGGAATACGGTCTGTCGATTCCGCCCCTGGCGGAAGGCGGATGGTGGCTGATGGCCGGGTTCTTCCTGACCCTGTCTGTGATGTTATGGTGGGTGCGGGTCTATACACGGGCCAGGGCCCATGGGATGGGTACGCATGTTGCCTGGGCCTTCGCCTCCGCGATCTGGTTGTTCCTGGTCCTTGGGTTCATTCGACCCTTGCTGATGGGCAGCTGGAGTGAGGCGGTACCCTTTGGCATCTTCCCGCATCTGGACTGGACGGCGGCCTTCTCACTGCGATACGGCAACCTGTTCTACAATCCGTTCCATATGCTCTCCATCGCATTCCTGTATGGATCTGCGCTGTTGTTTGCCATGCACGGGGCGACCATCCTGGCCGTGACCCGCTATGGCGGTGATCGGGAAATCGAACAGATCGTGGATCGGGGTACGGCCTCTGAACGCGCCGCCTTGTTCTGGCGCTGGACGATGGGCTTCAACGCCTCGATGGAAAGTATTCACCGCTGGGCATGGTGGTTTGCCGTCCTTACCACATTGGTAGGCGGTATCGGCATACTGCTGACCGGGACCGTGGTTGATAACTGGTACCTGTGGGCTGTGAAGCACGGGGTTGCACCAGCCTATCCACCGGTCTGGGATCCCGCTGCCGTTGACCCACAGATGGGAGGCAACTGA
>GB_GCA_002696645.1 2
ATGGTTGAGTATCAAAACATCTTCACGCGCATTCAGGTCCACGGAGCACCGGATCTGGGCGTAGAGGCGGGAGACAGCCCCCTGTGGCGTGGCAAAACAACGGGCAAGAGCACGTTGATGGGCCGCATCGGGGACGCGCAGATCGGTCCCTTCTATCTCGGCTTTACCGGGGTGGCTGCTTTGGCAGCGGGTCTGACCTCTTTCATGATTATCGGGTTTAACATGCTGGCCTCGGTCAACTGGGATCCGATAGAATTCATACGCCAGCTTTTCTGGCTGGGGTTGGAGCCGCCTGCGCCGGAATACGGTCTGTCGATTCCGCCCCTGGCGGAAGGCGGATGGTGGCTGATGGCCGGGTTCTTCCTGACCCTGTCTGTGATGTTATGGTGGGTGCGGGTCTATACACGGGCCAGGGCCCATGGGATGGGTACGCATGTTGCCTGGGCCTTCGCCTCCGCGATCTGGTTGTTCCTGGTCCTTGGGTTCATTCGACCCTTGCTGATGGGCAGCTGGAGTGAGGCGGTACCCTTTGGCATCTTCCCGCATCTGGACTGGACGGCGGCCTTCTCACTGCGATACGGCAACCTGTTCTACAATCCGTTCCATATGCTCTCCATCGCATTCCTGTATGGATCTGCGCTGTTGTTTGCCATGCACGGGGCGACCATCCTGGCCGTGACCCGCTATGGCGGTGATCGGGAAATCGAACAGATCGTGGATCGGGGTACGGCCTCTGAACGCGCCGCCTTGTTCTGGCGCTGGACGATGGGCTTCAACGCCTCGATGGAAAGTATTCACCGCTGGGCATGGTGGTTTGCCGTCCTTACCACATTGGTAGGCGGTATCGGCATACTGCTGACCGGGACCGTGGTTGATAACTGGTACCTGTGGGCTGTGAAGCACGGGGTTGCACCAGCCTATCCACCGGTCTGGGATCCCGCTGCCGTTGACCCACAGATGGGAGGCAACTGA
>GB_GCA_002699025.1
ATGGCCCGCTACCAGAACATCTTCACGCAGATCCAAGTCGTCGGTCCGCCGGACACGCCGCCGCCGATCGACCCGGACTTCCGTACGAAGAAGACGCGCATGTCGCGGCTCCTCGGGTGGTTCGGCAACCCGCAGATCGGCCCCGTCTACCTGGGCTACACCGGCCTGGCGTCCGCGATCAGCTTCTTCATCGCTTTCGAGATCATCGGGCTCAACATGCTGGCCTCGGTGGACTGGGACGTCGTTCAGTTCATCCGCCAGCTCCCCTGGCTCGCGCTCGAACCGCCCCCGCCCTCTGCCGGGCTCTCCATCCCGACGCTTCAGGAGGGCGGCTGGTGGCTCATGGCCGGCTTCTTCCTCACGGCGTCGGTCATTCTCTGGTGGATTCGCACCTATCGGCGCGCACGCGCCCTGAAGATGGGCACGCACGTCGCGTGGGCCTTCGCCTCGGCGATCTGGCTCTACCTCGTCCTCGGCTTCATTCGCCCCTTGCTGATGGGGAGCTGGGGGGAGGCGGTGCCCTTCGGCATCTTCCCGCACCTCGACTGGACCGCCGCCTTCTCCGTTCGCTACGGCAACCTCTTCTACAACCCCTTCCACTGCCTCTCGATCGTCTTCCTCTACGGGTCGACGCTCCTCTTCGCCATGCACGGCGCGACGGTGCTCGCGCTCGGGCACGTGGGCGGTGAGCGTGAGGTGAGCCAGGTGGTCGACCGCGGCACGGCGGCCGAGCGCGGGGCGCTCTTCTGGCGCTGGACGATGGGCTTCAACGCGACCTTCGAGTCCATCCACCGCTGGGCCTGGTGGTTCGCGGTGCTCACGCCGCTCACCGGAGGCATCGGCATCCTCCTGACCGGCACCGCCGTCGACAACTGGTATCAGTGGGCCGTCGAGCACGACTTCGCGCCGGCCTATGAGGAGTCCTACGAGGTCGTCCCCGACCCGGTCGACGACCCGGCGAACGAGGACCTGCCCGGTATGCGCGGTGAGTCCACCGCGCAGTGGGAGCCGACCCCCTACGTGCCCGCCGAGGAGCCGGAGGCGCCCGAGGATGGTGCGGACGGCGCGGCCGCGGTCGAAGGCGTCGACGCCGAGGGCGGCGAGGATGCCGCCGCGGATCCCGCGAGCGAGGGCACGAGCGGCCAGCCGGAGACCGGCGCCGCGGCCCCGGAGAGCGAGCGCCTTCCGGACGAAGCGGCGGCGGCCGAGCCCGAAGGGGCTGCGCCGGAGCCCGAACCCCCCGCGCCGTCCGAGACGGCTGCCCCGAGCGAACCCGAGGCGCCCAGCGCGATGACCCCGGAGCAACCGTGA
>GB_GCA_002699695.2
ATGGCAGAATATCAAAATATTTTCACTCAAGTACAGGTGAAGGGTCCCCCTGAGTTGGGGATTGATGAGCGGGGTGTTCTGACTAACGAGAGAACAGAATCCACTAGTAATAATACTCTAGTAGGTAGATTAGGAAATGCCCAACTAGGACCGATCCATTTGGGAATGTTTGGGGTGGTTTCCATATATTTGTTCGCGGTTTGGTTTATGATTGTAGGATTTGGAATGCTACAGAGTGTAGGCTATAACTTCGCTGAATTTTTCCAAAGGCTGTTCTGGTTGTCCCTTGATCCACCTTTGGAAAAACACGGGTTATCCTTTCCGCCACTAAATGAGGGTGGCCTATATATGATAGCAAGCATGTGTCTTCTTTTATCGGTGTTAAGCTGGTGGGTACGTTCTTATCTTAGAGCTCATGAATTAGGTATGGGTAAACATGTCTGCTGGGCTTTTGCCGCAGCCATATGGTTGTTCCTTTGTTTAGGCCTATTTAGGCCGCTTGCAATGGGTTCTTGGTCAGAAATGGTGCCTTATGGAATATTTCCTCATTTGGATTGGACCAATTATTTTTCTTTGAACTACGGAAACTTGTTTTACAATCCATTTCATGCGCTTTGTATAGCTTTTTTATACGGGTCTGCATTACTCTTTGCAATGCATGGAGCTACAATCCTGGCAGTATCTAGGTTAGGTGGTGACCGGGAACTGGAGCAAATTTATGACCGGGGAACCGCATCAGAACGTGCGGCTCTTTTCTGGAGATGGACCATGGGTTTCAATGCTTCGATGGAAGGTATCCACAGATGGGCATGGTGGTTCGCAGTATTGGTTCCAATAACTGGTGGGATTGGAATAATTCTTACTGGTACAGTTGTAGATGATTGGCGATATTGGGCAATCGAACACGGTTTTGCTACAGAAGTACCGTATTCTGTACCTGAATCATCTCTAATTAAGGAGTAA
>GB_GCA_002700095.1
ATGGGTACCTATTCCAGCATCTACAATCGCATCCAGATCCGCGGACCATTCGATCCCGGCGTGCCGCTGAAGCACTCCTCGGACACGCGGATCCAGACCAAGACCTTTTCCTACTGGCTCGGCAAGATTGGCGATCCGCAGGTCGGCCCGCTCTATCTCGGCTGGTCGGGAGCAGCGTCCCTGGCATTCGGCTTCATCGCCATCGAGATCATCGGGCTCAACATGTGGGCCTCTGTCGACTGGGATCCCTACGCATTCGTGCGAAATCTCGCCTTCCTGTCTCTCGATCCGCCACCAGCGAAATACGGACTCAACCCGCTGGTGCCGCTCGGCGACGGCGGCTGGTGGATCCTCGCCGGTTTCTTCCTGACCGCTTCGATCCTTCTCTGGTGGGTCAGGAGCTACACCCGCGCCCGGGCGCTCGGCATGGGCACCCATACGAGCTGGGCCTTCGCCTCGGCGATCTTCCTCTACCTCTCCCTCGGCCTGTTCCGGCCGATCCTGATGGGCTCCTGGTCGGAAGCCGTGCCTTTCGGCATCATAACTCATCTCAACTGGACGGCCTCGGTCTCGGTGCTCTACGGCAACTGGTACTACAACCCGTTCCACATGCTCTCGATCGTCTTCCTCTACGGCTCGACCATGCTCTTCGCCATGCATGGCGCGACGATCCTCGCCGTCTCGCGCTTCGGCGGCGAGCGGGAAGCCGAGGAAATCGTCGACCGCGGAACGGCGGCCGAACGCGGCGCCCTCTTCTGGCGCTGGACCATGGGCTTCAACGCCACCTTCGAGTCCATCCATCGCTGGGCCTGGTGGTTCGCCGTGCTGACCACCTTCACCGGGGCGATCGGCGTTCTCCTCACCGGCACTGTCGTCGACAACTGGTACCTGTGGGGCGTCAAGCACGGCATCGCGCCGAACTATCCGTCCGTCTATCCGTCCTTCCCGATCCCTGACGAAGCCACGCGGAGTGTGATGCAATGA
>GB_GCA_002703585.1
ATGATTGAATATCAAAATATCTTTACAACAGTGCAGGTGGCAGCACCTGACTACGCGGGTGTCCCCGTCGAAAACACCCATGATGACCGCACAGGCGTGCTGACTCACAGCTACCTGATGGGCAAATTGGGTGACGCGCAGATTGGTCCGATCTACCTTGGCCCTCTCGGTGTCGCGGCGCTTTTCACCGGCACAATTGCCTTCCTAATCATTGGCTTGAACATGTTCGCCTCTGTGAACTGGGATCCCATCGAGTTTGTTCGCCAGCTATTCTGGTTGGCACTCGAGCCTCCTGGTCCTCAATACGGCCTTTCCTTCCCACCACTGAATGATGGTGGATGGTGGTTGATAGCAGGCGCCTTCCTGACGCTCTCTATCATGCTCTGGTGGTGGCGAACATTTGCGCTCGCTAACAACTACGGCATGGGTAATCAGATGGCATGGGCATTTGCCGCAGCGATTTGGCTCTACCTGGTCTTGGGCTTCATTCGCCCTGTTCTTATGGGAAGTTGGTCTGAAGCCGTACCGTTTGGGATCTTCCCGCATCTGGACTGGACGGCAGCATTCTCACTGCGTTACGGGAATCTGTTCTACAACCCATTCCATATGTGGAGCATCTTCTTCCTATACGGATCAGCGGTCTTATTTGCGATGCACGGGGCCACTATTTTGGCGACTAGCCGATATGGCGCAGACCGTGAAATNGATCAGATCACCGATCGTGGTACAGCCGCAGAACGCGGTGCCCTCTTCTGGAGATGGACCATGGGCTTCAACGCTTCAATGGAATCCATCCACAAGTGGGCATGGTGGTTCGGTGTGCTGACCTGTGTCACAGGCGGTATCGGCATCCTCCTCACAGGAACCGTTGTGGAGAACTGGTATCTGTGGGGTATGAAGCACGGTCTCGTACCCACCTATCCAATGATTGGCGANNCNGTCGTCGATCCACTACTGANTGANGGTGCACAATGA
>GB_GCA_002704385.2
ATGGGTGAATATAAAAATATTTTCAATCAAGTCCAGGTTCAGGGGCCAATTGAATGGGGCGTGGATAATGATAGGAACATGTCTTCAGAAAGAACTGAGCGTGCTCGCTTTAACACTTGGCTAGGTTGGTTTGGCAACGCACAATTGGGGCCAATTTATTTAGGAACTTGGGGGTTAGTATCCCTTATAACAGGGTTAGCATGGTTTTTGATAGTTGGGTTTTCGATGCTTGCGTCTGTTGACTTTAACCTTGCAATATTTGTTAGGGAATTATTCTATTTATCCTTGGATCAACCTGGTGAGGAATATGGGTTAGGCATTCCACCTCTTAATGATGGTGGGTTATGGCTTATTGCCTCATTTTTTCTTCTTATAAGTGTTATGACTTGGTGGGTTAGGACTTATCGTAGGGCTGAAGATTTGGGAATGGGAAAACATATTGCATGGGCGTTTCTTGCCGCTATATGGCTGTTCTTAGTCTTAGGATTAATTCGACCAGTTCTTGTGGGATCATGGAGCGAAGCAGTTCCATACGGGATTTTCTCGCATCTTGATTGGACAATGGATTTCTCTGTTAGATACAATAATCTTTTTTATAATCCTTTTCATGGATTAAGCATAGCTTTCCTTTACGGCTCAGCATTACTATTTGCAATGCATGGAGCCACTATTCTGGCGACCAGTCGATTTGGTGCAGATAGAGAGATTGAGCAAATTGTTGATAGAGGAACTGGTTCTGAAAGGGCCGCCCTTTTTTGGAGATGGACAATGGGTTTTAATGCGTCCATGGAAGGCATACATAGATGGGCTTGGTGGTTTGCAGTTCTGTGTCCGATAACAGGAGGTATAGGAATATTACTAACTGGTACCGTTGTTGATGATTGGTATGGATGGGCTCAAATTCATGGCTTTGCGCCGCTTGATTCTGCTCCAAATGGAACTGAAAATACTTATCAAGTTAATTTAGGAGAATAG
>GB_GCA_002705045.2
ATGGCTGAATATCAGAATATCTTCACTCAGGTGCAAGTACGCGGACCTGCTGAAGTTGGATTGGATCCAAAAGGTATCCTGCAGGCGGAACGTGGTGGAACACCCCGGTTCTCCAACTTGTTGGGTTGGATGGGCAATGCTCAATTAGGACCGATACATCTTGGAATGTTTGGCGTAATATCGGTGTATATGTTTGCAGTTTGGTTTTTACTTGTGGGCTTCAATATGCTCGGTCAAGTTGATTATAATTTTTATGAATTTATCAAGCAGGGATTCTGGTTGGCGATGGAGCCCCCTCCTGAGGAGTATGGTCTTTCAATGCCACCCCTCAATGAAGGTGGGATGTATATGATTGCCAGTATGTGTCTTTTAATTTCGGTCATAAGCTGGTGGATCAGATCTTATATTCGAGCTAATGAGCTTGGAATGGGTAAACATATTTGTTGGGCTTTCGCAGCTGCAATATGGCTTTTCCTCGTGCTCGGATTATTTAGACCATTAGCGATGGGATCCTGGTCTGAAATGGTACCGTATGGAATATTTCCACACTTAGATTGGACCAATTACTTTTCTCTAAATTACGGAAATCTTTTCTATAATCCTTTTCATGCTTTATGTATTGTATTCCTTTATGGCTCTGCTTTACTTTTCGCTATGCATGGTGCGACCATCTTGGCTGTTTCTCGATATGGTGGAGACCGAGAGTTAGAGCAAATATATGATAGAGGTACTGCGTCAGAAAGAGCTGCCCTTTTTTGGAGATGGACAATGGGATTTAATGCCTCGATGGAGGGTATTCACCGATGGGCTTGGTGGTTTGCAATCTTAGTTCCAATCACTGGGGGAATTGGCATATTACTAACAGGTACGGTTGTTGACGACTGGCGCGAGTGGGCAATAGTACATAATTTTGCGGCCGAACTTGAGTACTCAGTACCAGAATGTTCAGCGGTTTGTGAAAGACTAACGGCTGCAAACTAG
>GB_GCA_002708825.1
ATGGCCCAGTACCTGAATTTCATCACGCCGGTGAAGGTGAGCGGACCGATGGAAGCGGGCATGCCGCTTCCGCGCGGCGACTCACCGCGCCTCGGCCAGCCGTTCGCCGTGAAACTGTTCGGCATCATCGGCAATGCGCAGATCGGCCCGATCTATCTCGGCTGGCTCGGCACGCTGTCGCTCCTGTTCGGCTTCATCGCCTTTGAGATCATCGGCCTCAACATGCTGGCCTCGGTCGGCTGGGATCCGGTCCAGTTCGTGCGCCAGCTTTTCTGGCTCGGCCTGGAGCCGCCCCCGGCAAAATACGGCCTGACCGTCCTGCCGCCGCTTGCCGAAGGCGGCTGGTGGCTGATCGCCGGCTTCTTTCTCACCCTGTCCGTCATCCTGTGGTGGGTGCGGGTCTACCGGCGCGCGCGCCAGCTCGAACTCGGCACCCATGTCGCCTGGGCCTTTGCCTCGGCGATCTGGCTCTTCCTGGTCCTGGGCTTCATCCGCCCGCTGTTGATGGGCAATTTCTCGGAGGCCGTGCCGTTCGGCATCTTCCCGCATCTCGACTGGACGGCGGCCTTCTCGATCCGCTACGGCAACCTCTACTACAACCCCTTCCACTGCCTCTCCATCGTCTTCCTCTACGGTTCGGTGCTGCTCTTCGCCATGCATGGCGCGACGATCCTTGCCGTCGGCAGGTATGGCGGGGAACGCGAACTCGAGCAGATCACCGATCGCGGCACGGCATCCGAGCGCGCCGCCCTGTTCTGGCGCTGGACGATGGGTTTCAACGCCACGATGGAGTCGGTTCACCGCTGGGCCTGGTGGTTCGCCATCCTGACCCCGCTGACCGGCGGTATCGGCATCCTGCTGACCGGCACCGTGGTGGACAACTGGTACCTCTGGGGCATGCAGCACGGCATCGTCGCCCCGTTGCCTGACGTTTTCCCGGGCGTCGTTGATCCGGCGATACAGTGA
>GB_GCA_002709505.1
ATGTCTCAGTATCAAAACATCTTCACGCTGACGCAGGTGCGCGGTCCCTTCGAGGAGGGGATCCCGCTGCCCGCCGGGGACAGCCCGCGCAGCGGCAAGCCGTTTCACCTCTGGATCGCCGGCCTGTTCGGCAACGCGCAGATCGGTCCGATCTACCTGGGCTTTCTCGGCTCCGTCTCGATCGCCTGCGGCGCGATCGCCTTCCTGATCATCGGCCTCAACATGTGGGCGTCGGTGGGCTGGGATCCGGTGCAATTCGTCCGCCAGCTGTTCTGGCTGGCGCTCGAGCCGCCGCCGGCGAAATACGGCCTCAAGATCATTCCGCCGCTCAGCGAGGGCGGCTGGTGGATCATCGCCGGCTTCTTCCTGACGACGTCGGTGCTCTTGTGGTGGGTGCGCATGTACAGACGGGCGCGCCAGCTTGAAATGGGCACACACGTGTGCTGGGCCTTCGCAGCCGCGATCTGGCTGTTCCTGGTGCTCGGTTTCATCCGGCCCGTGCTGATGGGCAGCTGGGCGGAAGCCGTTCCCTTCGGCATCTTCCCGCACCTCGACTGGACCGCGTCCTTCTCGATCCGCTACGGAAACCTCTACTACAATCCGTTCCACGCGCTTTCGATCGTCTTCCTCTACGGCTCGGTCCTGCTGTTTGCCATGCATGGCGCGACGATCCTGGCGGTCACCCGCTACGGCGGCGAGCGCGAGCTGGAGCAGATCAGCGACCGCGGAACGGCCTCGGAACGCGCCGCCCTCTTCTGGCGCTGGACCATGGGCTTCAACGCCACGATGGAATCCGTTCACCGCTGGGCCTGGTGGTTCGCGGTCCTGACCCCGCTGACCGGCGGAATCGGCATCCTGCTGACCGGCACGGTCGTCGACAATTGGTACCTTTGGGGCATCAAGCACGGCATCGTCGCGCCGCTCCCCGACATCTATCCGGGCGTTGTCGACCCGGCAATGACAGGAGGCGGACAATGA
>GB_GCA_002709955.1
ATGGTTGAGTATCAAAACATCTTCACGCGCATTCAGGTCCATGGAGCACCGGATCTGGGCGTAGAGGCGGGCGACAGCCCCGTGTGGCGTGGCAAGACAACGGGCAAGAGCACGTTGATGGGCCGCATCGGGGACGCACAGATCGGTCCTTTCTATCTCGGCTTTACCGGGGTGGCTGCCTTGGCGGCGGGTCTGACGTCTTTCATGATAATCGGGTTTAACATGTTGGCGTCGGTCAACTGGGATCCCATAGAATTTATCCGCCAGCTTTTCTGGCTGGGGTTGGAGCCGCCTGCACCGGAATACGGTCTGTCGATTCCGCCTCTTGCAGAGGGCGGCTGGTGGCTGATGGCCGGGTTCTTCCTGACCCTGTCTGTAATGTTGTGGTGGGTGCGGGTCTATACAAGGGCCAGGGCTCATGGCATGGGAACGCATGTCGCCTGGGCCTTTGCGTCTGCGATCTGGCTGTTCCTGGTCCTTGGGTTCATCCGACCCCTGCTGATGGGCAGTTGGAGTGAGGCGGTGCCCTTTGGCATCTTCCCGCATCTGGACTGGACGGCGGCCTTCTCACTGCGATACGGCAACTTGTTCTATAATCCGTTCCATATGCTCTCCATTGCCTTCCTGTATGGGTCGGCACTGTTGTTTGCCATGCACGGGGCGACCATCCTGGCCGTGACCCGTTATGGCGGGGACCGGGAAATTGAACAGATCGTGGATCGGGGTACGGCCTCTGAACGCGCGGCCTTGTTCTGGCGCTGGACGATGGGCTTCAACGCCTCGATGGAAAGTATTCACCGCTGGGCATGGTGGTTTGCCGTTCTGACCACATTGGTGGGTGGTATCGGCATTCTGTTGACCGGGACCGTGGTTGATAACTGGTACCTGTGGGCTGTTAAACACGGGGTTGCGCCAGCCTATCCACCGGTCTGGGATCCGGCTGCCGTTGACCCACAGATGGGAGGCAACTGA
>GB_GCA_002711145.1
ATGGTTGAGTATCAGAATATTTTTACGCAGGTGCAGGTCCAAGGGCCCCCTGAAATGGGGGTTGAAGAGGGTGTACCTCTGAATGAAAGGACAAATTCAGCTCGATTTTCGAAATTATTAGGTTGGTTTGGAAATGCTCAACTTGGTCCGATCTATTTAGGATCATTTGGTGTGGTTGGTCTTGCCACAGGGTTAATTTGGTTTGTAATGGTTGGCGCAAGTTATTGGGCGCAGGCTGATTATAACCCAGCTATATTTCTGAGAGATTTATTTTACTTCTCGTTGGAGCCGCCGGCCGAGGAATATGGGTTGAGCATGCCGCCCATGAAAGAAGGTGGTTTGTGGTTGATCGCTAGTTTCTTTTTGCTTGTTTCAGTACTGTCGTGGTGGCTGAGATCCTACGAGCTAGCAAGGCAACTCAAAATGGGTAAGCATGTATTTTACGCTTTTGGTGCTGCAATATGGCTATTCTTAGTTCTTGGTTTAATTCGACCAGTCTTAATGGGTAGTTGGTCTGAGGCTGTCCCATACGGAATTTTTAGTCACCTAGACTGGACGATGAACTTTTCTGTGGTTTACGGCAATCTTTTTTACAACCCATTTCATGCCCTGAGCATAGTATTCCTTTATGGCTCAGCACTATTGTTTGCCATGCATGGAGCGACGATTTTAGCGGTCTCAAGGTTTGGTGGGGACAGAGAATTAGAGCAAATAGCGGATCGCGGCACCGCATCCGAGCGTGCAGCATTGTTCTGGCGCTGGACCATGGGCTTTAATGCCTCGATGGAGGGTATTCATCGGTGGGCTTGGTGGTTTGCGGTTTTAACCACTATTACCGGGGGTATCGGCATACTTTTGACTGGCACCGTTGTAGACAATTGGTACTATTGGGCTCAGCTTCATGGCTATGCCCCAATGAATTGA
>GB_GCA_002720475.1
ATGGCTGAATATCAGAACATCTTTACCCAGGTGCAGGTGCAGGGCGCACCCGAATGGGGCATGGACGACACCGGCGGCCGGCTGATGGAGGAACGCGCCGGCACGCCGCGCTTTTCCACCCTGATCGGATGGCTGGGCAATGCGCAGCTGGGGCCGATCAATCTCGGGATGCTGGGGGTGGTGAGCCTTGCCAGCGGCTTTCTGTGGTTCTTCATCGTGGGTCTCAACATGCTGGCGCAGGTCGGCTGGTCGATCCCCGAGTTCCTGCGGCAGCTCTTCTGGCTGGCGCTGGAGCCGCCGGGACCGGAATACGGCCTCTCGATGCCGCCCCTGAATGACGGGGGCTGGTATGTCATCTCCTCCTTCTTCCTGCTGGTGGCGGTGCTGGCCTGGTGGGCGCGCAGCTATCAGCTCGCCGCGAGCCACAAGATGGGCAAGCATGTCTTCTGGGCCTTCGGCTCGGCGATCTGGCTGTTCCTGGTGCTGGGCCTCTTCCGCCCGATCCTGATGGGCTCCTGGTCGGAGGCGGTGCCCTACGGCATCTTCCCGCATCTCGACTGGACCACGGCCTTCTCGATCCGCTACGGCAACCTCTACTACAACCCGTTCCACTGTCTTTCGATCGTGTTCCTCTACGGCTCGGTGCTTCTGTTCGCCATGCACGGGGGGACGATCCTGGCCGTCACGCGCTATGGCGGCGACCGGGAACTGGAGCAGATCGTGGACCGGGGCACCGCCTCGGAGCGCGCCGCCCTCTTCTGGCGCTGGACGATGGGCTTCAACGCCACGATGGAGGGCATTCACCGGTGGGCCTGGTGGTTCGCGGTGCTCACACCCGTTACCGGCGGCATCGGTATCCTGCTGACGGGGACCGTCGTGGACAACTGGTTCATCTGGGCGCAGGAGCACAATTTCGCGCCCCTCTATGACGGATCCTACGGCTACGAGGCTTACGGCTCCTACGAAGCCTTCATCGGACAGGGAGGAGAGTAA
>GB_GCA_002725175.2
ATGGGTGAATATAAAAATATTTTCAATCAAGTCCAGGTTCAGGGGCCAATTGAATGGGGCGTNGATAATGATAGCAACATGTCTTCAGAGAGNACTGAGAGNGCTGGCTNTAACACTTGGCTAGGTTGGTTTGGCAATGCACAATTGGGACCAATTTATTTAGGAACTTGGGGGTTAGTATCCCTTATAACGGGTTTAGCGTGGTTTTTAATAGTTGGATTTTCTATGCTTGCATCAGTTGATTTTAATCTTGCAATATTTTTTAAGGAATTGTTCTATTTATCTTTAGATCAACCTGGTGAAGAATATGGATTAGGCATTCCACCTCTTAATGATGGCGGATTATGGCTTATAGCATCATTTTTTCTTCTTATTAGCGTTATGAGTTGGTGGGTTAGGACTTATCGTAGAGCTGAAGATTTAGGNATGGGAAAGCATATAGCATGGGCATTTCTTGCTGCTATATGGCTATTCTTAGTCTTAGGATTAATTAGGCCAATTCTCGTGGGGTCTTGGAGCGAAGCAGTTCCATACGGAATTTTTTCCCATCTCGATTGGACAATGGACTTTTCCGTTAGACATAATAATCTTTTTTATAANCCCTTCCACGGATTAAGCATAGCTTTCCTTTATGGTTCAGCATTACTATTCGCAATGCATGGCGCTACTATTCTGGCGACCAGTCGATTTGGTGCAGATAGAGAGATAGAGCAAATTGTTGATAGAGGAACCGGTTCAGAAAGNGCNGCCTTGTTTTGGAGATGGACAATGGGTTTTAACGCGACCATGGAAGGTNTACATAGGTGGGCCTGGTGGTTTGCAGTGCTATGTCCGATAACGGGAGGTATAGGAATATTGCTAACTGGTACCGTTGTTGATGATTGGTANGGATGGGCTCAAATTCATGGCTTTGCACCTCTTGATTCAGCACCAAATGGTACTGAAAATACTTATCAAGTTAATCTGGGAGAATAA
>GB_GCA_002729695.1
ATGATACGCTACCAGAACATCTTCACCCAGGTTCAGCTTGCCGGTCCGCCCGAGATGGGGATCGACCTGCCCGAAACCGACGATGCCCGCATCCCGCTTCACTGGAACGCGCACTGGTTCGGCAAGCTGGGGCAGGCGCAGTTCGGGCCGATCTACCTCGGCTGGCTGGGCCTCGCTTCGCTGCTGTTCGGCTTCTTCGCGATCGAGATCATCGGGCTCAACCTGCTGGCCTCGGTCAACTGGGACCCGCAGGCTTTCGTGCGCGAGTTCTTCTGGCTCTCGCTCGATCCGCCGGGGCCCGAATGGGGATTTACGCCCTTCGTGCCGCTGGCCGAAGGAGGCTGGTGGATCCTCGCCGGGTTCTTCCTCACCATCTCGATCCTGCTGTGGTGGCTGCGGACATATCGGCGGGCCAAGGCGCTCGGCATGGGGCTCCACGTGTGCTGGGCCTTTGCCAGCGCGATCTGGCTGTTCCTGGTGCTCGGCTTTATTCGCCCCGGCCTGATGGGCAGTTGGTCCGAGGCCGTGCCCTTCGGCATCTTCCCGCACCTCGACTGGACCAACAATTTCTCGCTGACCTACGGCAACCTGTTCTACAACCCGTTCCACTGCCTTTCGATCGCGTTCCTGTACGGCTCTGCCCTGCTGTTCGCGATGCATGGCGGGACGATCCTTGCGGTCAGCCGCTATGGGGGGGAGCGGGAGATCGAGCAGATCACCGATCGCGGCACCGCGGCCGAACGGGCCGGCCTGTTCTGGCGCTGGACGATGGGCTTCAACGCCACGATGGAATCGATCCACCGCTGGGCGTGGTGGTTCGCGATCCTGACCACGCTGACCGGCGGGATCGGCATCCTGCTGACGGGCACCGTCGTCGACAACTGGTACCTGTGGGCCCAAGAACACCACTACGCGCCAAGCTGA
>GB_GCA_002729695.1 2
ATGGCATCCTTCCATAGCCTCTATTCGCAGATCCAGATCCACGGGCCCTACGACGAGGGGCTGCCACTGAGGGGGGATGAATCTCCGCGCCTGATCAAGCCCTTCCTCAATCGCTGGATCGGCAAGATCGGCGACCCGCAAATCGGGCCGACCTATCTTGGCTTCTGCGGCATCGCATCGCTCATCTGCGGCTTCATCGCGATCGAGATCATCGGCCTCAACTTCTGGGCATCGGTCCACTGGAACCCGGTCGCCTTCATCGAAGGCATGGCATGGCACCGGCTCGATCCGCCGGAGGCGAAGTGGGGCTTTACCCCGTTCGTCCCGCTGGCAGAGGGCGGCTGGTGGATCTGGGCAGGCTTTTTCCTCACCGCGTCGATCCTGCTGTGGTGGTGCCGCATGTACCTGCGCGCCAAGGCGCTGGGGATGAGCACGCATGTCGCCTGGGCCTTTGCCAGCGCAATCTTCCTCTATCTCAGCATAGGCTTCATCCGCCCCATGCTGATGGGATCGTGGCACGAGGCACCGCCCTTCGGGATCATCCCGCACCTCAACTGGACCGCTTCGCTGTCCGTCCTCTACGGCAATTTCTACTACAACCCGTTCCACTGCTTCTCGATCGCGTTCCTGTATGGATCGGTGCTGCTCTTCGCGATGCACGGCGGGACAATTCTGGCAGTCTCCCGCTTCGGTGGGGAGCGTGAGACCGAAGAGATCGTCGATCGCGGCACTGCGGCGGAGCGCGGTGCGCTGTTCTGGCGCTGGACGATGGGCTTCAACGCCACCTTCGAATCGGTTCACCGCTGGGCGTACTGGTTCGCGATCCTCACGACATTCTCGGGCGCGATCGGCATCCTCCTGACGGGCACGGTGGTCGATAACTGGTATCTGTGGGGCGTCAAATGGGGCCTCGCGCCCGAATACCCCGCGACCTACCCCGACATGACGCTGCCGCCGGACATTGCCGAGCAGGTCCGCGCGATCACCGAGGCTCCCGGTCGGTCGACCGCCATGGTTCCCCCTGCGCCGGAGGCGACGCAATGA
>GB_GCA_002733645.1
ATGGCACGATACCAGAATATATTTACCCAAGTGCAACTGGCTCATGCACCCGAAATGGGAATTCCGCTGTCAGCTGGCGAAGCCGGTGACCGGACCAAGGATACCTCGTTCAGCTACTGGATGGGGAAATTCGGACAGGCGCAGATCGGCCCGATCTATCTGGGCTGGCTGGGCATTGCGTCCTTGCTCTTCGGCTTTTTCGCCATAGAGATTATCGGCCTGAACATGCTGGCTTCGGTGAACTGGGATCCGGTTGAATTTGTTCGCCAGTTTTTCTGGCTGACGCTTAACCCGCCAGCGGCGGAATATGGTTTCACACCGTTCGTGCCACTGTGGGATGGCGGCTGGTGGATTTTGGCCGGCTTCTTCCTGACCACATCGATCCTGCTGTGGTGGGTTCGTACCTATCGCCGGGCAAGAGCGCTTGGCATGGGCACCCATGTGTCCTGGGCTTTCCTGAGTGCGATCTGGCTCTATCTGGTGCTCGGTTTCATTCGCCCGTTTTTCATGGGGGAATGGGCGCAAGCGGTGCCTTTCGGCATTTTCTCGCATCTGGAATGGACGAACAATTTCTCGCTGACTTATGGCAATCTGTTCTACAATCCATTCCACGCGCTCTCGATTGTATTCCTCTATGGATCGGCCTTGCTGTTCGCCATGCACGGCGCGACGATCCTGGCGGTCGGCCGCTATGGCGGCGAACGCGAGCTGGAGCAGATCACCGATCGCGGTACTGCGTCCGAGCGGGCAGCGCTGTTCTGGAGATGGACGATGGGTTTCAACGCGACGATGGAATCAATCCATCGCTGGGCCTGGTGGTTCGCAGTGCTCTGCCCGCTGACCGGTGGCATCGGCATATTGCTGACCGGCACCGTGGTCGACAACTGGTATCTCTGGGCGATTGAGCATCACTACGCACCCGAATATTGA
>GB_GCA_002737115.1
ATGCTTGAGTACCAGAATCTCTTCACGCGCGTCCAAGTTCGTACCGTTCCCGAGGCGGGTATCCCGATCGAGGATTCGCCGGGCGGACGCGCGGGCACAGGGGCCTTCTCGTATCTCGCCGGTAAGTTCGGCGATGCGCAGATCGGCCCGATCTATCTTGGCACCGCGGGCACGTTCTCCCTCCTCTTCGGCTTCCTCGCCTTCGAGATCATCGGCCTGAATATGTGGGCCTCCGTGGGCTGGGATCCGGTCGAATTCATTCGACAGCTGCCGTGGCTGGCCCTTGAACCGCCGCCACCACAGTACGGGCTGCACCTTCCGCCGCTACAGCAAGGCGGCTGGTATCTGATGGCCGGTTTCTTCCTCACGGTCAGCATTCTGCTCTGGTGGCTGCGCGTGTACCGTCGGGCCGCGGCGTTGAACATGGGCACGCATCTGCCGTGGGCGTTCGCCTCGGCGATCTTCCTGTACTCCGCGTTCTTCTTCCAGCCGCTGTTGGTTGGCAGCTGGAGTGAGATGGTGCCCTTCGGCATCTTCCCACACCTCGACTGGACATCGGCTTTTTCGATTCGCTACGGGAACCTGTACTACAATCCGTTCCACGCGCTTTCGATCGTCTTCTTGTACGGCAGCGCGGTGCTCTTCGCCATGCACGGCGCGACCATCCTGGCGGTGGCCCGTCTCGGCGGTGAACGCGAGATCGAGCAGATCACCGATCGTGGTACGGCCGCCGAGCGCTCTATGCTGTTCTGGCGCTGGACGATGGGTTTCAACGCGACGATGGAGTCGATCCATCGGTGGTCCTGGTGGTTCGCTGTGCTCACCACGTTTACCGGCGGTATCGGTATCCTGCTCACGGGCACCGTGGTGGACAACTGGTATCTCTGGGGTGTCAAACACGGTCTGGTATCACCCTATCCGGCGCAAAACACCCTCACGGCCGAACAGCAGGAATTGCTGCGTGGCCGGTATCAGGGAACCGCACCGGACTCGTTCCCCACGTACGTGGCGCCGCAACCCGCGATGATGCTCGACTCGACGGCCCTGATGACGCCAGCGGATTCCCTGCCGGCGGATTCGGCCCGAGTTGACTCCCTCGCGACGCCGGCAGCAGCCGGTCCCGCTGCCGCGAAGTCGCCCGCCACTCCGGCTGGAGGAAAGTCACCGTGA
>GB_GCA_002778835.1
ATGGCCTACTATCAGAACATCTTCTCCGAGGTGCAGGTCCGCCCCGTCAGCCCGGAGCACGGGATCCCGGTCGAGGTCGACCAGCGCTGGGGCAAGCCGTTCAACTCCTACCTGTTCGGCCTCATCGGCAACGCGCAGGTCGGCCCGATCTATGTCGGGTATCTCGGCGCGCTCTCCTTCGCCTGCGGCCTGATCGCCTTCGAGATCATCGGCCTCAATATGTGGGCGAGCGTGAACTGGGACCCGGTCCAGTTCGTGCGCCAGCTCCCCTGGCTGGCGCTCGAGCCGCCGCGCCCGCAATACGGCCTCAAGATCCTGCCCCCGCTCGCCGAGGGCGGATGGTGGCTGATCGCCGGCTTCTTCCTCACCGCCTCGGTGCTGCTCTGGTGGCTGCGCCTGTTCCGGCGGGCCAAGGCGCTCGGCCTCGGCTACCACGTGCCCTGGGCCTTCGCCTCCGCGATCTGGCTGTTCCTGGTGCTGGGCTTCATCCGGCCGCTGCTGATGGGCTCGTGGAGCGAGGCGGTGCCCTTCGGCATCTTCCCGCACCTCGATTGGACCGCCGCCTTCTCGCTGCGCTACGGCAACCTCTTCTACAACCCGTTCCACATGCTCTCGATCGTCTTCCTCTACGGGTCGACGCTGCTCTTCGCGATGCATGGCGGCACGATCCTGGCGGTGAGCCGCTACGGCGGGGAGCGCGAGATCGACCAGATCGTCGACCGCGGCACCGCCACCGAGCGCGCCGCCCTGTTCTGGCGCTGGACCATGGGCTTCAACGCCACGATGGAGTCGGTCCACCGCTGGGCCTGGTGGTTCGCGGTGCTGACCACGCTCACCGGCGGCATCGGCATCCTGCTCACGGGCACGGTCGTCGACAACTGGTACCTCTGGGCGGTCAAGCACGGCGTCGCCCCGTCCTATCCGCAGGTCTACCCGCCCGTGGTCGATCCGCTGAGCGTGTCGCCCACCAGCCTTCCGGGGAGCGCGCCATGA
>GB_GCA_002783865.1
ATGGCACGATATCAAAATATTTTTACGCAAGTGCAACTGGCTCATGCCCCCGAAATGGGCATTCCATTGTCGGCTTACGAAGCCGGAGGCCGGACCAAGGACACCGCTTTCAGCTACTGGATGGGGAAATTCGGTCAGGCGCAAATCGGCCCGATCTATCTCGGCTGGCTGGGCATTGCGTCCTTGCTCTTCGGCTTTTTCGCCATAGAGATTATCGGTTTGAACATGCTGGCTTCGGTGAATTGGGATCCCGTTGAATTTGTTCGCCAGTTTTTCTGGCTAACGCTTGACCCGCCAGCGGCGGAATATGGTTTCACTCCGTTCGTACCATTGTGGGATGGTGGCTGGTGGATTTTGGCTGGCTTTTTCCTGACCACATCAATCTTGCTGTGGTGGGTTCGTACCTATCGCCGGGCAAGAGCGCTTGGCATGGGCACACATGTCTCGTGGGCCTTTCTCAGTGCTATCTGGCTGTATCTGGTGCTCGGTTTCATCCGCCCGTTCTTCATGGGCGAGTGGGCGCAGGCGGTGCCGTTCGGTATTTTCTCGCACCTGGAATGGACCAACAATTTCTCGCTGACCTATGGCAACCTGTTCTACAATCCGTTCCACGCGCTTTCGATCGTGTTCCTCTATGGCTCGGCCTTGCTGTTCGCCATGCACGGGGCGACCATTCTGGCAGTCGGTCGCTATGGCGGCGAACGCGAGCTCGAGCAGATCACGGATCGCGGCACCGCTTCAGAACGCGCAGCGCTCTTCTGGAGATGGACGATGGGCTTCAACGCGACGATGGAATCGATCCATCGCTGGGCCTGGTGGTTCGCAGTGCTCTGCCCGCTGACCGGTGGTATCGGTATCCTGTTGACCGGCACCGTGGTCGACAACTGGTATCTCTGGGCAATCGAGCATCATTACGCGCCCGAATATTGA
>GB_GCA_002842205.1
ATGTCGGAATACCAGAATCTGTTCACCCAGGTGCAGGCCACAGCGCCCGCATTCGCCGGTGTGCCTGTAGAGCGTGGCCACAAGGAGCGCGAAGGTCCCCCGCTGCATCTGCACTTGCTGGGGCGTATCGGCGACGCCCAGATCGGACCGATCTACCTTGGATGGTTCGGTCTGGCATCGCTGCTGTGCGGTTTCATTGCATTTGAAATCATTGGCTTGAATATGCTGGCTTCGGTCAACTGGGATCCGATCCAGTTCGTCAAGCAGTTGTTCTGGCTTGCGTTGGAGCCGCCAGCACCGGGCAATGGGTTGAAGATTCCGACACTCAATCAAGGCGGTTGGTGGTTGATGGCTGGTTTTTTCCTCACCGCGTCGCTGCTGCTGTGGTGGGTGCGCATGTATCGCCGCGCCAAGGCGCTGGGCATGGGCACGCATGTGGCCTGGGCCTTTGCCGCGGCCATCTGGCTGTATCTGGTGTTGGGCTTCATCCGTCCGCTGTTGATGGGCAGTTGGGGCGAGGCGGTGCCGTTTGGCATCTTCCCCCACCTGGACTGGACAGCTGCTTTCAGCATCCGCTACGGAAACCTGTTCTACAACCCTTTCCACATGCTCTCGATTGCCTTCCTGTACGGTGCGACGTTGCTGTTTGCAATGCACGGTGCCACCATCCTGGCGGTCAGTCGATTTGGTGGCGAGCGTGAAATTGAGCAGATCGTGGACCGTGGCACCGCCAGCGAGCGTGCGGCCCTGTTCTGGCGCTGGACCATGGGCTTCAACGCCACGATGGAATCCATTCACCGCTGGGCCTGGTGGTTTGCGGTGCTGTGCCCCCTGACCGGTGGTATCGGCATTCTGCTGACCGGCACCGTGGTGGACAACTGGTACCTCTGGGCTGTCAAGCACGGCGTGGCACCGATCTATCCGGCGGTGTTTACCCCGCTTGCCGATCCTGCAATCCTGCTGCAAGGAGTCAAACCATGA
>GB_GCA_002842835.1
ATGGCTGAATATCAGAACATATTCACGCAGGTGCAGGTGCGCGGTCCGGCGGAACTGGGCATGGACGACAGCGGCCTGTCCGCGCGGGAGCGTATCGGCACGCCGGGCTTCTCCAACCTGATCGGCTGGATCGGCAACGCCCAGCTTGGCCCCGTCTATCTGGGCTGGACGGGCGTTGTCAGCCTCTTCTGCGGGGTGCTGTGGCTCAACATCGTCGGGCTCAACATGCTGGCCCAGGTTGGCTGGTCGATCCCGGAATTCCTGCGCCAGTTCTTCTGGCTGGCGCTGGAGCCGCCGGGCCCGGAATGGGGGCTGCGCATCCCGCCGCTCGATCAGGGCGGATGGTACATCATCAGCTCGGTCTTCCTGCTGGTCTCGGTGCTGACCTGGTGGCTGCGCACCTACCTGCTGGCTGCCGAGCACAAGATGGGCAAGCATGTCGCCTGGGCTTTTGCCAGCGCGATCTGGCTCTTCCTGGTGCTGGGCCTTTTCCGCCCGATCCTGATGGGTTCGTGGTCCGAGGCGGTGCCCTATGGCATCTTCCCGCATCTCGACTGGACCACGGCCTTCTCGATCCGCTACGGCAACCTCTACTACAACCCGTTCCACTGCCTTTCGATCGTGTTCCTCTATGGCTCGGTGCTGCTCTTCGCCATGCACGGCGCCACGATCCTGGCTGTCACCCGCTTCGGCGGCGACCGTGAGCTGGAGCAGATCTATGACCGCGGCACGGCGAGCGAGCGGGCGGCGCTGTTCTGGCGCTGGACCATGGGGTTCAACGCCACCATGGAGGGCATCCACCGTTGGGCCTGGTGGTTTGCGGTGCTCACTCCCATCACCGGGGGCATCGGCATCCTGCTGACCGGCACCGTGGTAGACAACTGGTTCATCTGGGCGCAGGAGCACAACTTTGCCCCGGCCTATGACGGCTCCTACGGATACGGGGATTACCAGTCCTACGAATCCTTCATCGGCAAGGAGGGCTGA
>GB_GCA_002842985.1
ATGGTTGAATATCAGAATATCTTCACACAAGTGCAGGTGCAGGGCGCACCCGAGTGGGGCATGGACGACACCGGCGGCCGACTGGCAGAGGAACGTGCGGGCACGCCGCGCTTCTCGACCCTGGTGGGCTGGCTGGGCAATGCGCAGCTTGGGCCGATCAACCTCGGGATGCTGGGGGTCGTGAGCCTTGCCAGCGGCTTTGCCTGGTTCTTCATCGTCGGCTTCAACATGCTGGCGCAGGTGGGCTGGTCGATCCCGGAATTCCTGCGGCAGCTTTTCTGGCTGGCGCTCGAGCCGCCGGGGCCCGAGCATGGCCTGTCCATGCCGCCGCTGAATGACGGCGGATGGTATATCATCTCGTCGTTCTTTCTGCTGGTCGCGGTCATGGCCTGGTGGGCGCGCAGCTATCAGCTGGCGGCGAGCCACAAGATGGGCAAGCATGTCTTCTGGGCGTTCGGTTCGGCGATCTGGCTCTTTCTGGTGCTGGGCCTCTTCCGGCCGATCCTGATGGGGTCGTGGTCGGAGGCGGTGCCTTACGGGATCTTCCCGCATCTTGATTGGACGACGGCCTTCTCGATCCGCTACGGCAACCTTTACTACAACCCGTTCCACGCGCTTTCGATCGTGTTCCTCTATGGTTCGGTGCTGCTGTTCGCGATGCACGGGGCGACCATTCTGGCCGTCACCCGCTATGGCGGCGACCGGGAGCTGGAGCAGATCGTGGATCGTGGCACGGCGTCCGAGCGCGCCGCCCTTTTCTGGCGCTGGACCATGGGGTTCAACGCCACGATGGAGGGGATCCACCGCTGGGCCTGGTGGTTTGCGGTGCTGACGCCCATTACCGGGGGCATCGGCATCCTGCTGACGGGCACGGTCGTGGACAACTGGTTCATCTGGGCGCAGGAGCACAATTTCGCGCCCATCTATGACGGATCCTACGGCTACGAGGCTTACGGCTCCTACGAAGCCTTCATCGGACAGGGAGGAGAATAA
>GB_GCA_002862405.1
ATGATGGAATATCAAAATATCTTTACAACAGTTCAGGTGACAGCACCTGACTACCCGGGCGTCCCTGTAGAAGACACCCTTGATGAACGTACGGGTGTTCTGAAACACAGCTATTTAATGGGCAAATTGGGCGACGCTCAAATTGGACCCATATACCTCGGACCTCTGGGTGTCGCTGCACTGTTCTCGGGAACCATTGCGTTCGTAATCATTGGTCTGAATATGTTCGCCTCTGTAAATTGGGATCTTTCTGAGTTCGTTCGCCAGCTATTTTGGTTGGCACTTGAGCCTCCTGGACCCCAGTACGGCCTCTCTTTTCCACCACTTAATGATGGCGGATGGTGGCTGATAGCGGGTGCCTTTTTAACACTTTCGATCATGCTTTGGTGGTGGCGGACGTTTGCCCTCGCTAATAACTACGGTATGGGGAATCATATTGCCTGGGCATTTGCCGCAGCGATTTGGCTTTACCTGGTTTTAGGCTTCATCCGACCAGTGCTGATGGGAAGCTGGTCTGAAGCCGTACCGTTTGGGATCTTCCCTCATCTGGACTGGACGGCGGCGTTCTCACTACGTTACGGAAACCTGTTCTACAACCCATTCCATATGTGGAGCATCTTCTTCCTGTACGGATCAGCGGTCTTATTTGCGATGCACGGCGCCACAATTTTGGCGACGAGCCGATATGGCGCTGATCGTGAGATCGATCAAATCACCGATCGTGGCACAGCCGCAGAACGTGGCGCCCTCTTCTGGAGGTGGACCATGGGCTTCAACGCTTCAATGGAATCCATCCACAAGTGGGCATGGTGGTTTGGCGTGCTGACCTGTGTCACTGGCGGTATCGGCATTCTTCTCACAGGGACCGTTGTAGAGAACTGGTATTTGTGGGGAATAAAGCACGGTCTGGTACCCACCTACCCAATGATTGGCGAGACCGTCGTCGATCCACTACTGACTGAGGGTGCACAATGA
>GB_GCA_002863155.1
ATGGCAAGCTATCAGAATATCTTCACCCAGGTGCAGTTGCGCGCCGCGCCCGAAATGGGACCGCCGATGCGCGACGCGAGCGGGCCGCGTAGCCAGGCAGGGGGCTTTTTCTACTGGGCGGGCAAGATCGGCAATGCGCAGATCGGTCCCATCTATCTTGGCTGGCTCGGGACGCTGTCGCTGGTGTTCGGGCTGATTGCGTTCGAGATCATCGGCCTGAACATGCTGGCGTCGGTGAATTGGAGCCCGATCCAGTTCGTCCGCCAGCTCCCCTGGCTCGCGCTCGAGCCGCCGGGGCCGCAATATGGGTTCTCGCCGTTCGTGCCGCTGAATGAAGGCGGCTGGTTCATCATCACCGGCTTCTTCTTTGCGGCATCGGTACTGCTGTGGTGGGCGCGGACCTATCGTCGCGCGGTGACGCTCGGGATGGGCACGCATGTATCCTGGGCATTCGCCTCGGCGATCTGGCTGATGCTGGTGCTCGGCTTCATCCGGCCGATGCTGATGGGCAGCTGGTCGGAAGCAGTGCCTTATGGCATCTTCCCGCATCTCGACTGGACCGCGGCTTTCTCGATCCGGTACGGCAATCTGTTCTACAATCCGTTCCACGCGCTCTCGATCGCCTTCCTCTATGGGTCGACGCTGCTGTTCGCGATGCATGGCGGCACGATCCTGGCCGTTGGTCGGTATGGCGGCGAGCGCGAAATCGAGCAGATTACCGATCGCGGTACGGCATCCGAGCGCGCCGCGCTGTTCTGGCGGTGGACGATGGGTTTCAACGCGACGATGGAATCGATCCACCGCTGGGCGTGGTGGTTCGCGGTACTGACGACGTTGACCGGCGGGATCGGGATCCTGCTGACCGGGACCGTTGTCGACAATTGGTATCTGTGGGCACAGCAGCACGGCTATGCGCCGAGCTATCCTTCGACGGGCGTGGTTGATCCTGCCACTTTGCCGGGAGCACCGAAATGA
>GB_GCA_002928515.1
ATGGCTGAGTATCAAAATATCTTCACGCAGGTCCAGGTGCGCTCACCCGCTGAACTCGGCGTGCACTTGCCACCGCAAAACTCACCGCGCGGAACAGAAACGCGCTTCTCGTACTGGGCCGGTAAGTTGGGCGATGCCCAGCTTGGCCCAGTCTATCTCGGAACGACAGGCTTTATCTCGATAGTATGCTTCGTTATAGCTTTCGAGATTATCGGCCTCAACATGCTGGCATCCGTCAATTGGGACCCAGTACAGTTCGTGCGCCGATTGGCCTATCTTTCTCTTGATCCGCCGGCAGCCAAGTACGGCCTGAGCATTCCGCCATTGAAAGAAGGCGGATGGTGGTTGATGGCAGGCTTCTTCCTGACGACCTCGATTATCCTCTGGTGGGTGCGCATGTACCGTCGTGCACGCGCGCTCAACATGGGGACACACGTCGCCTGGGCATTTGCCGCCGCGATCTGGCTCTATCTCGTGCTCGGATTTATCCGTCCGCTGTTCATGGGTAATTTCAGCGAAGCTGTTCCATTCGGTATCTTTCCGCATCTCGACTGGACCAACAACTTTTCGCTGAATTACGGCAACCTTTTCTACAATCCGTTCCATATGCTCTCGATTGCATTCTTGTATGGCTCAGCACTTTTATTTGCCATGCACGGCGCAACGATCCTTGCCGTATCGCGATACGGTGGCGAACGTGAAATCGAGCAGATAACGGATCGTGGAACTGCCTCTGAACGTGCTGCACTATTTTGGCGCTGGACCATGGGCTTCAATGCCACCATGGAATCGGTCCATCGCTGGGCTTGGTGGTTCGCAGTTCTATGTCCGCTGACGGGCGGTATTGGTATCCTGCTTACCGGCACGGCAGTCGACAATTGGTACGATTGGGGTGTGAAGCACGGCCTTGCCCCAGCCGCCTATCCGTAA
>GB_GCA_002928735.1
ATGGCTTACTACCAGAACATCTTTACCCAGCTTCAGGTGGCACCCCACCCCGAGCCGGGCATCGACCTCCCCGAGAACAACTCGGAGCGCCGCGGCACGCCTTTCTTCTCCTACTGGGCAGGAAAGATCGGCGATGCTCAAATCGGTCCGATCTATCTCGGCACGTTGGGCTTCCTCTCGCTCGTTTGCGGTATCATCGCGATCGAGATCATCGGCCTCAACATGCTAGCTTCGGTGAATTGGGATCCGGTGCAGTTTATCCGCAAGCTGCCTTATCTCGCTCTCGAGCCGCCGAAGCCTGAGTACGGTCTCTCCATCCCACCGCTCAAAGAAGGCGGCTGGTGGCTGATGGCCGGCTTCTTCCTGACCACATCCATCTTGCTGTGGTGGGCACGCATGTACCGCCGGGCCCGTCAGCTCGGTCTGGGCACGCATGTCGCCTGGGCATTCGCTGCAGCGATCTGGCTCTATCTGGTTCTGGGCTTCATCCGCCCGGTCCTGATGGGCAAGTTCAGCGAAGCAGTGCCGTTCGGCATCTTCCCGCATCTCGATTGGACGAATAACTTCTCCATCACCTACGGCAACCTGTTCTACAATCCGTTCCACATGCTCTCGATCGCGTTCCTGTATGGCTCGGCTCTGCTGTTCGCCATGCACGGCGCCACGATCTTGGCTGTGACGCGGTACGGCGGCGAGCGCGAGATCGAACAGATCACCGATCGCGGCACGGCGTCTGAACGCGCGGCCCTCTTCTGGCGATGGACGATGGGCTTCAACGCCTCGATGGAATCGATCCATCGCTGGGCGTGGTGGTTCGCAGTTCTCTGCCCGCTCACCGGCGGCATCGGCATCCTTCTCACCGGAACGGCTGTCGACAACTGGTACGACTGGGGACTGAAGCACGGCATCGCCCCGGCCGCCTGGCCATAA
>GB_GCA_002928875.1
ATGGCCTATTATCAGAACATCTTCACCAAGCTTCAGGTGCACGGCGAACCCGATCTCGGCGTGCCGCTGAAGGACAGCGCATCCGACCGCGGGACGCAGACCGCCAGCTCGTACTGGCTCGGCAAGTTCGGCGATGCCCAGCTCGGGCCTGTTTATCTCGGCTGGACGGGGATCACCTCCATCGTCTGCGGCATCATCGCCATCGAGATCATCGGGCTCAACATGTGGGCCTCGGTGAACTGGGATCCCGTGCAGTTCGTGCGCCGGCTTTTCTGGCTGTCGCTCGATCCGCCGAAGCCGGAATACGGCCTCTCCATCCCGCCGCTGGCGGAAGGCGGCTGGTGGCTTCTCGCCGGCCTGTTCCTCACCACCTCCATCCTGCTGTGGTGGGTGCGAACCTACAGGCGGGCGAGGGCGCTCGGCATGGGCACGCATGTGGCCTGGGCCTTCGCGGCCGCCATCTGGCTCTATCTGGTGCTGGGCTTCATCCGTCCGCTGATGATGGGCAGCTGGAGCGAGGCAGTGCCCTTCGGCATCTTCCCGCATCTCGACTGGACGCAGAACTTCTCCATTCGCTACGGGAATCTCTTCTACAACCCGTTCCACGCGCTCTCGATCGTCTTCCTCTATGGCTCGGCGCTGCTCTTCGCGATGCATGCCGCGACCATCCTGGCGGTGAGCCGCTACGGCGGCGAGCGCGAGATCGAGCAGATCACCGATCGCGGCACGGCATCCGAGCGCGCGGCCCTGTTCTGGAGATGGACGATGGGCTTCAACGCGACGATGGAATCCATCCATCGCTGGGCCTACTGGTTCGCGATCCTCTGCCCCATCACCGGCGGCATCGGCATCCTGCTCACCGGCACGGTGGTGGACAACTGGTACGAATGGGGCGTGAAGCACCTGATCGTTCCGGCTGATCCGAACATGTGGCCCGCGACCCCGCCGCCGGTCTAG
>GB_GCA_002928955.1
ATGGCTGAATATCAGAATATCTTCACGCGCATCCAGGTCCTCGCCGAGCCTGAGCCCGGCGTGCCTGTCGAGCATCGCATTTGGCAGCGCGTCGGCAAGGGCACGCACAACTATTGGCTCGGCAAATTTGGCGATGCCCAGGTTGGCCCAATCTATATCGGCTCGCTCGGTCTATGGGCGCTCTTGTTTGGCATGATGGCGGTGTTCATCATGGGGCTCAACATGTTGGCTTCGGTGAATTGGAATCCGATCCAGTTCATCCGGCAACTGCCTTGGCTCGCTCTCGAGCCGCCGCCGGCCAAGTACGGCCTGCGCATCCCACCGCTCGCCGAAGGCGGCTGGTGGTTGTGCGCCGGCTTCCTGTTGACCACGTCGATCCTCTTGTGGTGGCTGAAGGTCTACCAGAATGCCAAGCGCCTGGGCATGGGCACGCATGTGCCGTGGGCCTTCGCGTCGGCCATCTGGCTCTATCTCGTACTCGGCTTCATAAGGCCGGTCGCCATGGGCAGCTGGAGCGAGGGCGTTCCGTTCGGCATTTTCCCGCACCTCGACTGGACAGCGGCATTCTCGATCCGGTACGGCAACCTCTTCTACAATCCGTTCCATATGCTCTCGATCGCCTTCCTGTACGGCTCGGCCCTGTTGTTCGCCATGCATGGCGCAACGATCCTGGCCGTCAGCAAGTACGGTGGTGAGCGCGAGATCGAGCAGATTGTCGATCGCGGTACGGCATCCGAACGCGCGGCGCTGTTCTGGCGCTGGACCATGGGCTTCAATGCGACGATGGAATCGGTCCATCGCTGGGCTTGGTGGTTTGCTGTGCTGACTACACTCACCGGCGGCATCGGCATCCTGTTGACCGGAACCGTTGTCGACAATTGGTACCTATGGGCTGTCAAACACGGCGTCGCTCCGTCCTACCCGGCCATCCATCCGCCGATGATGGATCCGGCTCCGCTGATCGGGGGTGCAAAATGA
>GB_GCA_002929055.1
GTGGCTTATTATCAAAACATCTTCACACAGGTTCAGGTCCGCGGCGAAGCGCCCGAACCGGGCGTCGAGGTCGCGGGCCTCGAACGAACACGCGCAGCCGCTTTCGTCCACTTCTTTGGCCGCTTCGGCAATGCGCAGATCGGTCCGATCTATCTTGGTTATCTCGGTTCGCTGTCGCTCGCCTTGGGCTTCATCGCCTTCGAGATCATCGGTCTCAATATGTGGGCGTCTGTAAAGTGGGATCCACTTCAGTTCGTGCGGCAATTGCCTTGGCTCGCACTCGAGCCGCCAAAGCCTGAATACGGACTGAAGATATTTCCGCCGCTCAGCGAAGGCGGCTGGTGGCTGATCGCCGGCTTCTTCCTGACTGCGTCCGTATTGCTCTGGTGGTGGCGCATGTATCGGCGTGCGCGCGCGCTGGGTCTTGGCACGCATACGGCGTGGGCCTTTCTTTCGGCGATCTGGCTCTATCTCGTGCTCGGCTTCATTCGCCCGGTGCTCATGGGGAGTTGGAGCGAGGCGGTCCCATTTGGCATCTTCCCGCATCTCGACTGGACTTCGGCCTTCTCCATCCGCTACGGCAATCTGTTCTATAATCCCTTCCACATGCTCTCGATCGTCTTCCTCTACGGATCGGCGCTTCTCTTCGCCATGCATGGCGCGACGATTCTTGCGGTGGGGCGTTTCGGCGGCGAACGCGAGATCGAACAGATTCTCGATCGCGGCACCGCTTCGGAGCGCGCAGCGCTGTTCTGGCGCTGGACGATGGGCTTCAACGCCACAATGGAGTCGATCCATCGCTGGGCATGGTGGTTCGCAGTTCTGACGACGCTGACGGGCGGCATCGGCATTCTTCTTACCGGAACGGTAGTCGACAACTGGTATCTGTGGGGCGTGACGCATGGCCTTGCGCCCGAATATCCCCATGCCTTTCCACCGGTCGTCGACCCCGCCCTCGCCACAGGAGGCGCGCCATGA
>GB_GCA_003133065.1
ATGGCCGAGTATCAGAACATTTTTACGCGGATTCAGGTGCGGGGGCCGATTTATGCCGGTACCCCCCTGGAAGGGCGCGGGCCGAACAACCGGCTCGGCACACCAGGCTTCGTGCACCTCTTCGGGCGCCTCGGCGATGCACAGGTAGGCCCGATCTATTTGGGCACGCTGGGCCTGGCCTCGCTGATCTGCGGGTTCATTGCGTTCGAGATCATCGGCCTGAACATGTGGGCCAGCGTGAACTGGGATCCGGTGCAGTTCCTTCGGCAATTGCCCTGGCTGGCGCTGGAGCCCCCTGCCCCATCCTACGGCCTGCATTTCCCACCCCTGGCAGAGGGCGGCTGGTGGCTTATGGCCGGGTTTTTCCTCACCACCTCCATCCTGCTTTGGTGGGTGCGCATCTACCGCCGGGCGCGGGCGCTGGGCCTGGGATCGCACACGGCGTGGGCGTTTGCCGCAGCCATCTGGCTGTATCTGGTGCTGGGCTTCATCCGGCCGCTGCTGATGGGATCCTGGGCGGAAGCGGTTCCGTTCGGCATCTTCCCGCATCTGGACTGGACCGCAGCGTTTTCGCTGCGATACGGCAATCTCTTCTACAACCCCTTCCATATGCTCTCGATCGTATTTCTCTACGGCTCCACGCTGCTCTTCGCCATGCATGGCGCAACCGTTCTGGCCACAAGCCGCTTTGGTGCGGAGCGCGAACTGGACCAGATCGCCGATCGCGGCACGGCCTTCGAACGCGGCGGGCTGTTCTGGCGCTGGACGATGGGTTTCAACGCCACGGCAGAATCCATCCATCGCTGGGCGTGGTGGTTCGCGGTGCTGTGCCCACTCTCGGGCGGCCTCGGCATCCTGCTGACTGGCACGGTGGTGGATAACTGGTATCTTTGGGGCACGCATCACGGCCTGGTGCCGGTCTATCCGCCAAGCTGGGGCACCGTGATCGATCCCGCCACACTCCCGGGAGCACCGAAATGA
>GB_GCA_003136615.1
ATGGCCAAGTTTCACTCCCTCTACACATCCATCGCCGTCCGCGGTCCGGACGAGGCGGGGATTCCCTTAGCCGATGACGAATTCGGGCGCGTGGGCGGCGCCTGGTATTCGCGTTGGCTGGGCAGGATCGGCGAGATGCAGGTCCTGCCCACCTATCTCGGCGCCACGGGGATCGCCTCGCTGGTCTGCGGCTTCATCGCCATAGAGATCATCGGCCTCAATATGTGGGCGTCGGTGGACTGGAATCCCCTGCGCTTCATCAAGATGCTGCCGTTCCTGTCGCTGGAGCCGCCGCCGCCGAAATACGGTCTTTCTCTGCCGCCTTTGGAAGATGGCGGCTGGTGGCTGGCGGCGGGGTTCTTCCTGACCGCGGCAATCCTTCTCTGGTGGGTGCGGATGTATCGGCGGGCGCGAGCGCTGAAAATGGGGACGCACGTGGCCTGGTGCTTCGCCTCGGCAATCTGGCTCTATCTGGTTCTGGGATTCATCCGTCCCCTGATCATGGGATGCTGGTGCGAGGCGGTGCCCTTCGGCGTCATCTCCCACCTGAACTGGACCGCCACCTTCTCGGTTCGCTACGGCAATCTCTTCTACGATCCCTTCCACATGCTCTCCATCGTCTTCCTCTATGGATCGACAATGCTTTTCGCCATGCACGCGGGCACGATCCTGGCGGTGGCGCGCTTCGGCGGAGAGCGGGAGACCCACGACATTGTGGATCGCGGCACGGGCCAGGAGCGCGCCGCCCTGTTCTGGCGCTGG
>GB_GCA_003136615.1 2
ATGGCGACCTATCAAAATATCTTCACGCAAATTCAGGTCCGCGGCCCCGCGGAGCTCGGGGTGGCCCTTCCGGCTGGCGATTTTAGCCGCGACGGGAAGCCCTGGTTCTCCAGGCTCTTGGGTCTCATCGGCAACGCCCAGATCGGACCCATCTATCTGGGCTTCACCGGCGTCGCCGCGACGATCTGCATCTTCATCGCCTTCGAGATCATTGGTCTCAACATGTGGGCTTCGGTGGGCTGGAATCCAGGCGAGTTCCTGCGCCAGCTGCCCTGGCTCTCCCTCCAACCGCCCTCGCCGGAATATGGGCTGACCATCTTCCCGCCTCTGGCCGAAGGCGGTTGGTGGCTGATGGCCGGCTTCTTCATGACCTCGGGCCTCCTGCTGTGGTTCGTGAGGAGCTACACGCGGGCCAGGGCCCTGGGCCTGGGAACCCATACGGCCTGGGCCTTCGCGGGGGCCCTCTGGTTGATCCTGGTACTGGGCTTTATCCGCCCGATCCTCATGGGCAGCTGGAGCGAGGCCGTGCCCTTCGGGATCTTCCCGCACCTTGACTGGGTGGGGTCCTTCTCGATCCGCTACGGCAATCTCTTCTACAATCCCTTCCACTGCTTCTCGATCGCCTTCCTTTACGGCTCGGTCCTGCTATTCGCCATGCACGGGGCGACGATCCTCGCGGTCAGCCGTTACGGCGGCGACCGGGAGCTTGAGCAGATTACCGACCGAGGCACGGCATCGGAACGGGCCGCCCTCTTTTGGCGCTGGACCATGGGCTTCAACGCCAGCATGGAATCCATTCACCGCTGGGCCTGGTGGTTCGCCGTTCTGACGCCCCTCGCCGGGGGTATCGGGATTTTGCTCACCGGAACGGTGGTCAGTGACTGGCACGGCTGGGCGGCAGCCCACGGCTACGCCTTCAGCGAATAG
>GB_GCA_003136655.1
ATGCCTACCGTCATCGCTCGCCCCGGCCTGCCGCCGTTTGAGACGCCCGAACCGAGTCCGCTCGACGGTGGTCTCGGCTGGCGCATCGGCACCCCGTTCCACGTTCCGTTTCTCGCGCGCTTCGGCGTATCGACGCAGCTCGGAACCATCTGGCTCGGTTTCTGGGGCGTGCTCTCCGTAATCTTTTTCTTCGCCGGGTTGGCGATCGAGACGGCCGGCGGCATCTACCAGATGCAAGGCAACGTCTTGATGATGGTCAAGTACTTTGCGAACGTTCAGGTGCTCCCGCCCGAGGGTTTGGGCATGCCGCACTCGTTGCAAGACGGCGGCTTCTGGATCGGCACGCTGACCTGCTGGGCGCTCTCGGTCATCTGCTGGGCGGCGCGCTGCTACGAGCGGCTGCTCCGCTTCCAGTGGCGACCGTATCTGTTCTTCGCGTACATGTCGGCGATTCTGTTGACCTCGACCATCTGGGTCTTTCGCCCGCTGGTCATGGGTTCGTGGGCCGAAGCCCCTGGACTCGGCTTGAACTCCGACCTCGACTGGGCGCAGAACTTCAGCGTCCTCTGGGGCAACTTGTACTACGACCCCTGGCACATGCTCGCAATCTTCTTCTTGTTCGGTTCGACCATGCTCTGGGGCATGCACGGTGCGACGATCCTCGCGACCGCGGCCGAGGGCAGCCACAAGGAAGTCGCCGAGATCAAGGACATGCACTCGGGCTCTCACAAGTCGATGCTGTTCTGGCGCTGGACGATGGGCTTCAACGCGAACCCCAAGACGATTCACGACTGGCTCTGGTGGTTCTCCGTCGGCACCGTGCTGTCGTCGTCCATCGGCATCATCACCACCGGCACGGTCACGCACGACTGGTACGTGTGGGGCGTGGACCACGGCTGGGTGCAGCAGTACGGACCGATCACGCGTGACGCGATCAACGGCCGGCCCGAGCCGCCGCCGATCAGATCGAAGCCGGAACAGGCGAACAACAACTTCTTGACCGGTGGACCGACGGTGGGCGCGCCTGCCCCGGCCCAAGGACAACAGTAG
>GB_GCA_003137095.1
ATGGCCGAATACCAAAACATCTTCACCCGCGTGCAAATCCGCGCACCCGCCTATGCCGGCACTCCACTGCCGCCCGGTGTCTGGGGACGCCAGGGCACCCCGTTCTTCAGCTATTGGCTGGGCCGCTTCGGCGATGCGCAGATCGGACCGTTCTACCTCGGCACGACCGGCCTGTTGTCGCTGCTGTGCGGTTTCATTGCCTTCGAGATCATCGGTCTGAACATGTTCGCCTCGGTGCACTGGAACCCGCTGCAGTTCATCCGCCAGCTGCCGTGGCTCGCGCTCGAACCGCCGGCCCCGGCCAACGGCCTGCATATTCCCAGGCTGCAGGACGGCGGATGGTGGCTGATGGCGGGCTTCTTCCTGACCAGCTCCGTGCTGCTGTGGTGGCTGCGGATGTACCGCCGCGCGCGCGCCCTCGGCCTGGGCACCCATGTGTCATGGGCGTTTCTCGCGGCGATATTCCTGATGCTGACGCTCGGCATCATCCGGCCGGTTTTGATGGGCAGCTTCGGTGAAGCCGTACCATTCGGCATATTCCCCCATCTTGATTGGACCGCCGCATTCTCGATTCGTTACGGCAATTTGTATTACTGCCCCTTCCACTGTCTGTCCATCGCCTTCCTGTATGGATCGGCGCTGTTGTTCGCCATGCACGGCGGCACCATTCTCTCCGTGAGCCGGATGGGCGGCGATCGTGAGTTGGAGCAAATCGTCGATCCCGGCACGGCGGTGGAGCGCGCAGCACTGTTCTGGCGCTGGACCATGGGGTTCAACGCCACCACGGAATCCATCCATCGCTGGGCCTGGTGGTTCGCGGTGCTGTGCCCGCTGACCGGTGCGATCGGCATTCTGCTCACCGGCACGGTGGTCGACAATTGGTATCTGTGGGCGGTCAAGCACCATGTCGCACCAATGTACCCCCACGTGTTCGCCCCGGTGCTCGATCCGGCCAGCCTGGGAGCGGGAAAATGA
>GB_GCA_003149565.1
ATGGCTGAGTATCAGAACATTTTCACACAGGTCCAAGTTCAGGGGAAACCTGAATGGGGCATGGCAACCGAAAACGCCGAACACGAACGTACGCGCAAAGCCGGCTTCTCGACCCTTATCGGATGGATCGGCAACGCACAGCTTGGCCCGGTATGGCTGGGTTGGACGGGGATGGTGTCTCTCGCAACAGGTATTCTGGCGCTGAACATTATTGGGCTGAATATGCTGGCGCAGGTTGGCTGGTCGATCCCTGAGTTCATCCGCCAGTTGTTCTGGCTGGCGCTTGAACCGCCAAGCCCGGAATACGGCCTGAGCATTCCGCCGCTTCAGGATGGTGGCTGGTACATCATCGCGAGCTTTTTCCTGCTGATATCGGTGATGAGTTGGTGGGCAAGAACCTACTTGCTGGCGATGGAACACAAGATGGGTAAACACGTCTTCTGGGCGTTTGGCTCTGCGATCTGGCTGTTTCTGGTTTTGGGTCTCTTCAGACCAATCCTGATGGGGTCATGGTCAGAGGCGGTGCCCTACGGGATCTTCCCGCACCTTGACTGGACCACTGCTTTCTCGATCCGGTACGGCAACCTCTATTATAACCCGTTCCACGCACTCTCGATCGTGTTCCTCTATGGCTCCGTTCTGCTCTTTGCGATGCACGGTGCGACCATTCTGGCGGTGACCCGTTACGGTGGCGACCGCGAGTTGGAACAGATTGTCGACCGTGGCACTGCCACCGAACGCGCTGCACTCTTCTGGCGCTGGACGATGGGCTTCAACGCGACGATGGAAGGTATCCACCGTTGGGCGTGGTGGTTCGCAGTCCTGACCCCGATCACAGGCGGCATTGGGATCCTTCTGACAGGCACCGTGGTGGACAACTGGTTCATCTGGGCACAGGAGCATCACTTCGCTCCGATGTACGACGGCTCTTACGGATACGAAGCCTACGGTTCCTACGAAACATTTATTGGACAGGAGAACTGA
>GB_GCA_003149575.1
ATGGCGACTTATCAAAACATCTTCACACAGGTTCAACTGAACCATCCGCCTGAACTCGGCATCCCACTGCCAGACGGACAGCACGAACCGCGTTTCAATATCACTTTCATCAATCGCTGGCTCGGCACGATCGGTCATGCGCAGATCGGCCCGTTCTATCTTGGGTGGACTGGCATCGGAGCGCTAGCATTTGGCTTGCTGGCATTCTTCATCATCGGGATGAATATGTGGGCTTCGGTTGGCTGGGATCCGATCCAGTTTGTCCGCCAGCTGTTTTGGCTCTCGCTTGAACCGCCCGGCCCGCAATATGGCTTTTCGCCATTCGTCCCGCTTAATGAAGGCGGCTGGTTCATTCTGACCGGCGCATTTCTTACCATCTCGGTGCTGCTCTGGTGGTTAAGGACCTATCTGCGCGCAAAAGAGCTTGGCATGGGCATGCATGTGCCCTGGGCTTTTGCCTCAGCGATCTGGCTGTTTCTGGTTTTGGGCTTCCTGCGGCCGATGTTCATGGGGAGTTGGGCCGAAGCGGTGCCGTATGGCATCTTCCCGCACCTTGATTGGACGGCGGCATTTTCGATCCGCTACGGCAACCTGTTCTACAACCCGTTCCACGCGCTTTCGATCGTGTTCCTTTACGGTTCGACGCTGCTCTTCGCGATGCACGGGGCGACGATTCTTGCTGTTGGCCGTTATGGGGGTGAACGCGAGATCGAGCAGATTACCGATCGAGGCACTGCATCAGAGCGTGCAGCGCTGTTCTGGCGCTGGACCATGGGTTTCAACGCGACGATGGAATCAATCCACCGATGGGCATGGTGGTTTGCGGTGCTGACCACGCTGACCGGCGGGATCGGCATATTGCTGACCGGCACTGTGGTCGACAATTGGTATCTATGGGCGCAGCAACATGGTTTTGCCCCGGCCTATCCCGACACCGGGGTCGTTGACCCTGCCGCCATTCCAGGGGAGTGA
>GB_GCA_003155175.1
ATGGCTACGTTCATACCGGCGGCTCACGAGCCGCTCGAAGACGCGGAGCCCAGTCACCTCGACGTCGCCGATCCCCTGGGGATCCGCGTCGGGAAGGCGACGCGCTGGGAGTTTCTGCGCAATCTCAAGGTCGACACGCAAGTCGGGACGATCTGGCTCGGGACGTGGGGCGCCGCATCCACGGCGTTCTTCCTTGCCGGACTGCTCGTCTTTTTTCTGGCCGGAATGGACCAGACCGGTGGAAGCCTCTTTCTCCTGATCAAGTACTTCGGGAACATTAACCTCGCGCCGCCCGACGGACTCGGCCTAGCCCGCTCGCTTCGCGGCGGCGGCTATTGGCAAATCGTGCTCGGGTTCTGGGCGCTGTCCACGATCTTCTGGGCCGGGCGTTGCATCGAACGTTTGATCCGCCACAAGTGGCGTCCGTTCTTGGTTTTCGCGTGGCTCTCAGCGATCTTTCTGACCGCCTGCATCTGGGTTTTCCACCCGCTGCTGGTCGGTACGTGGTCGGACGCGCCCGCTCTGGGACTCAACTCGGATCTGCAATGGGCCCAGAATTTCAGCGTCCTGTGGGGCAACCTGTACTACAACCCTTGGCACCAGCTAGCCATCTTCTTCCTGTTCGGGAGCGCCATGCTCTGGGGGATGCACGGCGCCACGATCCTAGCGACGAGCAGCGAAGCCAGCCACCACGAAGACGCCGAGATCAAGAACATGACCTCGGGCTCGCAGAAGGCCATCTTGTTCTGGCGCTGGACGATGGGCTTTAACGCCTTCCCGAAGTCGATTCACGATTGGCTGTGGTGGTTTGCGGTCGGCGTGGTCCTCGCTTCGGGAATCGGCATCCTGTCGACCGGCGTCGTCACCAACAATTGGTACGCGTGGGCCGTCGATCACGGGACGGTCGCGCAATACGGCCCGATGACGCGGTCGGCGATCAACCAGCGTCCCCGTCCGATGCCTCCGGAACTCTTGGCTCCGTCCGGCTACATGCCGGCAGCGGGAAAGTAG
>GB_GCA_003164825.1
GTGTCCACCTATCAAAACATCTTCACCCAGGTTCAGGTCCGTCCGGCCGAAGCCGAGATGGGCGTCGCGGGATCGCGCATCGAGAGATCCGGGACCCCGACGTTCGTTCATTGGCTCGGGACGTTCGGCAACGCGCAAATCGGGCCGCTCTACCTCGGCTACCTCGGTTTGCTCTCGCTGATTTTCGGCTTCGCGGCGTTTGAGATCATCGGCCTCAATATGTTGGCTTCTGTCAACTGGAGCCCAATCCAGTTGGTTCGCCAATTGCCCTGGCTGGCGCTCGAGCCGCCGAAGCCGCAATACGGCATCAGCATCATGCCGCCGCTCAACGAAGGCGGCTGGTGGCTGATGGCTGGGTTCTTTCTCACCACCTCGCTTCTGTTGTGGTGGGCGCGCATGTATCGGCGCGCGCGCGAACTGGGGCTAGGCTCGCACACTGCCTGGGCGTTCGCGTCGGCGATCTGGCTCTATCTCGTCCTCGGCTTCATCCGGCCGCTGCTGATGGGCCACTTCAGCGAGGGAGTGCCGTTCGGCATTTTCCCGCATCTCGATTGGACCGCGGCGTTCTCGATCCGCTACGGCAACCTTTTCTACAATCCGTTCCACATGCTCTCGATCGCGTTCCTTTATGGATCGGCGCTGTTGTTCGCGATGCATGGGGCGACCATTCTGGCCGTCGGCCGCTACGGCGGCGAGCGCGAGCTTGAGCAGATCCTCGATCGCGGCACGGCGGCGGAGCGCGCCGCGTTGTTCTGGCGGTGGACGATGGGCTTCAACGCGACGATGGAATCGATCCATCGTTGGGCGTGGTGGTTCGCGGTGCTGGTCCCATTCACCGGCGGCATCGGCATCCTGCTGACGGGCACGGTCGTCGACAACTGGTATCTTTGGGGCGTCCATCATGGCATCGCGCCGGCCTACCCGCAATTGTGGCCGCCCGTGATCGACCCGGCAGCAGCCTCAGGAGCCGCCCAATGA
>GB_GCA_003241825.1
ATGTCTGCCTATCAGAACATCTTCACCCAGGTTCAGGTCCGGTCGCATCCGGAAACCGGGGTTCCGACCACCGAGAGCGACGACTGGCGCGTCGGCACGCCGTTCTTCTCCTACTGGATCGGCAAGATCGGCAATGCCCAGATCGGGCCTGTCCATCTGGGCTGGACGGGCGTCATCTCGCTGTTCAGCGGTTTCCTGGCCTTCGAGATCATCGGCCTGAACATGCTGGCTTCGGTGGACTGGAATCCGATCCGGTTCATCGGCGAACTGCCCTGGCTGGCGCTCAACCCACCATCGATCGAACAGGGGTTGAACATCCTTCCGCCTCTGAATGACGGAGGATGGTGGCTGATCGCCGGCTTCTTCCTGACGCTGTCGCTCGTGATGTGGTGTGTCCGCAGCTATCTGCGAGCCAAGGCTCTGGGCCTCGGCACCCACACGACCTGGGCCTTTGCCTCGGCGATCTGGCTCTACCTCGTGCTGGGCTTCATCCGCCCGGTCATGATGGGGTCGTGGAGCGAGGCGGTGCCGTTCGGCATCTTCCCGCATCTGGACTGGACCGGAGCGTTTTCGATCACCTACGGCAACCTCTTCTACAACCCCTTCCACGCGCTCTCGATCGTCTTCCTCTATGGCTCCACCCTGCTGTTCGCCATGCATGGTGCGACCATTCTCGCGACCAGCCGCTATGGCTCGGATCGTGAAGTCGAGCAGATCACGGACCGCGGTACGGGTTCGGAGCGGGCAGCCCTGTTCTGGCGCTGGACCATGGGCTTCAACGCCACGATGGAATCCATCCACCGCTGGGCCTGGTGGTTCGCAGTCCTGACGACCCTCACGGGCGGCATCGGGATCCTGCTGACCGGCACGGTCGTCGACAGCTGGTATGACTGGGCCATCGCCCACGACTACGCGCGCTGA
>GB_GCA_003241875.1
ATGGCTTATCAAAACATCTTCACCCAGCTCCAGCTTCGCGGCGAATATGAGCCCGGCGTTCCGCTCGGCCCGCACAACGACCCGCGCTATGGACCGTTCGGCTACACCTATTGGCTGGGCAAGCTCGGCGGTACCCAGATCGGGCCGGTCTATCTCGGCAAGCTCGGCCTCGCCTCGCTGATCTTCGGCACGCTCGCCTTCTGCATCATCGGCCTCAATTTCTGGGCGCAGGTGAACTGGGACCCGATCCAGTTCGTGCGGCAGCTGTTCTGGCTGGCGCTGGAACCGCCGCCGGCCAAATACGGCCTGCGCATCCTGCCGCCGCTCCAGGAAGGCGGCTGGTGGCTGATTTCCGGCTTCTTCCTGACCTTGTCGGTGCTGCTCTGGTGGGTCCGCACCTATGTCCGCGCGAAACAGCTCGGCATGGGCACGCACATCGCCTGGGCCTTTGCCTCGGCAATCTGGCTCTACCTCGTCCTCGGCTTCATCCGGCCGCTGGCGATGGGCAGCTGGTCGGAAGCGGTGCCGTTCGGCATCTTCCCGCACCTCGACTGGACCGCGGCCTTCTCGATCCGCTACGGCAACCTCTTCTACAATCCGTTCCACGCGCTCTCGATCGTCTTCCTTTATGGTTCGGCGCTGCTGTTCGCGATGCACGGCGCCACCATCCTTGCCGTCGGCCGCTATGGCGGTGAGCGCGAGATCGAGCAGATCACCGACCGCGGTACTGCGTCAGAACGCGCTGCGCTGTTCTGGCGCTGGACAATGGGCTTCAACGCGTCGATGGAATCGATCCATCGCTGGGCGTGGTGGTTCGCGGTGTTGACGACGCTTACGGGCGGTATCGGCATCCTGCTGACCGGCACGGTCGTCGACAATTGGTACCTTTGGGCCGTCGAGCACCATTTCGCGCTGGCATACCCCGCGACCGGTATCGTCGATCCCGCCACTCTTCCGGGGGCACCGCAATGA
>GB_GCA_003241965.1
ATGCAATACCAAAACCTCTTCACAACGGTGCAGGCTGTTGGCCCGGTGCACCACGGCATCGAGCTCGGTCAAGGGCAGGATCTGCCGCGCATCGGCAAGACGCCGGCCATCGTTCACTTGTTCGGTCGCTTCGGCAACGCGCAGATCGGCCCCATCTACCTCGGCGCACTGGGTGTGGCCGCGCTGTTCTTCGGCGTGCTGGCCTTCAACATCATGGGCATGAACATGCTGGCCTCGGTCAACTACGACCCGATCCAGTTTGTGCGCCAGCTGTTCTGGCTTTCACTGGAGCCGCCAGCGGCTGGCGCAGGCCTGGGACTGGCACCACTCAACGCGGGCGGCTGGTGGCAGATAGCAGGCTTGTTCCTGACCATCTCGGTCATGCTGTGGTGGGCCCGAACCTACCGCCGCGCGCGAGCGCTGGGCATGGGCACCCACGTGGCCTGGGCCTTCGCCGCTGCCATCTGGCTGTTCCTGGTGTTGGGCCTCATTCGCCCGGTGCTCATGGGTTCATGGAGCGAAGCCGTTCCCTTCGGCATCTTCCCCCACCTCGACTGGACCGCCGCCTTCTCGCTGCGCTACGGCAACCTGTTCTACAACCCCTTCCACGCACTCTCCATCGCTTTCCTGTACGGCTCCACGCTGCTGTTTGCCATGCACGGCGCCACCATCCTGGCCGTGAGCCGCTTCGGTGGTGAACGCGAGATCGAGCAGATCGTGGACCGCGGCACGGCCAGCGAACGGGCCGCCCTGTTCTGGCGCTGGACCATGGGCTTCAACGCCACAATGGAATCCATTCACCGCTGGGCCTGGTGGTTCGCCGTGCTGTGCCCGCTGGTGGGTGGTATCGGCATCCTGCTCACCGGCACCGTGGTGGACAACTGGTACCTCTGGGCCATCAAGCACGGTGTGGCACCGCCCTACCCCGATGTGTTTCCCGCCGTGATCGATCCGGCGCTGGCCCCGGGAGCAAAGTGA
>GB_GCA_003242075.1
ATGACCGCCTATCAAAACATCTTCACGCAAGTTCAAGTGCGCGGACCATACGAAGCGGGCGTGCCGCTTCCCGTTGGCGATCAGCCAAGATCGGGCGATCCTCTCTTCGTCCGCATGTTCGGATGGATCGGCAACGCGCAGCTTGGCCCGATCTATCTGGGCTGGACGGGCGTCGCTTCGCTCTTCACCGGCTTCATCGCGATCGAAATCATCGGGCTCAATATGTGGGCTTCGGTGGGTTGGGATCCGATCGAGTTCGTGCGCCAGCTGCCGTGGCTCGCACTCGAGCCGCCGCCCCCGGAGCAGGGGCTCAACATCATGCCGCCGCTCAATCAAGGCGGTTGGTGGCTCATGGCTGGCTTCTTCCTGACCACGTCCATTATCCTCTGGTGGATACGCACGTATAACCGCGCCCGCTCGCTCGGCCTCGGCACGCATGTGGCCTGGGCGTTCGCTTCAGCGATCTGGCTCTATCTGGTGCTGGGCTTCATCCGCCCGATCCTGATGGGCAGCTGGAGCGAGGCGGTGCCGTTCGGCATCTTCCCGCACCTGGATTGGACCGGCGCGTTCTCGATCACCTACGGCAATCTGTTCTACAATCCGTTCCACGCTCTCTCGATCGCGTTCCTTTATGGTGCGGCGCTCCTGTTTGCGATGCACGGCGCGACCATTCTCGCTGTTAGCCGTTACGGCGGCGAGCGCGAGATCGAGCAGATCACCGATCGCGGTACGGCCTCAGAGCGCGCTGCATTGTTCTGGCGCTGGACCATGGGCTTCAACGCCTCGATGGAATCGATTCACCGCTGGGCGTGGTGGTTTGCAGTATTGTGCACGCTCACAGGCGGCATTGGCATTCTGCTCACCGGCACGGCCGTCGATAACTGGTATCTCTGGGCCGTCGACCACAACTCCGCGCCAGTTTACGATGTCAGTGCTGGCTATGTTGGCCCGCCACTGCCGCTGCCGGACCAACCGATGGTTCCGATGGATGGCTCTGGCGCGCTAACGCCAGCGCCGGCGGATGGCTCGATCATCCCGACGCCGGAAGTGAGCGTGCCTGAAGGCGGACTGCCGATCGAAGGCACGGCGCCGACGACCTCGCCAGATCAGCTGCCGCCGCCGTCTGACCAGACGCCGAACAACTAA
>GB_GCA_003331685.1
ATGAGAGAGTATCAAAACATATTCACGCAGGTGCAGGTCTCTGCCCCTGATTACCCCGGGGTTCCCATTGGCGATGCAGAGCGCAATCGCACAAAGGGGATCGTTCACAATCATTTGCTGGGCAAGCTTGGCGATGCACAACTAGGCCCGATCTATCTGGGCACACTCGGTGTCTTCTCCCTGATTACCGGGTTGCTGGCCTTTCTGATCATTGGCATGAACATGCTCGCCTCGGTGAACTGGGACCCTGTCCAGTTTGTGCGGCAGTTGTTTTGGCTGTCTCTGGACCCTCCCGGACCCGAGTACGGCTTGTCGATTCCGCCACTGAACGATGGCGGTTGGTGGTTGATCGTCGGTGCCCTACTGACTACGTCGATCATGTTGTGGTGGGCGCGTACTTTCCAGATTTCGCGCAACCTCGGCATGAGCAACTACCTGGCTTGGGCGTTCGGTGCAGCGATATCGCTCTATTTGGTACTGGGCTTTATTCGCCCCATCTTGATGGGCTCTTGGAATGAGGCGGTGCCCTTCGGCATCTTCCCTCACCTGGATTGGACCGCGGCGTTCTCGTTGCGCTACGGCAACCTGTTCTACAACCCATTCCACATGCTCTCCATCGCGTTCCTGTACGGCTCCGCTGTGCTGTTTGCGATGCACGGCGCAACGATTTTAGCGACCAGCCGCTATGGCGCAGACCGGGAGATCGATCAGATCACCGATCGCGGTACCGCAGCTGAGCGCGGCGCGCTGTTCTGGAGATGGTGCATGGGCTTCAACGCATCCATGGAATCTATCCACCGATGGGCATGGTGGTTTGCCGTACTGACCGTCATCACGGGCGCAATCGGCATTCTGCTCACCGGCACCGTTGTAGAGAACTGGTACCTCTGGGGTATGAAGCACGGCATCGTGCCGCCCTACCCACCGCTTGAGGCGACGCCAGTGCTTGACCCAATGATGGAGGGTGCACAATGA
>GB_GCA_003331935.1
ATGGCAGAGTACCACAATATTTTAACGCAGGTTCAAGTTCGTGGACCAGCTGAGATGGGTCTTGACGAAAGAGGAATAGTGGCACAAGAGAGAGGTGTTGAGCCACGGTTCTCCTCGATACTTGGGTATATCGGAAATGCACAGCTGGGTCCAATTCATCTTGGCATGTTTGGAACTATAGCGTTGTTCTTGGGAACAGCGTGGTTCTTTCTGACGGGAGTAGGCATGCTCCAATCGGTCGATTGGTCATGGCAAGCATTATGGAGGGATTTATGGTGGATTTCTCTTGATCCTCCCGGTGAAGAATATGGCCTTGGCTTTCCACCTATTTGGGAAGGCGGATTGTACTTAATTGCTAGCACCTGTCTACTCATTGCGGTTTTAAGTTGGTGGATTAGATCATACTTGCGAGCCAATGAATTGGGGATGGGAAAACATGTGTGTTGGGCTTTTGCAGCAGCAATATGGCTATTTCTTGTAATTGGTCTTTTTAGACCAGTGGCTATGGGGACATGGTCGGAAATGGTGCCCTATGGGATTTTTCCACATCTTGATTGGACGAATTACCTTTCACTGAATCATGGGAATCTATTCTACAATCCCTTTCATGCGCTAAGTATTGTCTTTCTGTATGGTTCTGCTCTACTTTTTGCGATGCATGGAGCGACGATATTAGCAACATCTAGAATGGGAGGGGACAGAGAACTAGAACAAATCTATGATCGTGGCACCGCTTCTGAGCGTGCTGCATTGTTCTGGAGATGGACTATGGGGTTCAACGCTTCTATGGAAGGAATTCATAGATGGGCATGGTGGTTCGCTATTCTTTGTCCTATTACTGGTGGTATAGGCATATTACTTACTGGAACAGTTGTCGACGACTGGTTTAGTTGGGCAGTTCTTCATGGATTTGCTGTCGAAGGTGGCTTGTACAACGGTCCAAGTTAG
>GB_GCA_003385605.1
ATGGTGGAACTGGTGGTTGGAAATGCCAATTTGGCCAAGTCAGATGGGGATGTAATTATGATTGAGTATCAGAATATATTCACACAAGTGCAGGTCCGCGGACCCGCCGAAATGGGTGTAGATAACGAAAACAACATGATGTCCGAACGTATCGGTACACCTGGGTTTTCAAATCTTGCTGGATGGCTTGGAAACGCGCAATTGGGGCCTGTTTACCTTGGTTGGACTGGGGTGATATCTCTTGCCACTGGTTTGCTATGGTTCAACATCGTTGGCCTGAACATGCTTGCACAAGTTGGCTGGTCAATCCCTGAGTTTTTGCGTCAATTCTTTTGGTTGGCACTTGAACCTCCAGGTCCTGAGTGGGGTCTGCGTATGCCACCATTAGATCAGGGTGGTTGGTATCTAATCAGCTCGCTGTTCTTGTTGGTATCAGTCTGCACTTGGTGGTTGAGAACCTATCTCTTGGCGCAACAGCACAAGATGGGCAAACACGTCGCATGGGCATTTGCCTCTGCAATTTGGTTGTTCCTTGTCCTTGGTCTGTTCCGTCCTGTGTTGATGGGTAGCTGGTCAGAGGCCGTTCCATACGGGATTTTCCCACACTTGGATTGGACCACTGCATTCTCAATTCGCTATGGCAACCTCTATTATAACCCGTTCCATGCGCTATCGATTGTGTTCTTGTACGGTTCAGTTCTTCTGTTCGCGATGCATGGTGCAACGATCCTTGCGGTAACTCGTTTTGGTGGCGATCGTGAATTGGAACAAATCTATGATCGAGGAACAGCATCAGAGCGTGCTGCATTGTTCTGGAGATGGACTATGGGCTTTAACGCGACGATGGAGGGTATCCACCGTTGGGCGTGGTGGTTCGCGGTTCTGACCCCGATTACTGGCGGTATTGGTATCTTGTTAACAGGTACAGTTGTCGACAACTGGTTTATCTGGGCTCAGGAACATTACTTTGCTCCAATGTATGACGGTTCCTACGGTTATGAAAACTATGGCTCTTACGAGTCATTCATCGGCCAGGAGGACTAA
>GB_GCA_003550665.1
ATGGCCGAGTATCAAAACATATTCACCCAGGTTCAGGTCCGCGGTGCGCCCGAGATGGGCATGACCGAAGAGGTCGAGCTGGGCAACCGCACCGGGTCGGCCGGGTTCTCCAAGCTGCTCGGCTGGTTCGGCAACGCCCAGCTCGGCCCGATCTATCTCGGCACGATGGGGGTGATCTCCATCGCGACCGGGCTGATCTGGTTCTTCATGGTGGGCGGCTGGTACTGGTACCAGGCCGGCTTCAACCCGGCGATCTTCATGCGTGACCTGTTCTGGTTCTCGCTCGAGCCGCCGGCGCCGGAATACGGGCTGAGCTTTCCGCCGCTTGCGGAAGGGGGGTATTTCCTGATCGCCTCCTTCTTCCTGCTGGTGTCGGTGATGACCTGGTGGGTTCGCACCTATCTGCGCGCCGAGGCGCTCGGGATGGGCAAGCATGTCGCCTGGGCCTTCGCCTCCGCGATCTGGCTGTTCCTGGTGCTCGGGCTGTTTCGCCCGGTGCTGATGGGCAGCTGGTCCGAGGCGGTCCCCTACGGCATCTTCAGCCATCTCGACTGGACCAACAACTTCTCGCTGCGCTACGGCAACCTGTTCTACAACCCGTTCCACGCGCTCTCGATCGTGTTCCTCTACGGCTCGGCGCTTCTGTTCGCGATGCACGGGGCGACGATCCTCGCGGTGTCGCGCTTCGGCGGCGACCGCGAGCTCGAGCAGATCGTGGATCGGGGCACGGCCTCGGAGCGCGCGGCGCTGTTCTGGCGCTGGACGATGGGCTTCAACGCCTCGATGGAGGGTATCCATCGCTGGGCGTGGTGGTTCGCCGTGCTGACGACCCTGACGGGCGGTATCGGCATCCTGCTGACCGGGACGGTGGTGGACAACTGGTTCGCCTGGGCCGGTGAGCGCGGCTACGCGCCGAACTGA
>GB_GCA_003551745.1
ATGTTCCGTCCCGAATACCAAAACATCTTCACCCAGGTTCAGGTGCAGGGCGCACCCGAATACGGGATGGACAACGAAAACAACATGGCCGAGGAGCGGGCACTCACACCGGGCTTCTCGTCCCTGGCGGGCTGGCTCGGCAACGCCCAGATCGGCCCGATCTATCTGGGCTGGACCGGGCTGGTCTCGATCGCCACCGGCCTTGCCTGGTTCGTGATCGTCGGGCTCAACATGCTCGCGCATGTGGGCTGGTCCATCCCCGAGTTCCTGCGCCAGCTGTTCTGGCTGGCGCTGGAGCCGCCGAGCCCGGAATACGGGCTCAGCTTCCCGCCGCTCAATGATGGCGGCTGGTTCCTGATCGCCAGCTTCTTCCTGCTGATCTCGGTGATGCTGTGGTGGGTACGCTCCTACCAGCTCGCCGTGATGCACAAGATGGGCAAGCACATCGCCTGGGCCTTCCTGGCGGCGATCTGGCTCTTCCTCGTGCTCGGCCTGTTCCGGCCCATCCTAATGGGCTCCTGGTCGGAGGCGGTGCCCTACGGCATCTTCCCGCATCTCGACTGGACCACGGCCTTCTCGATCCGCTACGGCAACCTCTACTACAACCCCTTCCACGCGCTCTCGATCGTGTTCCTCTACGGCTCGGCGCTGCTCTTCGCCATGCACGGGGCCACGATCCTCGCCGTCACCCGCTTCGGCGGCGACCGCGAGCTCGAGCAGATCGTCGACCGCGGCACTGCTTCCGAACGGGCGGCGCTGTTCTGGCGCTGGACCATGGGATTCAACGCCACGATGGAGGGTATCCACCGTTGGGCCTGGTGGTTCGCCGTGCTCACCCCGATCACGGGCGGCATCGGTATCCTGCTGACCGGCACCGTGGTCGACAACTGGTTCCTCTGGGCCGTCGAGAAGAACTTCGCGCCTGCCTATGAAGGGCTCTACGGCTATGAAGCCTATCCCGACGCCGGCGGGATCCCGGCCACCGCGACGATGGGAGGTCAGTGA
>GB_GCA_003551805.1
ATGGCTGAATATCAGAATATCTTCACGCAAGTCCAAGTTCAGGGCCCCGCCGAGATGGGGGTGATGGCAGATGCCACCACGATGAGCGAACGCACCAAGCGCGCACGTTTTTCCACCCTGTTCGGCTTGTTCGGCAATGCTCAGGTAGGTCCTGTCCATCTTGGGGCTTACGGTCTTGTCGCTGTCATCGGCTTTGCGGCATGGTTCTTCATTATCGGGATGAATTTCTGGGCGCAGGTCGATTATAGCCCGGGTCTGTTCTTCCGCGACCTGTTCTGGCTGTCGCTGGAACCACCGGGACCACAATATGGCTTGGGCTTTGCGCCGCTTGCTGAAGGCGGATGGTGGCTGATCGCCAGCTTCTTCTTTCTGGTCGGTTGCTGCGCTTGGTGGATCCGTACCTATAACCGCGCCAAGGCGCTGGGGATGGGTCTGCATGTGGCTTATGCCTTTGCCGCGCTGTTGTGGTTGATCTTTGTGCTGAACCTGATCCGTCCGATCCTGCTCGGATCATGGAGCGAGGCTGTCCCTTACGGTATCTTCTCGCATCTGGACTGGACTAACCTGTTCTCGATCACGCATGGCAACCTGTTCTACAACCCGTTCCACGCGCTTTCGATCGTGTTCCTTTATGGCTCGGCTTTGCTGTTCGCCATGCACGGCGCAACGATCCTTGCGGTCAGCCGCTTTGGCGGTGAACGCGAGATCGAACAGATCGTTGATCGTGGCACGGCATCCGAACGGGCCGCCTTGTTCTGGCGCTGGACCATGGGCTTCAACGCCACGATGGAAGGTATCCATCGCTGGGCCTGGTGGTTTGCAGTTCTCACACCGCTGACAGGTGGTATCGGGATCCTGCTGTCCGGCACGGTTGTGGACAATTGGTTCGTCTGGGCACAAATCCACGGCTATGCGCCCTTAGACTGA
>GB_GCA_003551925.1
ATGGCTGAGTATCAGAACATCTTTACCCAGGTGCAGGTCCGCGCCGCGCCCGAAATGGGCATGGTCGAAGGGGTCGAACTGGAGAACCGCACCAAGGGTGCCAGCTTCTCCAACCTCATCGGCTGGTTCGGCAACGCCCAGCTGGGGCCCATCTATCTGGGCACCATGGGGGTGATCAGCATCGCGACCGGGACGATCTGGTTCGTGATGGTGGGCCTGTGGTTCTGGGATCAGGCGGGCTACAACCCGGCCGTGTTCCTGCGCGACCTGTTCTGGCTGTCGCTCGACCCGCCGGGGCCGGAATACGGGCTCAGCATCCCGCCGATGCGCGAGGGGGGATATTTCCTTGTCGCCTCGTTCTTCCTGCTGATCTCGGTGCTGACCTGGTGGGTGCGCACCTATCTGCGCGCCGAGGCGCTGGGGATGGGCAAGCACGTCGCCTGGGCCTTCGCGTCGGCCATCTGGCTGTTCCTGGTGCTGGGGCTGTTCCGCCCCATCCTGATGGGCAGCTGGTCCGAGGCCGTGCCCTACGGCATCTTCACCCATCTCGACTGGACGAACCTGTTCAGCCTTCAGTATGGCAACCTGTTCTACAACCCGTTCCACGCGCTTTCGATCGTGTTCCTCTATGGTTCGGCGCTGCTGTTTGCCATGCACGGGGCGACGATCCTGGCCGTCAGCCGCTTCGGCGGGGACCGGGAGCTGGAGCAGATCGTCGATCGCGGCACCGCGTCCGAGCGTGCAGCGCTGTTCTGGCGCTGGACCATGGGCTTCAACGCCACGATGGAAGGCATCCACCGCTGGGCGTGGTGGTTCGCGGTCCTGACCACGCTCACGGGCGGTATCGGGATCCTGCTGACCGGCACGGTCGTGGACAACTGGTCGATCTGGGCGGAGCAGCGCGGCTTCTTCCCCACCTATGACTGA
>GB_GCA_003552345.1
ATGGCTGAGTATCAGAATATCTTTACCCGCGTTCAGGTCCGGGGCCCGACGGATCCGGGCATCGAACTCCCGGCCGGGGATTGGCCCCGGACCAAGGGGGCGACCCACTCCTGGCTGCTCGGGAAGATCGGTGACGCCCAGGTCGGTCCGGTCTATCTCGGCACCACCGGGGTGATGTCGATCCTCTTCGGTCTGCTGTCGATCATCATCATCGGCATGAACATGCTGGCGTCGGTGGACTGGAGCCCGCTCGAGTTCATCCGTCAGTTCTTCTGGGTGGCCCTGGAGCCGCCGCCGCCGGAGTACGGGCTCAGCCTGCCGCCGCTCAATGACGGTGGTTGGTGGCTGATCGCCGGCTTCACGCTGACGCTGTCGATCCTGCTCTGGTGGATGCGGACGTACAACCGGGCGCGCGCGCTGGGGCTCGGTACCCACGTGGCCTGGGCCTTTGCCGCGGCGATCTTCCTCTTCCTGGCCATCGGCTTCTTCTGGCCGCTTCTGATGGGCAGCTGGGCGAAGAGCGTGCCGTTCGGCATTTTCCCGCACCTGGACTGGACCACGGCGTTCTCGCTGCGGTACGGCAACCTGTACTACAACCCGTTCCACATGCTGTCGATCGTGTTCCTGTTCGGTTCGGCTCTGCTGTTCGCGATGCACGGCGCCACCATCCTGGCGGCGGGTCGCTACAACGCCGAGCGCGAGATCGAGCAGATCACCGACCGCGGTACCGCTGCGGAGCGTTCGGCGCTGTTCTGGCGCTGGACCATGGGCTTCAACGCCACGATGGAGTCCATCCACCGGTGGGGTTACTGGTTCGCCATCCTCTGCGTGATCACGGGTGGCATCGGTATCCTGCTGACCGGCACCGTGGTTGAGAACTGGTACCTGTGGGGGGTCCACCACGGCATCGCCCCTGAGTATCCGGAGTTCTTCACACCGGCAGTGGATCCGGCAGCAGGGGGGACGGAGTGA
>GB_GCA_003552625.1
ATGGCTGAGTATCAGAATATCTTTACCCGAGTTCAGGCCAGGGGTCCGCACGACCCGGGGCTGGAGCTCCCGGCTGGCGACTGGCCCCGGACCCGTGGGATCGCCGATTCCTGGCTGCTCGGCAAGTTCGGTGACGCACAGGTCGGCCCGGTCTATCTGGGTGTAACCGGGATCATGTCGGTGATCTTCGGTCTCCTGTCCATCATCATCATCGGCATGAACATGCTCGCTTCGGTGGACTGGAGCCCGCTTGAGTTCATCCGCCAGTTCTTCTGGCTGGCGCTGGAGCCGCCCAAGCCGGAGTACGGGCTGAGCCTGCCGCCACTGAATGAGGGCGGTTGGTGGCTGATCGCCGGCTTCACGCTGACGGCTGCGATCCTGCTCTGGTGGGTGCGCACCTACAACCGGGCGCGCGCACTCGGCCTCGGCACGCACGTAGCCTGGGCGTTCGCTGCAGCGATCTTCCTGTTCCTGGCGATCGGCTTCATTTGGCCGCTGCTGATGGGCAGCTGGGCGAAGAGTGTGCCGTTCGGGATCTTCCCGCACCTGGATTGGACGACGGCCTTCTCACTGCGGTACGGGAACCTCTACTACAACCCGTTCCACATGCTGTCGATCGTGTTCCTGTTCGGGTCGGCTCTGCTCTTTGCCATGCACGGTGCCACGATCCTGGCAGCCGGCCGCTATAACGCGGAGCGTGAGATTGAGCAGGTTACCGACCGCGGCACCGGTGCGGAGCGGTCGGCGCTGTTCTGGCGCTGGACCATGGGCTTCAACGCGACGATGGAGTCCATCCACCGGTGGGGCTACTGGTTCGCCATCCTGTGCGTAATCACTGGCGGCATCGGTATCCTGCTGACCGGCACTGTGGTTGAAAACTGGTACCTGTGGGGTGTCCACCACGGCATTGCCCCTGAGTATCCGGAGTTCTTCACACCGGCCGTTGATCCGGCAGCAGGGGGGACGGAGTGA
>GB_GCA_003561595.1
ATGGCTGAGTATCAGAATATCTTTACCCAGGTGCAGGTGCGCGCCGCCCCAGAGATGGGCATGGTCGAAGGCGTCGAGCTGGAGAACCGCACCACCAAGGCCGGATTTTCCAACCTGTTGGGCTGGTTCGGCAACGCTCAGCTGGGGCCCATCTATCTGGGCGCCATGGGCACCCTCAGCCTGGTGGCCGGCACGATCTGGTTCGTGATGGTCGGGCTGTGGTTCTGGGATCAGGCGGGCTATAACCCGGCCGTGTTCCTGCGCGATCTGTTCTGGCTGTCGCTGGATCCGCCTGCGCCGGAATACGGGCTGTCGATCCCGCCGATGCGCGAAGGGGGCTATTTCCTGATCGCCTCGTTCTTCCTGCTGATCTCGGTCATGGCCTGGTGGGTGCGCACCTATCTGCGCGCCGAGGCGCTGGGCATGGGCAAGCATGTGGCCTGGGCCTTTGCCTCTGCCATCTGGCTGTTCCTGGTGCTGGGCCTGTTCCGTCCCATCCTGATGGGGTCGTGGTCCGAGGCCGTGCCTTACGGGATCTTCACCCATCTGGACTGGACCAACCTGTTCAGCCTGCAATACGGGAACCTCTTCTATAACCCGTTCCACGCACTCTCGATCGTGTTCCTCTATGGCTCGGCCCTGCTGTTCGCCATGCATGGGGCAACCATTCTGGCCGTGTCGCGCTTCGGTGGCGACCGCGAGCTGGAACAGATCGTGGACCGTGGCACGGCATCCGAACGCGCCGCCCTGTTCTGGCGCTGGACGATGGGCTTCAACGCCACGATGGAAGGGATTCACCGCTGGGCCTGGTGGTTTGCCGTGCTGACCACGCTGACGGGTGGCATCGGGATCCTGCTGACCGGAACTGTGGTCGATAACTGGGCCGTCTGGGCCGAGGAACGCGGCTTCCGTCCCACCTATGACTAA
>GB_GCA_003562535.1
ATGGCTGAATATCAAAATATTTTCACCCAGGTGCAAGTTCAAGGCCACCCTGAAGAGGGTGTGCCGATTAAGGACGGCAACTGGGGGCGCCAAGGTAAACCGTTCTTCAATTACTGGGCGGGTTGGTTTGGTAATGCTCAGATTGGTCCGATTTATCTAGGCAAATTAGGTTTAGCGTCTCTGGTTTTTGGAACCATCGCTATTCTGATTATTGGCCTGAACTTCTGGGCTGCGGTGAATTGGGATCCTGTTCAATTCATCCGCCAACTGTTCTGGCTTGGCTTAGAGCCGCCACCACCTGAATACGGTTTACGTCTCCCGCCACTGGCTGACGGCGGTTGGTGGTTAATGGCCGGCTTTTTCCTGACCATCTCAATCCTGTTGTGGTGGGCGCGAGTCTATCAGCGGGCGCGGGCTCTCGGCATGGGTACCCATGTTGCTTGGGCGTTTGCCGCTGCCATCTGGCTGTATCTGGTGCTGGGGTTCATTCGTCCAGTGCTGATGGGCAGTTGGAGTGAAGCGGTACCGTTCGGGATTTTCCCGCATCTGGATTGGACCACAGCATTTTCCATCCGCTACGGTAATTTGTTCTATAACCCGTTCCACATGTTGTCGATTGTGTTCCTGTTTGGCTCGACGTTACTGTTTGCCATGCATGGGGCGACCATTCTAGCGGTTGGCCGTTACGGCGGTGAGCGTGAGATTGATCAGATCACGGATCGTGGTACGGCTTCTGAGCGTGCTGCCTTGTTCTGGCGTTGGACCATGGGCTTTAATGCCACGATGGAGTCGATTCACCGCTGGGCATGGTGGTTTGCGGTACTGTGTGTTGTCACAGGGGGTATTGGTATTCTATTAACTGGAACAGTGGTGGATAACTGGTATCTCTGGGCAGTGAAGCATGGTGTGGCACCCCCGTACCCGGATCTCAATGCTATCGATCCGAATCTCGGAGGTGCAGTACAATGA
>GB_GCA_003562815.1
ATGGCTGAGTATCAAAACATCTTTACGCGGGTTCAGGTCCGCGAGCCGGCTTATCCCGGCGTCGCCCTGCCACCCGGGAGTCTGCCGCGGCTCGGTAAGCCTATCTTCAATTATTGGATTGGCAAGATCGGCGACGCGCAGATCGGACCCATCTACTTGGGCTTCGCCGGGATGGCCTCGCTGATCTGTGGCTTTATCGCCATCGAGATCATCGGCTTGAATATGCTGGCGTCGGTGAACTGGAGCCCGATCGCGTTCCTCAAGAACTTCTTCTGGCTCGCACTCGAGCCGCCACCGCCGGCCTATGGGTTGAGTTTTCCGCCCTTGGGTGAAGGTGGCTGGTGGTTGATCGCCGGTTTCTTCCTGACCGCCTCGATTCTCCTTTGGTGGATCAGGACTTACCAGCGCGCTATCGCGTTGGGCACCGGCACCCACGTCGCTTGGGCTTTTGCCGCCGCGATCTTCTTCTACCTGACGCTCGGCTTTATCCGCCCGGTGTTGATGGGAAGCTGGGGTGAAGCGGTTCCGTTCGGCATCTTCCCGCATCTGGACTGGACAGCGGCGATCTCGATCCGGTACGGCAACTTCTACTACAACCCGTTCCACGCGCTCTCCATCGCCTTCCTCTACGGGTCGGCCGTGCTGTTCGCGATGCATGGTGGCACCATCCTCGGTGTGTCGCGCTACGGTGGCGATCGCGAGATCGATCAGATCACCAGTCGCGGTACCGCAGCCGAGCGTGCGATGTTGTTCTGGCGTTGGACCATGGGCTTCAACGCCACCATGGAATCGATCCATCGCTGGGCTTGGTGGTTCGCGGTCCTGACGGTCATCACCGCAGGCCTCGGCATTCTGCTAACGGGCACGGTGGTCGAGAACTGGTATCTCTGGGGGATGAAGCACGGCATCGTGCCTCCGTATCCGTCCGAGTTGACGATCCAGGATCCGGCCCTGCTGCAGGGGGTATCGCAATGA
>GB_GCA_003564655.1
ATGGCTGAGTATCAGAACATCTTTACCCAGGTTCAGGTGCGTGCCGCACCCGAGATGGGCATGGTCGAAGGCGTCGAGCTGGAAAACCGCACCAAGAGCGCAAGCTTCTCGAACCTGCTGGGCTGGTTTGGCAATGCGCAGCTCGGGCCCATCTATCTGGGCACGATGGGCATGATCAGCCTTGTCACCGGCACGATCTGGTTCGTGATGGTCGGGCTGTGGTTCTGGGATCAGGCGGGCTACAACCCGGCCGTATTCCTGCGCGACCTGTTCTGGCTGTCGCTTGACCCGCCAGCACCGGAATACGGGCTGACGATCCCGCCGATGCGCGAGGGGGGGTATTTCCTCATCGCCTCGCTGTTCCTGCTGATCTCGGTCATGACCTGGTGGGTGCGCACCTACCTCCGCGCCGAGGCGCTGGGGATGGGCAAGCATGTGGCCTGGGCCTTCGCCTCTGCCATCTGGCTGTTCCTAGTGCTGGGCCTCTTCCGCCCGATCCTGATGGGGTCCTGGTCCGAGGCAGTGCCTTACGGGATCTTCACACACCTCGACTGGACGAACCTGTTCTCGCTGCAATACGGGAACCTGTTCTACACCCCCTTCCACGCGCTTTCGATCGTGTTCCTCTATGGCTCGGCGCTCTTGTTTGCGATGCACGGGGCGACCATCCTCGCTGTCTCGCGCTTCGGTGGCGACCGCGAGCTGGAACAGATCGTGGACCGTGGGACAGCATCCGAACGCGCCGCCCTGTTCTGGCGCTGGACGATGGGCTTCAACGCCACGATGGAAGGGATTCACCGCTGGGCCTGGTGGTTTGCCGTGCTGACCACCCTGACGGGCGGCATCGGGATCCTGCTGACCGGCACTGTGGTCGATAACTGGGCCGTCTGGGCCGAGGAACGCGGCTTCCGTCCGACCTATGATTAA
>GB_GCA_003567295.1
ATGGCTGAGTATCAGAATATCTTCACCCAGGTGCAGGTGCGCGCCGCCCCGGAAATGGGCATGGTCGAAGGCGTCGAGCTGGAAAACCGCACCACCACGGCCAGCTTCTCGAACCTGCTGGGCTGGTTCGGCAACGCACAGCTCGGGCCCATCTATCTGGGCGCGATGGGGGTGCTGAGCCTGGTCGCCGGTCTGACATGGTTCGTCATGGTGGGCCTGTGGTACTGGGATCAGGCGGGCTACAACCCGGCCGTGTTCCTGCGCGATCTCTTCTGGCTCTCGCTCGATCCGCCGGGGCCGGAATACGGGCTCAGCTTTCCACCGATGCGCGAAGGGGGATACTTCCTGATCGCCTCGTTCTTCCTGCTGATCTCGGTCCTTGCCTGGTGGGTGCGCACCTATCTGCGCGCCGAGGCGCTGGGGATGGGCAAACATGTCGCCTGGGCCTTCGCCTCTGCGATCTGGCTGTTCCTGGTGCTCGGCCTCTTCCGCCCGATCCTGATGGGGTCGTGGTCCGAGGCAGTGCCCTACGGTATCTTCACCCATCTGGACTGGACGAACCTCTTCTCGCTGCAATACGGGAACCTCTTCTACAACCCGTTCCATGCGCTCTCGATCGTGTTCCTCTATGGCTCGGCGCTGCTGTTTGCCATGCATGGGGCGACGATCCTCGCGGTCTCGCGCTTCGGCGGCGACCGGGAGCTGGAACAGATCGTGGACCGCGGGACCGCCTCGGAACGCGCCGCCCTCTTCTGGCGCTGGACGATGGGCTTCAACGCCACGATGGAAGGGATTCACCGCTGGGCCTGGTGGTTCGCCGTGCTCACCACGCTCACTGGCGGGATCGGCATCCTGCTCACCGGTACGGTCGTCGATAACTGGGCCGTCTGGGCCGAGCAGCGCGGCTTCCGTCCCACCTATGATTAA
>GB_GCA_003567315.1
ATGGCTGAGTATCAGAATATCTTTACCCAGGTGCAAGTCCGCGCTGCACCGGAGATGGGGATGGTCGAAGGCGTCGAGCTGGAAAACCGCACCAAATCGGCCAGCTTCTCCAACCTTCTGGGCTGGTTCGGCAATGCCCAACTCGGGCCGATCTATCTCGGCACGATGGGGGTGATCAGCCTCGCCACGGGCATCATCTGGTTCGTGATGGTGGGGCTGTGGTTCTGGGATCAGGCGGGCTACAACCCGGCGGTGTTCCTGCGTGACCTGTTCTGGCTCTCGCTCGATCCGCCGAGCCCCGAATACGGGCTGAGCATTCCGCCGATGCGGGAGGGGGGCTATTTCCTGATCGCCTCGTTCTTCCTGCTGATCTCGGTCATGACATGGTGGGTGCGCACATGGCTGCGCGCTGAGGCGCTGGGCATGGGCAAGCATGTCGCCTGGGCGTTTCTCTCGGCGATCTGGCTCTTTCTCGTGCTGGGCCTCTTCCGCCCGCTCCTGATGGGGTCGTGGTCCGAGGCGGTGCCTTACGGCATCTTCACCCATCTTGACTGGACCAATCTCTTCTCGCTGCAATACGGGAACCTCTTCTACAACCCGTTCCATGCGCTTTCGATCGTGTTCCTCTATGGCTCGGCGCTGTTGTTCGCCATGCATGGGGCAACGATTCTGGCCGTGTCCCGCTTCGGTGGCGACCGCGAGCTGGAACAGATCGTGGATCGTGGTACGGCATCCGAACGCGCCGCCCTGTTCTGGCGCTGGACGATGGGCTTCAACGCCACGATGGAAGGGATTCACCGCTGGGCCTGGTGGTTCGCCGTGCTGACCACGCTGACAGGCGGCATCGGGATCCTGCTCACCGGCACTGTGGTCGATAACTGGGCCGTCTGGGCCGAGGAACGCGGCTTCCGTCCCATCTATGATTAA
>GB_GCA_003567395.1
ATGGCTGAGTATCAGAACATCTTTACCCAGGTTCAGGTCCGGGCCGCGCCCGAAATGGGCATGGTCGAAGAGGTGGAGCTGGAAAACCGGACCAAATCGGCCAGTTTCTCCAACCTGCTGGGCTGGTTCGGCAATGCGCAACTGGGGCCGATCTATCTGGGCACCATGGGCGTGATTTCTCTCGCCACCGGGGCCATCTGGTTCGTGATGGTGGGCATGTGGTTCTGGGATCAGGCGGGCTACAACCCGGCCGTGTTCCTGCGCGATCTGTTCTGGCTGTCGCTGGACCCGCCGGGCCCTGAATACGGGCTGAGCTTTCCGCCGATGCGGGAGGGGGGGTATTTCCTGATTGCCTCGTTCTTCCTGCTGATCTCGGTCTTGACCTGGTGGGTGCGCACCTATCTGCGGGCCGAGGCGCTGGGCATGGGCAAGCACGTGGCCTGGGCCTTTGCGTCGGCCATCTGGCTGTTCCTGGTGCTGGGGCTGTTCCGTCCCATCCTGATGGGCAGCTGGTCCGAGGCGGTGCCCTATGGCATCTTCACCCATCTGGACTGGACCAACCTCTTCAGCCTGCAATACGGCAACCTGTTCTATAACCCGTTCCACGCGCTTTCGATCGTGTTCCTCTATGGCTCGGCCCTGCTGTTCGCCATGCACGGGGCAACGATCCTGGCCGTCAGCCGCTTCGGCGGGGACCGGGAGCTGGAGCAGATCGTGGACCGTGGGACTGCATCCGAACGCGCCGCCCTGTTCTGGCGCTGGACGATGGGCTTCAACGCCACCATGGAGGGGATTCACCGCTGGGCCTGGTGGTTCGCCGTGCTGACCACGCTGACGGGCGGCATCGGTATCCTGCTGACCGGGACGGTCGTGGACAACTGGTCCGTCTGGGCTGACCAGCGCGGCTTCCTGCCCAGCTATGACTGA
>GB_GCA_003567475.1
ATGGCTGAGTATCAAAACATTTTCACGCAGGTCCAGGTGGCGCATGCGCCAGAGACCGGCGTACCGCTGCCCGAAGGCAGCTGGCCGCGGGCGGGCACGCCGGTGCTTCAGTACTGGCTCGGCGTCATCGGTAACGCCCAGTTGGGACCGATCTACCTGGGGTTCTTCGGTGTCGCCTCGATCCTGACCGGGCTGATCGCCTTCCTGATCATCGGCTTCAATTTCTGGGCGATGGTCAACTGGGATCCGCTGCAGTTCGTGCGCCAGCTGTTCTGGCTGGGGCTGGAGCCACCGGCGCCTGAGTATGGCCTCAGTCTGCCGCCTCTTCAGGAGGGTGGCTGGTGGCTCATGGCCGGCTTCTTCCTGACACTGTCGCTGGGTCTGTGGTGGGTTCGCATGTATCGCCGCGCCCGTGCGCTGGGCATGGGAACGCACGTGGCCTGGGCCTTCGCGGCGGCCATCTGGCTGTATCTCGTGCTGGGCTTCATCCGGCCGGTGCTGATGGGCAGCTGGAGCGAGGCGGTGCCTTTTGGCATCTTCCCGCACCTCGACTGGACGGCGGCGTTTTCGATCAAGTACGGGAACCTGTTCTACAACCAGTTCCACATGCTCTCGATCGCGTTCCTCTACGGCGCGACCCTGCTGTTCGCGATGCATGGTGCGACGATTCTGGCGCTGGGCCGCTACGGTGGTGAGCGTGAGATCGAGCAGATCACCGATCGTGGCACGGCTTCGGAGCGCGCTGCGCTGTTCTGGCGCTGGACGATGGGCTTCAACGCGACGATGGAGTCCATCCACCGCTGGGGCTGGTGGTTTGCGGTGCTTTGCCCGCTGACCGGCGGCATCGGCATCCTGCTGACGGGCACGGTGGTCGACAACTGGTACCTCTGGGGCGTCCAGCATGGTATCGCGCCGACTTACCCCGACGTATATCCGCCGGTGGTCGATCCGGGTGCGATGGAGGGAATGGCGCGATGA
>GB_GCA_003567615.1
ATGGCTGAATACCAGAACCTCTTCACCCAGGTCCAGGTCCGGCACGCGCCGGATCCCGGGGTTCCCGTATCGGACGGTGAGAACCGGATTCCCGACAGCGGGTTCTCCTATTGGCTCGGTAAGATCGGTGACGCCCAGGTCGGCCCTGTGTATCTCGGGTGGCTTGGGATCCTGTCCCTCATCACGGGCGGTCTGTCCATCATCCTGATGGGTCTCGTGATGTGGAGTTCGGTGGCCTGGGATCCAATCCAGTTCGTCCGACTCCTTCCCTGGCTCGCTGTGGAGCCGCCGGCGCCTGAATACGGACTGTCCATCCCGCCCCTCGCCGAGGGGGGGTGGTGGCTGCTCTGCGGGTTCCTGCTGACGGTCTCCATCATACTCTGGTGGTTCCGGATGTACACCCGGGCCCGGGCCTTGGGAATGGGTACACACGTCGCCTGGTCCTTCGCGGCCGCGATCTGGCTGTACCTCGTGCTTGGCTTCATCCGCCCCCTGTTGATGGGGAGCTGGGGCGAAGCGGTTCCCTTCGGAATCTTCCCGCACCTGGATTGGACGGCGGCGTTCTCCATCCGGTACGGCAACCTTTTCTACAACCCCTTCCACATGCTGTCCATCGCATTCCTGTATGGATCAGCACTTCTCTTCGCCATGCACGCCGCGACCATTCTGGCGGTAGGGAAGATGGGCGGTGAACGGGAGATCGATCAGATCACCGACCGCGGTACGGCGGCGGAACGCAGCCAGCTCTTCTGGCGGTGGACCATGGGCTTCAACGCCACCATGGAATCCATCCACAGGTGGGCGTGGTGGTTCGCTTCGCTGACCGTCATCACGGGCGGAATCGGGATCGTCCTCACCGGCACCGCAGTGGAAAACTGGTACTTCTGGGGCCAGCAGCACGGCCTCATACCGATCTATCCCGAGGTCTACGAGGCGCCGGTGCCGCCGCCCCTGCCAGGCGAACTGGATGGGCAGCATATCGGACCTCCGCCCGAGGGCCTCCCCGGTGTAAGTAGCTCCATGGAGGCAGGACCCAGCTTCGCACTGCCGGGCACCGAAGCGTATGTGTCCTTTGCCTCGACTCTCAATCAGGAGGTGGTACGATGA
>GB_GCA_003567855.1
ATGGCCGAATACCAGAACATATTTACCCAGGTCCAGGTCGAGGCGGCGCCCGAGGCGGGCGTGCCCCTGCCGCGCGGTCACTCCGCGCGCGTCGGGACGCCGCAGATGGTCCACCTGCTCGGGCGCATCGGCAACGCGCAGATCGGGCCGATCTACCTCGGCACGCTCGGCGTCGCGTCGCTCGCTGCCGGTGTCATCGCCTTCCTGATCATAGGCTTCAACTTCTGGGCACAGGTGAACTGGAGTCCCATCGAGTTCGTGCGCCAGCTGTTCTGGCTCGGGCTCGAGCCGCCGGCGCCGGAGTACGGGCTGTCCATACCACCGCTCGCCGAGGGGGGCTGGTGGCTGATGGCGGGCTTTTTCCTGACAACGTCGATCCTGCTCTGGTGGGTACGCATGTACCGGCGCGCCCGCGCGCTCGGTATGGGCACCCACGTGGCCTGGGCCTTCGCCGCGGCGATCTGGCTCTACCTCGTGCTGGGTTTCATCCGACCGCTGCTGATGGGCAGCTGGGGCGAAGCGGTGCCATTTGGCATCTTCCCGCACCTCGACTGGACGGCCGCGTTCTCGATCAAGTACGGCAACCTCTTCTACAACCCGTTCCACATGCTGTCGATCGCGTTCCTCTACGGCTCAACGCTGCTGTTCGCGATGCACGGCGCGACGATTCTTGCGGTCGGGCGCTACGGCGGTGAGCGCGAAATCGAGCAGATCACCGATCGCGGTACCGCATCGGAACGCGCCGCGCTGTTCTGGCGCTGGACGATGGGGTTCAACGCGACGATGGAGTCGATCCATCGCTGGGCCTGGTGGTTCGCGGTGCTGACCCCGTTGACCGGCGGCATCGGCATCCTTCTCACAGGCACGGTCGTCGACAACTGGTATCTGTGGGGTATCCAGCACGGCCTGGTCCCCGAGTATCCGGATCTGGGCGGCACTGACCCCACGCTGAACCAGGGGGCGGGACAATGA
>GB_GCA_003599455.1
ATGTCGCAATACCAGAACCTCTTCACCACCGTGCAGGCCGTCGGCCCGCTGCACCACGGCGTGCCGCTGCCGCACGGCAACAGCCCGCGCACCGGCGACGAGCCGGCCGCGTTCTACTGGCTCGGCAAGCTGGGCAACGCGCAGATCGGCCCGATCTACCTCGGTGGCCTGGGCATCGCCTCGCTGATGTTCGGCATCCTGGCCATCAACATCATGGGCATGAACATGCTGGCCTCGGTCAACTACGACCCGATCCAGTTCGTGCGCCAGCTGTTCTGGCTGTCGCTGGAGCCGCCCGGACCCGACCACGGCCTGGGCCTGGCGCCGCTCAACCAGGGCGGCTGGTGGCAGATCGCCGGCCTGTTCCTCACCATCTCGGTGATGCTCTGGTGGGTGCGCACCTACCGGCGCGCGCGCGTGCTCGGCATGGGCACCCATGTGGCCTGGGCCTTCGCGGCGGCGATCTGGCTGTTCCTGGTGCTCGGCCTGATCCGCCCGGTGCTCATGGGTTCGTGGAGCGAGGCCGTGCCCTTCGGCATCTTCCCCCACCTGGACTGGACGGCCGCCTTCTCGCTGCGCTACGGCAACCTGTTCTACAACCCGTTCCACGCGCTCTCGATCGCCTTCCTGTACGGCGCCACGCTGCTGTTCGCCATGCACGGCGCCACCATCCTCGCGGTGAGCCGCTTCGGTGGCGAGCGCGAGATCGAGCAGATCGTGGACCGCGGCACCGCGAGCGAGCGCGCCGCCCTCTTCTGGCGCTGGACCATGGGCTTCAACGCCACCATGGAATCCATCCACCGCTGGGCCTGGTGGTTCGCCGTGCTGTGCCCGCTGGTCGGCGGCATCGGCATCCTGCTCACCGGCACGGTGGTCGACAACTGGTACCTCTGGGCCATCAAGCATGGCGTGGCGCCGCCCTACCCCGACGTGTTCCCCGCCGTGATGGACCCGGCCCTTGCCCCAGGAGCGAAGTGA
>GB_GCA_003696945.1
ATGGCTACGGAAGTGTATCGCGAGAGTTTTGAGCGGCGCACCAAAACCGTGAGGTATCTCCGCTTCTTGGAGGGATTGGCCGATACGCAAGTCGGGCCGATCTACCTCGGGATGTGGGGTGCGCTGGCTTTCTTCTCCTACCTGCTGTGCGTGTTCATCACCGCCATCGGTTTTGGTGAGCAGGTGGGCTACAACCCGATCCGCTTCTTGCGCGAGCTGCCGGTGCTCACGCTCTATCCGCCGCCGCCATCGGCCGGCTTGCAGATGGCGCCGCTGCAGGAGGGCGGCTACTGGCAACTCGCCACGCTGTTCCTATCGCTGACGCTGGTGTTCTGGACGATCCGCATCTGGACGCGCGCCGTGGCCAACGGCCTGCGCCCGATGGTGCCGATCGCCTTCAGCGCGGCGCTGTTCCTTTACGCATCCATCTACATCATCCATCCGATCTGGGTGAACTCTTGGAACGAGGCGCCGCCGCACGGCCTGCGCGGCATCCTGCTGTGGACGAACCACTTCAGCGTCAAGTACGGCAACTTCTACTACAACCCGTTCCACATGGTCTCGATCTTCGCGTTGCTGGGCAGCACGCTGATCTTGGCCATGCACGGCGCCACCATCTTGGCCACGTTGTCCTACGGCGCACATCGCGAGATTGATGAGATCGAAAAGAGCGACGAAGGGACGCACCGCGCGCAGTTGTTGTGGCGCTGGGTGATGGGGTTCAACGCGACGGCCTACACCATCCACCAGTGGGCGCTGGGTTTCGCCACGCTCGTCGCAGTCGCCGGCGCTATCGGCGTGCTGCTCAGCGGGCCGGTCGTGCCCGACTGGTTCCAGTGGGGCTGCCGCGCAGACATCGTACCGGGCTTGCAGAAAGCCTGTGTGCCATAG
>GB_GCA_003724185.1
ATGGCGACTTATCAGAACATCTTCACGCAGGTGCAGGTTCAGGGGCCCCCGGAAATGGGCATCCCGCTGTCACCCGAAGAAGACGTCCGCATTCCCCTCACCGGGCACAACTACTGGATGGGCAAGCTTGGTCAGGCCCAGTTCGGCCCGATCTATCTGGGCACCACCGGGGTGATCAGCCTCGCCTTCGGAACGTTGGCGATCATGATCATCGGGCTCAACTTCTGGGCCCAGGCCGGATGGAGCCCGCAAACCTTCATGCGCGAATTCTTCTGGCTGTACCTTGCTCCTCCGGGGCCGGAATATGGCTTCAGCCCGTTCGTTCCCCTGAACGAAGGCGGCTGGTGGATTCTCGCAGGCTTCAGCCTGACGGTTTCGATCCTGATGTGGTGGGTGCGCACCTACAACCGTGCCAAGGCGCTGGGCATGGGGATGCATATTCCCTGGGCCTTTGCCTCGGCCATCTGGCTCTATCTGGTGCTGGGCTTCATTCGCCCGATGCTGATGGGCAGCTGGTCGGAAGCAGTGCCTTTCGGCATCTTCGAGCACCTCAACTGGACCAACAACTTCTCGCTGGTCTACGGGAACCTGTTCTACAATCCGTTCCACGCGCTCTCGATCGTCTTCCTTTACGGGTCGGCCGTCTTGTTCGCGATGCACGGGGCGACGATCCTGGCGCTCGGCCGTTACGGCGGGGAACGCGAGATCGAACAGATCACCGATCGCGGCACCGCTGCCGAACGCGGCGCGCTGTACTGGCGCTGGGTGATGGGCTTCAATGCAAGCTTTGAATCCATCCACCGCTGGGCCTGGTGGTTCGCAGTGCTGACCACGCTCACGGGCGGCATCGGCATCCTGCTGACCGGCACCGTGGTCGATAACTGGTACCTGTGGGCGCAAGAACACTACTACGCTCCGGACACGATCAATTACGATCCGTCGGGCGCGGCGCAGGCCTCGCAGGGCGGATAA
>GB_GCA_003818495.1
ATGGCGCAATACCAGCCCTTTTCCCCGCCGTACCAGAACCTCTTCACACAGGTCCAGGTCACCGGCCCGCTGCACGACGGCCCGCCGCTGTCCACCGAGCGCGAGACGGCCGACCGGCAGTTCGGTCCGGTCTCGTCGTGGTGGCTCGGCCTGCTCGGCAACGCGCAGATCGGACCGATCTACCTCGGCACCCTCGGCGTCCTGTCCCTGATCTGCGGCGTCGTCGCCTTCCAGATCATCGGCTGGAACATGCTCGCGTCGGTCAACTACAGCCCGATCGAGATGCTCAAGCAGCTGCCCTGGCTCGCGCTCGAGCCGCCGGCGCCGGGCAACGGCCTGAAGATCCCGCCGCTCAACCAGGGTGGCTGGTGGCTGATGACCGGCTTCTTCCTGACCGCATCGATGCTGCTGTGGTGGGCCCGGATGTACCGCCGCGCGCGCGAGCTCGGCATGGGCACGCACGTGGCCTGGGCGTTCGCCGCCGCGATCTGGCTGTACCTGGTGCTCGGCTTCTTCCGCCCGATCCTGATGGGGAGCTGGGGCGAGGCGGTGCCCTTCGGCATCTTCCCGCACCTGGACTGGACCGCAGCCTTCTCGATCCGCTACGGCAACCTGTTCTACAACCCGTTCCACATGCTGTCGATCGTGTTCCTGTACGGCTCGACGCTGCTGTTCGCGATGCACGGCGCGACGATCCTCGCGGTGACGCCGTACGGCGGCGAGCGCGAGATCGAGCAGATCGTCGACCGCGGCACGGCCTCGGAGCGCGCCGCGCTGTTCTGGCGCTGGACGATGGGCTTCAACGCCACGATGGAGTCGATCCACCGCTGGGCGTGGTGGTTCGCGGTGCTGTGCCCGCTCACCGGCGGCATCGGCATCCTGCTGACCGGCACCGTCGTGGACAACTGGTTCCTGTGGGCGGTCAAGCACGGTGTCGCACCCGCCTACCCGGCCGTCTACCCGCCCGTCATCGATCCCTCCACGCTGATGGGAGTCAAGCCATGA
>GB_GCA_003963005.1
ATGGCTGAGTACCAGAACCTCTTCACCAGCGTGCAGGTGGCTGCACCGTCCTACCCGGGCGTGCCGCTGGGGCGGGATGAATACGAGCGCGTCGGCGGTTCCGCCCACGTGCACCTGCTCGGGCGCCTCGGTGACGCCCAGCTCGGCCCCATCTACCTGGGGTGGCTGGGCATCTGCTCGCTGATCTGCGGCTTCATCGCCATCGAGATCATCGGCCTGAACATGTGGGCCTCCGTGGGCTGGGACCCGATCCAGTTCGTCCGCCAGTTGCCCTGGCTGGCGCTGGAGCCGCCGCCGCCGTCTTACGGCCTGCACCTGCCGCCGCTCAACCAGGGGGGCTGGTGGCTGCTGGCGGGCCTGTTCCTGACGGCATCCATCCTGCTGTGGTGGGTGCGCATGTACCGACGGGCACGCAAGCTCGGCATGGGCACGCACGTGGCCTGGGCCTTTGCAGCGGCGATCTGGCTCTACCTCGTGCTGGGCTTCATCCGTCCGCTGCTGATGGGCAGCTGGGGCGAGGCCGTGCCCTTCGGGCTCTTCCCGCACCTGGACTGGACGGCTGCGTTCTCGCTGCGCTACGGCAACCTGTTCTACAACCCCTTCCACATGCTGAGCATCGCGTTCCTGTACGGCAGCACGCTGCTGTTCGCGATGCACGGCGCCACCATCCTGGCGGTGAGCCGCTTCGGCGGCGAGCGCGAGATCGAGCAGATCACCGACCGCGGCACGGCAAGCGAGCGGGCCGCCCTGTTCTGGCGCTGGACGATGGGCTTCAACGCGACGATGGAGTCCATCCACCGCTGGGCCTGGTGGTTCGCGGTGCTGTGCCCGCTGACGGGCGGCATCGGCATCCTGCTGACCGGCACCGTGGTGGACAACTGGTACCTGTGGGGCGTCAAGCACCACATCGCGCCGGCTTACCCGGCCGTCTTCCCGCCGGTGCCTGATCCGGCCCTGGTCGTGCCGGCGGTGCAGCCATGA
>GB_GCA_003963075.1
GTGGCCGAGTACCAGAACCTTTTCACGAGCGTGCAGGTCGCCGCTCCGTCCTACCCCGGTGTGCCGCTCGGGCGGGATGAGTACCAACGCAGCGGCAGCACCACCCATGTGCATCTGCTGGGCCGCATCGGCGACGCGCAGCTCGGGCCCATCTACCTGGGCTGGCTGGGCGTGTGGTCGCTGATCTGCGGCTTCATCGCGATCGAGATCATCGGGCTGAACATGTGGGCCTCGGTGGGCTGGGACCCGATCCAGTTCGTGCGCCAGCTGCCCTGGCTGGCGCTCGAGCCGCCACCGCCGGGCTATGGCCTGCGGCTGCCACCGCTGAACCAGGGCGGCTGGTGGCTGCTGGCCGGCTTCTTCCTCACCGCGGCCATCCTGCTGTGGTGGGTGCGCATGTACCGGCGCGCCCGCAAGCTGGGCATGGGCACCCACGTGGCCTGGGCCTTCGCTGCGGCGATTTGGCTCTACCTGGTGCTGGGCTTCATCCGGCCGCTGCTGATGGGCTCCTGGGGCGAGGCCGTGCCCTTCGGCATCTTCCCGCACCTGGACTGGACGGCGGCCTTCTCGCTGCGCTACGGCAACCTGTTCTACAACCCCTTCCACATGCTCAGCATCGCCTTCCTGTACGGCAGCACGCTGCTGTTCGCGATGCACGGTGCGACCATCCTGGCGGTCAGCCGCTTTGGCGGCGAGCGCGAGATCGAGCAGATCACCGACCGCGGCACGGCCAGCGAACGCGCGGCGCTCTTCTGGCGCTGGACCATGGGCTTCAACGCGACGATGGAGTCCATCCACCGCTGGGCCTGGTGGTTCGCGGTGCTGTGTCCGCTGTGTGGCGGCATCGGCATCCTGCTGACCGGCACGGTGGTGGACAACTGGTACCTGTGGGGCGTCAAGCACCATATCGCGCCGGCCTACCCGGCGGTGTTCCCGCCGGTGGTCGACCCGGCCCTGCAAGTGACCGGGGGCCAGCCATGA
>GB_GCA_003963125.1
ATGGCCGAGTACCAGAACATCTTCACGCAGGTGCAGGTCCGGGGACCGCTTTACGCCGGAATTCCGACGCAGCGCGACATCTACGACCGGGTCGGCGGCGGTTTCTACTACTGGCTGGGGCGCATCGGTGATGCGCAGGTCGGTCCCTTTTATCTGGGCTGGACGGGGCTCGCCTCGCTGATCTGCGGCTTCATCGCCATCGAGATCATCGGCCTCAACATGTGGGCGTCGGTGAACTGGGATCCGATCCAGTTCGTGCGGCAGCTTCCGTGGCTCGCGCTCGAACCACCGGCGCCGGGCTATGGGCTCTCGATACCGCCGCTCAACGAGGGCGGCTGGTGGCTGATGGCCGGCTTCTTCCTGACGGCTGCGATCTTCCTCTGGTGGTTGCGTGTCTATCGGCGCGCCGTCTCGCTCGGCATGGGCACACACGTCGCCTGGGCTTTCGCCTCCGCCATCTGGCTCTATCTGGTGCTGGGCTTCATCCGGCCCCTCTTGATGGGGAGCTGGGCTGAAGCCGTGCCGTTCGGCATCTTCCCGCATCTCGATTGGACGGCCGCCTTCTCCATCCGCTACGGCAACCTGTTCTATAACCCGTTCCACATGCTTTCGATCGTGTTCCTGTACGGATCGACGCTGCTCTTCGCGATGCACGGCGCGACCATTCTCGCCGTCAGCCATCTCGGCGGCGAGCGGGAGATCGAGCAGATCCTCGATCGCGGTACGGCCGGCGAGCGGGCCGCGCTGTTCTGGCGCTGGACCATGGGCTTCAATGCGACGGTTGAATCCATCCATCGCTGGGCCTGGTGGTTCGCCGTGCTGTGCCCGCTGACGGGCGGCATCGGCATCCTGCTGACGGGCACCGTGGTCGACAACTGGTACCTGTGGGGCGTCAAGCATGGCCTCGCGCCGCCCTATCCGGCCGTGTTCCCCGCAGTGATCGATCCGTCCACGCTTGCGACGGGAGCCGGCCAATGA
>GB_GCA_003987855.1
ATGGCGCAGTATCAAAACATCTTCACTCAAGTTCAAGTACGCGGACCCGCTGAATTCGGGGTCCACGTACGGCGCGGCTGGCCCCGCCAAGGACAACCGTTCTTCTCGTATTGGGCGGGCAAGATCGGTGATGCTCAGGTCGGGCCGGTCTACCTCGGCACGCTCGGAGTTATGTCGATCGTGTCGGGCATCATCGCGATCGAGATCATCGGTCTCAACATGCTCGCATCGGTGAACTGGAATCCGATCGAGTTCGTCAGACGCTTGTTCTGGCTGTCGCTCGAGCCGCCGGATGCCAAGTGGGGCCTCACGATCTTTCCGCCATTGAAAGAGGGCGGCTGGTGGCTGATGGCCGGGTTCTTCCTCACGACTTCCATTCTTCTGTGGTGGGTGCGCATGTATAAGCGCGCTCGCGAGCTCAAGATGGGAACGCACGTGGCATGGGCCTTTGCGGCGGCGATCTGGCTGTTCCTGTCGCTCGGCTATATCCGTCCCATTCTCATGGGGAGCTGGAGCGTGGCGCCGCCATTCGGGATTTTCCGGCACTTGGATTGGACGAACCAGTTTTCTCTCGATCACGGCAATCTCTTCTACAACCCGTTCCACATGCTCTCGATCGCCTTCCTTTATGGATCGGCGTTGTTGTTCGCGATGCATGCGGCGACCATCCTTGCGGTTGGCCGGTATGGCGGCGAGCGTGAGATCGAGCAGATCACGGACCGCGGAACTGCAGCGGAACGCGCGGCTCTCTTCTGGCGATGGACGATGGGTTTCAACGCGACCGTCGAATCCATTCACAGGTGGGCCTGGTGGTTTGCGGTCCTCTGCCCGTTGTGCGGTGGAATCGGAATTCTTCTAACAGGCACGGTCGTGGATAATTGGTTCGAATGGGGTATCAGGCACGGATTGGCTCCGACCGCGTATCCCTAA
>GB_GCA_004173095.1
ATGGCTCAGTATCAAAACTTTTTCACCCAGGTGCAGGTTCGTAGCGACCTCTATCCCGGCATTCCGCTGCAGCCCGGCACCTGGATCCGCTCCGGCAAGGGCAGTTTCAATTATTGGCTGGGCAAGATCGGCGATGCCCAGATCGGGCCAGTCTATCTCGGCTTCACCGGCATCGCCTCGATCATCTGCGGCATCGTCGCGATCGAGATCATCGGCCTGAACATGCTGGCATCGGTGAATTGGAATCCGATCGAATTCGTTCGGCAGCTGCCATGGCTTGCGCTGGAGCCACCGAAGCCCGAATACGGCATCAGCATCCCGCCGCTCAAGGAGGGCGGCTGGTGGTTGATGGCCGGCTTCTCATTGACGACGTCGATCCTGCTGTGGTGGACGCGAACCTATCGCCGCGCCCGGGCGTTGGGGATGGGCACCCATGTGTCATGGGCGTTCGCTGCGGCGATCTGGCTCTATCTGGTCCTCGGCTTCATTCGTCCGCTGCTGATGGGCAGTTTCAGCGAAGCCGTTCCGTTCGGCATATTCCCGCATCTCGACTGGACGAACAACTTCTCCATCACCCACGGCAATCTGTTCTACAACCCTTTCCACATGCTCTCGATCGTTTTCCTGTATGGCTCGGCGCTCCTGTTCGCGATGCATGGCGCAACGATCCTGGCCGTCAGCCGCTACGGCGGCGAACGCGAGATCGAGCAGATCGTCGATCGCGGCACGGCATTGGAGCGCGCGGCGCTGTTCTGGCGCTGGACCATGGGTTTCAACGCAACCGCAGAGTCGATTCACCGCTGGGCCTGGTGGTTCGCTGTGCTGTGTCCGCTCACGGGCGGCATCGGAATTCTGCTGTCCGGTACCGTTGTCGATAACTGGTTTGACTGGGGCGTCAAGCACGGTCTCGCCATGCCTCGATAG
>GB_GCA_004292705.1
ATGGGCAAGCTTGGACAGGCCCAGATCGGGCCCGTCTATCTCGGCCTGCTCGGCACGCTCAGCCTCGTCTTCGGCGGCGCGGCGATCATGATCATCGGGCTCAATTTCTGGGCGCAGGTGGGCTGGAGTCCGCAGGGCTTCATGCGCGAATTCTTCTGGCTCTATCTCGGTCCTCCGGGCCCGGAATACGGGTTCAGCTTCTTCGTCCCGCTGGCGAAGGGCGGCTGGTTCATCATGGCCGGCGCGTTCCTGACGATTTCGGTGCTGTGCTGGTGGGTCCGCACCTACATGCGGGCCAAGGCGCTGGGCATGGGGATGCACATACCCTGGGCCTTCGCGAGCGCCATCTGGCTGTTCCTGGTGCTGGGCTTCATCCGCCCGATGCTGATGGGCAGCTGGTCGGAAGCGGTGCCTTACGGCGTCTTTGAGCACCTCAACTGGACCAACAATTTCTCGCTGGTCTACGGCAACCTGTTCTACAACCCGTTCCACGCGCTCTCGATCGTCTTCCTCTACGGGTCGGCTGTCCTGTTCGCGATGCACGGGGCGACCATCCTTGCACTCGGCCGTTATGGCGGCGAGCGCGAGATCGAGCAGATTACCGATCGCGGCACGGCAGCCGAACGCGGTGCGCTGTTCTGGCGCTGGGTGATGGGCTTCAACGCGACGTTTGAATCCATTCACCGCTGGGCCTGGTGGTTCGCAGTGCTGACCACCCTCACGGGCGGGATCGGCATTCTGCTGACCGGCACCGTGGTGGATAACTGGTACCTGTGGGCGCAAGAGCACTACTACGCTCCCGACACGATCAATTACGATCCGAGCGGCGCGGCCCAGGCCTCGGCCGGCCAGAAGTAA
>GB_GCA_004367505.1
ATGGCCACCATGAACCCGACCCCTGGCGATCTGGAGCTCGGCCCCCGCGACCGCGGGCGGGTTGGCAGAGCTCAGGAGTTGCCGATTCTCGAGAACTTCGGCCTCGATAGCCAGTTGGGGCCGTACTACATTGGCTTCTGGAACAGCGCCGCCTTCGTCACGGGTGGGTTGTTCACCTTCATTTGGCTGGCCGTGATGGCCTCCCAGGTGGGCTGGAACCCGCTGGCGTTCGCCAAGTACTTCTTTGTGCTGCAGATCGATCCGCCCGCAGCTGCCTATGGGCTCAGCTTCCCGCCCCTGGATCAGGGGGGCTGGTGGCTGATCAGCACCTTCTTCCTGACGGTCTCGATCTTCTGCTGGTACATGCATCTCTACACGCGGGCGAAGGCCCTGGGTATCAAGCCCTACCTGGCCTATGGCTTTACCGGCGCGATTATCCTCTACCTGGTGATCTACATCATCCGCCCGATGTGGATGGCGAATTGGTCGGAGGCGCCCTCCCACGGCTTGAAGGCCCTGCTGGACTGGACGAATAATGTGAGCGTGCGCTACGGGAACTTCTACTACAACCCGTTTCACATGCTCTCGATCTTCTTCCTGCTCGGCTCCACGGTGCTGCTCGCGATGCACGCGGGTACGATCTGGGCATTGGAGAAGTATGCCGCCCACGAGGAGTGGAACGAGTTGCAGGCGCCCGGGACGGGTACCGAGCGGGCCCAGCTCTTCTGGCGCTGGTGTATGGGCTTCAACGCCAACGCCTATTCGATTCATCTGTGGGCCTTCTGGTTCGCGTGGCTCTGCGGTGTGACGGGGGCGATCGGGGTCTTCCTGTCTATGCCCGACTTTGTGAACAACTGGTTCCAGTGGGGCGTTGAGGCGGGCATTAATTACCCGGAGCTTCCGCCCGTGCAGCCGTAG
>GB_GCA_005786815.1
ATGGCTCAATATCAAAATCTTTTCACCTACGTGCAGCCAGTTGGGCCTTTGCACGATGGCGTGGAATTGCCCCGCGGGGATGACAAAAGGCTAGGTACACCATTTTTGGTGCATCTGCTAGGCCGTATCGGCAATGCCCAAATCGGTCCTATTTATCTTGGAACGCTAGGTCTTGCTTCCTTGATTTTCGGCATCGCTGCGTTCAACATCATTGGCTTCAACATGTTGGCCTCTGTTGACTGGAACCCCATTCAGTTTGTGCGTCAGTTGTTTTGGTTGGCGCTGGAACCACCAGCACCTGCATACGGTTTGAATATCCCGCCCCTTCAACAAGGCGGATGGTGGCTAATGGCTGGTTTCATGCTCACCACGTCCATATTGCTATGGTGGGCGCGCACTTATCGTCGCGCTCGTCAACTTGGCTTGGGTACACACGTAGCGTGGGCTTATGCTGCAGCCATCTGGTTGTTTCTGGTGTGTGGTTTTTTCCGCCCCGTCATGATGGGCAGCTGGTCTGAGGCGGTACCCTTTGGCATATTCCCCCATCTGGACTGGACGTCGGCAATTTCTCTGCGCTATGGCAATTTGTTTTACAACCCCTTCCATGCCCTGTCGATCGTTTTTCTTTATGGATCAGTGCTGCTATTTGCTATGCACGGCGCCACCATTTTGGCGGTGACGCGATATGGCGGAGAGCGCGAGATTGAACAAATTGTGGACCGTGGTACGGCTTCTGAGCGTGCTGGCTTGTTCTGGCGTTGGACCATGGGCTTTAACGCCACCATGGAGTCTATCCACCGTTGGGCTTGGTGGTTCGCAGTGCTTTGTCCTCTCGTGGGTGGTATTGGTATTTTGCTCACAGGTACTGTGGTGGACAACTGGTATCTCTGGTCCGCCAAACACCATGTTGTGCCAGCGTATCCCTTAGTTGGCCCAGTCGTGGTTGATCCTGCAATTTTGGGAGTTAAACCATGA
>GB_GCA_005787245.1
ATGATTGAATATCAAAACCTCTTCACTCGGGTGCAGTTACGGACCAACTCGCATGGTCCTGCCCATACCGGACTTCCCCTGCCCCGGGGCGACTTCGAGCGTACTGGCGAACCCTGGTACTTTTACTGGGCGGGCAAGTTTGGTGAGGCGCAAATCGGACCGATTTATCTTGGTGTGCTTGGCAGCGCCTCGATTGTTTTTGGTGTGCTTTGGTTCTGGATTGTCGGTTTCTCGATGCTGTCCTCGGTGAACTGGAACTTTATTGAAATGATCCGGCAACTGCCCTGGCTTGCTTTAGAGCCGCCGCCGCCCGAGTATGGCTTGCGTATGCCACCGCTCAGCAAAGGCGGATGGTGGGTAATTGCAAGCTTTTTCTTGCTGCTCTCGGTCATGCTCTGGTGGGCGCGAACCTATGTCCGGGCAAGAGCGCTTGGCATGGGCACACATGTGGCTTGGGCTTTTGCATCAGCGATCTGGCTTTTTTTAGTGCTTGGCTTGTTTCGCCCGGTGTTGATGGGATCCTGGTCTGAGGGTGTTCCCTATGGCATCTTCCCACATTTGGACTGGACATCAGCGCTGTCGATTCGATATGGTAATTTGTTCTATAACCCATTTCATATGCTATCGATCGTTTTTCTGTATGGGTCTGCACTCTTGTTTGCCATGCACGGCGCAACGATACTTGCTGTGAGCCGCTACGGTGGCGAGCGCGAAATTGAGCAAATCGTCGACCGTGGCACAGCCTCAGAACGTGCTGCCCTGTTCTGGCGTTGGACGATGGGTTTCAACGCATCGATGGAGTCGATTCATCGCTGGGCATGGTGGTTTGCGGTTCTGTGCACGCTCACCGGTGGCATTGGTATTCTGCTTACCGGAACAGTGGTCGACAACTGGTACCTCTGGGCGGTGAAGCACGGCGTGGCACCAGCCTATCCAGAAGTTAGCCCAGTCATTGTCGACCCAGCCCTCACACAACAAGGAGCGAGCAAATGA
>GB_GCA_005789685.1
ATGGCCGAATACCAAAATCTTTTCACCTCGGTGCAGCCCGTTGGGCCTTTGCACGATGGCATCGAATTACCGCGCGGCGACGACAAGCGAACGGGAACACCTTTTCTGGTGCACCTTTTAGGTCGCATTGGCAATGCCCAAATCGGTCCTGTTTATCTTGGCTCGCTGGGAGTAGCGTCCTTGATTTTCGGCATCGCAGCCTTCAATATTATTGGCTTCAACATGTTGGCCTCTGTAGATTGGAACCCAATTCAATTCATTCGCCAATTATTTTGGCTTGCTCTTGAGCCTCCACCGCCTGCTTATGGGTTAAGTTTCCCTCCTTTAGCACAAGGAGGATGGTGGTTAATAGTGGGATTCTTTCTAACTATTTCTATTTTGTTGTGGTGGGCTAGGACCTACAGAAGGGCAAGGCAATTGGGGCTTGGAACCCATGTTGCATGGGCCTTTGCTGCAGCGATATGGCTATTCTTGGTATGTGGATTCTTTCGCCCCGTCATGATGGGCAGCTGGTCTGAGGCGGTACCATTCGGAATCTTTCCGCACTTAGATTGGGTCTCGGCTATTTCACTGAGATACGGCAACTTGTTCTACAACCCGTTCCATGCGCTGTCGATTGTGTTCTTGTATGGCTCTGCGCTGTTGTTTGCCATGCACGGCGCCACCATCTTGGCCGTCGGACGTTACGGTGGTGAGCGTGAGATTGAACAGATTGTAGACCGCGGCACGGCTTCTGAGCGTGCTGGCTTGTTCTGGCGTTGGACCATGGGCTTTAACGCCTCCATGGAATCTATTCACCGTTGGGCTTGGTGGTTCGCAGTGCTCTGCCCTTTAGTTGGCGGTATCGGTATCTTGCTCACAGGAACCGTCGTTGACAACTGGTACCTCTGGTCTGTCAAACACCATGTCGTACCTGCCTACCCATTGGTCACCCCACTTGTGGTCGATCCAGCTATTTTGGGAGTGAAACCATGA
>GB_GCA_005789825.1
ATGGCTGACTACTACAACCTATTCACCACGGTGCAAGCCAAGGGGCCAGTGCACCACGGGGTCGAACTCGGTCCAGGCAACAGCCCGCGCTTTGGCCACCCGGCTATTTTTTGGTTATTGGGCAAGATTGGTAATGCGCAACTTGGCCCAATTTACCTTGGCGGTTTCGGTGTGCTGTCGCTGGTCTGCGGCATGCTGGCATTCAACATCATTGGCCTGAACATGCTGGCCTCTGTCAATTGGGATCCCGTGCAATTCGTGCGTCAGTTGTTTTGGTTGGCGCTGGAGCCACCACCGCCCGAATATGGTCTGTCCATGCCACCGCTGAACCAAGGTGGATGGTTTTTGATTGTGGGTTTGTTGTTGTCTATCTCGGTGCTGGCTTGGTGGGTGCGCATGTACCGCCGCGCCATTGCGCTGGGCATGGGCACCCATGTAGCCTGGGCATTTGCCGCTGCGCTGTGGTTGTTTTTTGTGTTGGGATTGTTCCGGCCGGTATTGATGGGTTCATGGGGTGAGGCCGTGCCTTACGGCATCTTTCCGCATTTGGATTGGACGGCGGCTTTGTCCATTCGCTACGGCAACTTGTTCTACAACCCGTTCCATGCTTTGTCGATTGTGTTCTTGTATGGCTCGGTGCTGTTGTTTGCCATGCATGGTGCCACGATTTTGGCGGTCACCCGCTATGGTGGTGAGCGCGAGATTGAGCAAATTGTGGATCGCGGCACAGCGTCCGAGCGCGCTGGTTTGTTCTGGCGTTGGACCATGGGGTTTAACGCCACCATGGAATCCATACACCGTTGGGCTTGGTGGTTTGCAGTGCTGTGCCCGTTGACGGGTGGTATCGGAATTTTGCTGACCGGCACTGTGGTGGACAACTGGTATTTGTGGGCGATCAAACATGGTGTGGCGCCGCCTTATCCCAATGTATTCCCCCCTGTCGTCGACCCGGCGCTCACTCTGGGAGTCAAATGA
>GB_GCA_006227785.1
ATGGCCCAATACCAGAACCTCTTCACCACGGTGCAAGCCACCGGTCCGCTGCACCATGGTGTGCCGCTGCCAGCCGGAAACAGCCCCCGCACCGGCGACGTCCCCGCCGTGTCCTACTGGCTGGGCAAGCTGGGCAACGCGCAGCTTGGCCCGATCTACCTGGGCGGGCTGGGCATTGCCTCGCTGATCTTCGGCATCGCCGCGATCAACATCATGGGCCTGAACATGCTGGCTTCGGTCAACTGGGATCCGATCCAGTTCGTCCGTCAGCTGTTCTGGCTCTCGCTGGAGCCACCGCCACCTGAGTACGGCCTGTCCCTGCCTCCGCTCAACCAGGGCGGCTGGTGGCTCATGGCCGGCGGCGCCCTGACCGTCTCCGTGCTTCTGTGGTGGGCCCGGACCTACCGGCGGGCAAGGCAGCTGGGCATGGGCACCCACGTGCCGTGGGCTTTTGCGGCGGCCATCTGGCTGTTCCTGGTGCTCGGCTTCTTCCGGCCCGTGCTGATGGGCAGCTGGAGCGAGGCGGTGCCATTCGGCATCTTCTCCCACCTGGACTGGACGGCGGCTTTTTCGCTGCGTTACGGCAACCTGTTCTACAACCCGTTCCACGCCCTGTCGATCGTCTTCCTGTACGGATCGGTGCTGTTGTTTGCCATGCACGGCGCCACCATCCTGGCGGTCAGCCGATTTGGCGGTGAGCGGGAAATCGAACAGATTGTCGACCGGGGCACGGCAAGCGAGCGGGCAGCCCTGTTCTGGCGCTGGACCATGGGCTTCAACGCCACCATGGAATCCATTCACCGATGGGCCTGGTGGTTCGCCGTGCTGTGCCCGCTGGTGGGTGGCATCGGCATCCTGCTGACCGGCACCATGGTCGACAACTGGTACCTCTGGGCGGTCAAGCACGGCTTCGCACCACCCTACCCCGATGTGTTCCCGGCCGTCACCGACCCGGCCCTCACCCCAGGAGGCCAGCGATGA
>GB_GCA_006227805.1
ATGGCCATCCGCGAATATCAGAACATCTTCACCCAGGTTCAGGTGCAGGGCGCGCCTGAATGGGGGATGGACGACAGCGGCCAGATGCGGCGCGAGCGGACCGGCAAGCCCGGCTTCTCGACCCTGGTCGGCTGGTTCGGCAACGCGCAGCTGGGGCCGATCTACCTGGGCAGCTTCGGGATCATCTCGCTGGCGACGGGCCTGATCTGGTTCAACATCGTCGGCATGAACATGCTGGCGCAGGTCGGCTGGTCGATCCCCGAATTCATCCGCCAGCTGTTCTGGCTGGCGCTGGAACCGCCCAGTCCCGAATACGGCCTGCGGATGCCGCCCCTGAATGACGGCGGCTGGTACATCATCGCCAGCTTCTTCCTGCTGATCAGCGTGCTGTCCTGGTGGGCGCGCACCTATCAGCTGGCGGCGGAGCACAAGATGGGCAAGCATGTCGCCTGGGCCTTCGCCAGCGCGATCTGGCTGTTCCTGGTGCTGGGCCTGTTCCGGCCGATCCTGATGGGGTCGTGGTCCGAGGCGGTGCCCTACGGGATCTTCCCGCACCTCGACTGGACCACCGCCTTCTCGATCCGCTACGGCAATCTCTACTACAACCCGTTCCACTGCCTTTCGATCGTGTTCCTCTACGGCTCGGTGCTCTTGTTCTGCATGCACGGCGCCACGATCCTTGCCGTCACCCGCTTCGGCGGCGACCGCGAACTGGAACAGATCATCGACCGCGGCACCGCCACGGAACGCGCCGCCCTTTTCTGGCGCTGGACCATGGGGTTCAACGCCACGATGGAAGGCATCCACCGCTGGGCCATCTGGTTCGCGATGCTGACGCCGATCACCGGCGGCATCGGGATCCTGCTGACCGGCACGGTCGTCGACAACTGGTTCATCTGGGCGCAGGAACACAACTTCGCTCCGCTCTACGACGGGTCCTACGGCTATGCGGACTACACGTCCTATGAAGCCTTCATCGGGGAGGGGAACTGA
>GB_GCA_006438735.1
ATGGCGCGCTATCAGAACATCTTCACCCAGGTGCAGCTCCGCGGCTACACCGAACTCGGGCCGGCGCTCGACGCCGGCAGCCTGCCGCGGATTGGCCGGGGGAGCTTCTCTTACTGGGCCGGCAAGGTTGGCAACGCCCAGCTCGGCCCGATCTATCTCGGCAAGCTCGGTATCGCCTCGCTGATCTGCGGTTTCTTGGCGTTCGAGATCATCGGGCTCAACATGTGGGCCTCGGTCAATTGGGATCCGGTCCAGTTCGTCCGGCAATTGCCCTGGCTCGCGCTCGAGCCGCCGGGGCCGCAATGGGGCTTCACGCTGTTCGTGCCATTGTCGCAAGGCGGCTGGTGGCAGATGGCGGGCTTCTTCATGAGCGCCTCCGTGCTGCTGTGGTGGGCGCGAACCTACGCCCGGGCCCGCGCGCTCGGCATGGGAACGCACATCGCCTGGTCGTTTGCCAGCGCGATCTGGCTGATGCTGGTGCTCGGCTTCATCCGGCCGATGCTGATGGGCAGCTGGGCGGAGGCGGTGCCGTTCGGCATCTTCCCGCATCTCGATTGGACGGCGGCCTTCTCGATCCGTTACGGCAATCTGTTCTACAATCCGTTCCACTGCCTTTCGATCGCGTTCCTTTACGGCTCGACTCTGCTGTTCGCGATGCACGGCGCGACGATCCTCGCGGTCGGCCGTTATGGCGGCGAGCGTGAGATCGAGCAGATCACCGATCGCGGCACGGCGGCCGAGCGTGCGGCGCTGTTCTGGCGCTGGACGATGGGCTTCAACGCGACGATGGAATCGATCCACCGCTGGGCCTGGTGGTTCGCGGTGCTGACCACGCTGGTCGGCGGAATCGGCATCCTGTTGACCGGAACGGTGGTCGATAACTGGTATCTCTGGGCGATCCAGCACGGCTATGCGCCGAGCTATCCGGCGACGGGCACGATCGATCCTGCAACCCTGCCGGGAGCCGTGCAATGA
>GB_GCA_006969625.1
ATGGCTGAGTACTTCAACCTCTTCACCCAGACGCAGGTCCGCGGTCCGGCCGAGCACGGGCCGCCGCTCACCGACACCTTCTACGAGCGCTCCAAGGCGGGCGGCTTCAACCACCTGCTCGGACGGATCGGCAACGCCCAGATCGGCCCGATCTACCTCGGCTGGTACGGCCTGGCCTCGCTGATCTGCGGCTTCGTGGCGATCGAGATCATCGGCCTCAACATGTGGGCCTCGGTCGGCTGGGATCCGGTCCAGTTCGTCCGCCAGCTCCCCTGGCTGGCGCTCGAGCCGCCGCCACCCTCCTACGGACTGTCCCTGCCGCCGCTCAATCAGGGCGGCTGGTGGCTGCTCGCCGGCTTCTTCCTGACCGCCTCGATCATCCTCTGGTGGATCCGCACCTATCGGCGGGCGATCGCGCTCGGCATGGGCACCCACGTCGCCTGGGCCTTCGCTTCGGCGATCTGGCTCTATCTGGTGCTCGGGCTGATCCGCCCGGTGCTGATGGGCAGTTGGGGCGAGGCGGTGCCCTTCGGCATCTTCCCGCACCTCGATTGGACGGCGGCCTTCTCCATTCGCTACGGCAACCTCTTCTACAATCCCTTCCACGCGCTCTCGATCGTCTTCCTCTACGGCTCGACGCTGCTGTTCGCCATGCACGGCGCGACGATCCTCGCGGTCACCCGCATGGGCGGCGACCGCGAACTGGACCAGATCGTCGACCGCGGCACCGCGGCCGAGCGAGCCGGCCTGTTCTGGCGCTGGACCATGGGCTTCAACGCCACCATGGAGTCGATCCACCGCTGGGCTTGGTGGTTCGCCGTCCTAACTACCCTCACAGGCGGGATCGGCATCCTGCTGACGGGCACGGTGGTGGACAACTGGTACCTCTGGGCGGTCAAGCACGACTTCGCGCCCGAGTATCCGGCGGTCTACCCGATCGTTCCCGATCCAGCCGCGGGAGCAGCGCAATGA
>GB_GCA_007097155.1
ATGGCTCGCTATCAGAACATCTTCAACCAGATCCAGCTGCGCTCGGCGCCCGAAATGGGACCGCCGCTGCCGGCCGGCGACTGGTCCCGCGACGGTAAGCCGGGGTATAGCTACTGGGCCGGCAAGCTCGGCGCGGCGCAGATCGGTCCGATCTACCTCGGCCGTCTCGGCCTCGCCTCGCTGATCTGCGGCTTCCTGGCCTTCGAGATCATCGGTCTCAACATGTGGGCGTCGGTGAACTGGGATCCGGTTCAGTTCGTCCGCCAGCTGTTCTGGCTGGCGCTCGAGCCGCCGGCGCCGAAGTACGGCTTCAAGATCCTGCCGCCCCTCAACGAGGGTGGCTGGTGGGTCATCGCGGGCTTTTTCCTGACCGCGTCGGTGCTGTTGTGGGCGGCACGCACCTATGTCCGCGCCAAACAGCTTGGCATGGGAACGCACGTCGTCTGGGCCTTCCTGTCGGCGATCTGGCTGATGCTCGTTCTCGGCTTCATCCGGCCGATGGCGATGGGCAGCTGGTCGGAGGCGGTGCCGTTCGGCATCTTCCCGCACCTCGACTGGACCGCGGCTTTCTCGATCCGCTACGGCAACCTGTTCTACAACCCCTTCCACTGCCTCTCGATCGTCTTCCTCTACGGTTCGACCCTGCTCTTCGCGATGCACGGCGCGACCGTTCTGGCGACCGGCCGCTACGGCGCGGAGCGCGAGATCGAGCAGATCACGCACCGCGGCACCGCGTTCGAGCGTGGCGCGTTGTTCTGGCGCTGGACGATGGGCTTCAACGCGACGGCGGAGTCGATCCACCGCTGGGCGTGGTGGTTCGCGGTGCTGACGACGCTGACCGGCGGCATCGGCATCCTGTTGACCGGGACCGTCGTCGACAACTGGTACCTGTGGGCGCAGCAGCACGGTTATGCGCCGACCTATCCGACGACCGGGCTCGCCGACCCGGCGGCGACTGGAGGTGCGCAGTGA
>GB_GCA_007116575.1
ATGGCTGAGTATCAGAACATCTTTACCCAGGTTCAGGTGCGCGCCGCTCCTGAAATGGGGATGGTCGAAGGCGTCGAGATGGAGAACCGCACCAAATCCGCGAGTTTCTCCAACCTGCTCGGGTGGTTCGGCAACGCGCAACTCGGGCCGATCTATCTTGGCACCATGGGCGTTATCAGCCTCGCCACGGGAACGATCTGGTTTGTCATGGTCGGACTGTGGTTCTGGGATCAGGCGGGCTACAATCCGGCGGTGTTCCTGCGCGACCTTTTCTGGCTGTCGCTGGATCCGCCGAGTCCCGAATACGGGCTCTCGATCCCGCCGATGCGGGAGGGGGGGTACTTTCTGATTGCCTCGTTCTTCCTGCTGATCTCGGTGATGACCTGGTGGGTGCGTACATGGCTGCGCGCGGAAGCGCTGGGCATGGGCAAGCATGTTGCCTGGGCCTTCCTTTCGGCAATCTGGCTGTTCCTTGTCCTGGGCCTCTTTCGCCCGATCCTGATGGGGTCGTGGTCCGAGGCGGTGCCCTATGGCATCTTCACCCATCTGGACTGGACCAACCTGTTCAGCCTGCAATACGGAAACCTCTTCTATAATCCGTTCCACGCGCTCTCGATCGTGTTCCTTTATGGCTCGGCCCTGCTGTTTGCCATGCACGGGGCGACCATCCTTGCAGTGTCGCGCTTCGGCGGGGACCGCGAACTGGAGCAGATCGTCGATCGGGGCACGGCCTCGGAACGCGCGGCCCTGTTCTGGCGCTGGACGATGGGATTCAACGCGACAATGGAAGGGATTCACCGTTGGGCCTGGTGGTTCGCCGTGCTGACCACGTTGACGGGCGGTATCGGTATCCTTCTGACGGGCACGGTTGTCGATAACTGGGCTGTCTGGGCCGAGGAACGCGGCTTCCGTCCCATCTATGATTAA
>GB_GCA_007117005.1
ATGGCTGAGTATCAGAATATCTTTACCCAGGTGCAGGTCCGCGCCGCGCCCGAGATGGGCATGGTTGAAGGGGTGGAACTGGAAAACCGCACCAAGGGGGCAGGGTTTTCCAACCTCCTTGGCTGGTTCGGCAATGCCCAGCTTGGCCCCATCTATCTGGGCACCATGGGCGTGATCAGCCTGGCCACCGGCGCTGTCTGGTTCGTGATGGTCGGCATGTGGTTCTGGTATCAGGCCGGCTTCAACCCGGCGGTGTTCATGCGCGACCTCTTCTGGCTGTCGCTTGATCCGCCGGGCCCGGAATGGGGCCTGCGCTTTCCGCCGCTGGCCGAAGGGGGCTATTTCCTGATCGCGTCCTTCTTCCTGCTGATCTCGGTGATGACCTGGTGGGTCCGCACCTGGCTGCGGGCAGAGGCGCTGGGCATGGGCAAGCATGTCGCCTGGGCCTTTGCCAGCGCGATCTGGCTGTTCCTGGTGCTGGGTCTGTTCCGTCCCATCCTGATGGGGTCATGGTCCGAGGCCGTGCCCTACGGCATCTTCACGCATCTGGACTGGACGAACCTCTTCAGCCTGACCTACGGCAACCTGTTCTACAACCCGTTCCACGCGCTCTCGATCGTGTTCCTCTATGGCTCGGCCCTGCTGTTCGCCATGCACGGGGCCACCATCCTGGCGGTCAGCCGCTTCGGTGGGGACCGGGAGCTGGAACAGATCGTCGACCGGGGCACGGCATCGGAACGCGCCGCGCTGTTCTGGCGCTGGACGATGGGCTTCAACGCCACGATGGAGGGCATCCATCGCTGGGCCTGGTGGTTCGCGGTGCTGACCACGCTGACGGGTGGTATCGGCATCCTGCTGACCGGCACGGTTGTCGACAACTGGTTCGTCTGGGCCCAGGAACGCGGCTACGGCCCGACCTATGACTGA
>GB_GCA_007118295.1
ATGGCTGAGTATCAGAATATCTTTACCCAGGTGCAGGTGCGCGCCGCCCCCGAAATGGGCTTGGTTGAAGGCGTAGAGCTGGAAAACCGCACCAAATCAGCAAGCTTTTCCAACCTACTGGGCTGGTTTGGCAACGCACAGCTTGGCCCCATCTATCTGGGTGCCATGGGTGTTCTCAGCCTTGCGGCAGGCACTATCTGGTTTGTCATGGTGGGTCTTTGGTTCTGGGATCAGGCCGGGTATAATCCGGCAGTGTTCCTGCGTGATCTGTTCTGGCTGTCGCTGGACCCGCCCGCGCCTGAATACGGGCTGAGCATACCGCCGATGCGGGAAGGGGGCTATTTCCTGATTGCCTCGTTCTTCCTGCTGATCGCGGTCATGGCGTGGTGGGTGCGCACGTGGTTGCGGGCCGAAGCGCTGGGTATGGGCAAGCATGTGGCATGGGCCTTTGCCTCTGCAATCTGGTTGTTCCTTGTGCTGGGCCTCTTCCGCCCGATCCTGATGGGGTCGTGGTCCGAGGCTGTGCCTTACGGCATCTTCACCCATCTGGACTGGACGAACCTGTTTTCGCTGCAATACGGAAACCTGTTCTATAATCCATTCCACGCCCTCTCGATCGTGTTCCTCTATGGCTCTGCGCTACTGTTCGCCATGCACGGGGCAACCATTCTGGCTGTCAGCCGGTTTGGTGGCGACCGCGAGTTGGAACAGATCGTGGACCGCGGCACGGCATCGGAACGCGCAGCCCTGTTCTGGCGCTGGACGATGGGGTTCAATGCCACGATGGAAGGGATTCACCGTTGGGCCTGGTGGTTTGCCGTGCTGACCACTCTGACGGGTGGCATTGGTATCCTGCTGACGGGCACTGTGGTCGATAACTGGGCCATCTGGGCCGAGGAACGCGGCTACCGTCCCACCTATGACTAA
>GB_GCA_007118445.1
ATGGCTGAGTATCAGAATATCTTCACCCAGGTACAGGTGCGTGCTGCACCCGAGATGGGGATGGTCGAAGGCGTCGAGCTGGAAAACCGCACCAAATCAGCCAGCTTCTCCAACCTTTTGGGCTGGTTCGGCAATGCGCAGCTTGGCCCGATCTATCTGGGTACGATGGGCGTGATCAGCCTGGCGACCGGCGCAATCTGGTTCGTGATGGTCGGCATGTGGTTCTGGGATCAGGCGGGCTATAACCCGGCGGTGTTCCTGCGCGATCTGTTCTGGCTGTCGCTGGATCCACCTGCGCCGGAATATGGGCTGAGCATCCCGCCGATGCGCGAAGGGGGCTATTTCCTGATCGCCTCGTTCTTCCTGCTGATCTCGGTCATGACCTGGTGGGTGCGCACCTGGCTGCGGGCTGAAGCGCTGGGCATGGGCAAACATGTCGCCTGGGCATTCCTGTCGGCGATCTGGCTGTTTCTGGTGCTGGGGCTGTTCCGTCCGCTGCTGATGGGGTCGTGGTCTGAAGCAGTGCCTTACGGGATCTTCACCCATCTGGACTGGACCAACCTGTTCTCGCTGCAATACGGCAATCTGTTCTATAATCCGTTCCACGCACTTTCGATCGTGTTCCTCTATGGCTCGGCGCTCTTGTTCGCCATGCATGGGGCAACCATTCTGGCCGTATCCCGCTTCGGTGGCGACCGCGAGCTGGAGCAGATCGTCGATCGTGGCACGGCATCCGAGCGCGCTGCTCTGTTCTGGCGCTGGACGATGGGCTTCAATGCCACGATGGAAGGGATTCACCGTTGGGCCTGGTGGTTTGCGGTTCTGACAACCCTGACAGGCGGTATCGGTATCCTGCTGACTGGCACGGTGGTCGATAACTGGGCTGTCTGGGCTGAAGAGCGCGGCTTCCGTCCGACCTACGATTAA
>GB_GCA_007119835.1
ATGGCTGAGTATCAGAACATCTTCACCCAGGTGCAGGTCCGCGGACCGGCGGAGATGGGCACCATGGGATCGGGGGCCGAGCTCGGCCGCGTCGGAGAGCCCTTCTTCTCCCGGTTCCTCGGCTGGATCGGCAACGCCCAGGTTGGCCCGATCTACGTCGGCTCGTGGGGCTTCATCTCGCTGATCACCGGCACGATCTGGTTCGTCATGGTCGGCATCAACATGCTGGCCACCGTCGACTACAACTTTGCCCTGTTCCTGCAGCAGCTCTTCTGGCTCTCGCTCGAGCCGCCGGGGCCGCAATACGGCCTGTCCTTCCCGCCGCTCAACGACGGCGGCTGGTTCCTCATCGCCTCCTTCTTCCTGCTGGTTGCGGTGCTGACCTGGTGGCTCCGCTGCTACCGGCGGGCCCGCGACCTCAACATGGGGATGCACGTGCCCTGGGCCTTCGCCGCGGCGATCTGGCTCTTCCTGGTGCTCGGCCTGTTCCGGCCGATCCTGATGGGCTCGTGGTCGGAGGCGGTGCCCTACGGCATCTTCCCGCATCTCGACTGGACCACCGCCTTCTCGCTGCGCTACGGCAACCTCTTCTACAACCCGTTCCACGCGCTCTCGATCACCTTCCTCTACGGCTCGGTGCTGCTCTTCGCGATGCACGGCGCCACGGTGCTCGCCATCAGCCGCTTCGGCGGCGACCGCGAGATCGAGCAGATCCTCGACCGCGGCACCGCCTACGAGCGCGGCGGCCTCTTCTGGCGCTGGACGATGGGCTTCAACGCCTCGGCCGAGGGCATCCACCGCTGGATCTGGTGGTTCGCGATCCTGACGCCGATCACCGGGGGCATCGGCATCCTGCTAACCGGGACGGTCGTCGACAACTGGTACCTCTGGGCCGTCGAGCACCGCTTCGCGCCTGAATACCCGCCGATGTTCGGCGCAGGCGAGTACGGCACGTCGATCGAGCTGCCGGGCGTGGCCACGGGCACGGGAGACTGA
>GB_GCA_007120305.1
ATGGCCGAGTATCAGAATCTCTTCACCCAGGTGCAGGTCCGGCACACGCCCGATCCGGGCGTCCCGGCCAGTGGCGGCGACCGGCGGATCCCCGATGCCGGGTTCTCCTACTGGCTAGGGAAGATCGGGGATGCCCAGCTGGGTCCCGTCTACCTGGGATGGGCCGGCGTTCTCGCGCTGGTCACCGGCGGTCTTTCCATCTTCCTCATGGGGATGGTCATGCTCGCGTCGGTGTCGTGGGACCCGGTGCAGTTCGTGCGACTTCTCCCCTGGCTCTCGGTGGAACCGCCGGGCCCGGAGTGGGGACTTCGCATCCCCCCCCTGAGCCAGGGCGGCTGGTGGATCTGGTGTGGCTTCCTCCTCACCGTTTCCATCTTCGCCTGGTGGTACCGCATGTACAGCCGGGCCCGTCAGCTCGGCATGGGCACCCACGTGGCCTGGTCCTTCGCCGCGGCGATCTGGCTCTACCTGGTCCTGGGCTTCATTCGCCCGATCCTCATGGGGAGCTGGTCGGAAGCGGTGCCCTTCGGAATCTTCCCGCACCTGGACTGGACCGCCGCCTTCTCCATCCGGTACGGGAACCTGTTCTACAACCCGTTCCACATGCTTTCCATCGCCTTCCTCTACGGATCGGCCCTGCTCTTTGCCATGCACGCCGCCACGATTCTCGCGGTGGCCAAGATGGGGGGCGAGCGGGAGATCGATCAGATCACCGATCGGGGAACGGCAGCGGAACGCAGCCAGCTCTTCTGGCGCTGGACCATGGGCTTCAATGCCACCATGGAGTCCATTCACCGGTGGGCCTGGTGGTTCGCCGCACTCACGGTGATCACGGGCGGGATCGGCATCGTGCTCACCGGAACGGCCGTGGACAACTGGTACCTCTGGGGCCAGAAACACGGCCTCGTGCCGGACTACCCGCAGGTCTGGGGTGACCCGGCGGTACCGGTGCAGCCGGGCGAGCTCGATGCGCCCATGCTGGCACCGCCGGCGCAGGGCCGCCCGGGCCTCGACACGTCGATGCACGAGGTGTTCGTGGTCCCCGGGACCGATGTTCAGGTCAGCTTCGCCGAGGTGACCCTTTCGCAGGAGATCGTCCGATGA
>GB_GCA_007121115.1
ATGGCTGAGTATCAGAACATCTTTACCCAGGTTCAGGTGCGCGCTGCACCCGAGATGGGGATGGTCGAAGGCGTCGAGCTGGAAAACCGCACCAAGGGCGCAAGCTTCTCCAACCTTCTGGGCTGGTTCGGCAACGCGCAGCTTGGCCCCATCTACCTGGGCACCATGGGCGTGATCTCCCTGGCCACGGGGGCCATCTGGTTCCTGATGGTGGGCTTCTGGTTCTGGGATCAGGCCGGCTACAACCCGGCGGTGTTCCTGCGCGATCTGTTCTGGCTGTCGCTGGATCCGCCCGCGCCGGAGTATGGCCTGAGCTTCCCGCCGATGCGGGAGGGCGGCTACTTCCTCATCGCCTCGTTCTTCCTGCTGATCTCGGTGATGACCTGGTGGGTCCGCACCTACCTGCGGGCCGAGGCGCTGGGCATGGGCAAGCACGTGGCCTGGGCCTTTGCCTCCGCCATCTGGCTGTTCCTGGTTCTGGGTCTGTTCCGTCCCATCCTGATGGGGTCCTGGTCCGAGGCGGTGCCCTACGGCATCTTCACGCACCTGGACTGGACCAACCTGTTCTCGCTGCAGTATGGTAACCTGTTCTACAACCCGTTCCACGCGCTTTCGATCGTGTTCCTCTATGGCTCGGCGCTCCTGTTCGCCATGCACGGGGCAACGATCCTGGCCGTCAGCCGCTTCGGCGGGGACCGGGAACTGGAGCAGATCGTGGATCGCGGGACGGCCTCGGAACGCGCCGCCCTGTTCTGGCGCTGGACCATGGGCTTCAACGCCACCATGGAAGGCATCCATCGCTGGGCCTGGTGGTTTGCAGTCCTGACCACGCTGACGGGCGGGATCGGTATCCTTCTCACCGGCACCGTGGTCGACAACTGGGCCGTCTGGGCCGACGAGCGCGGCTTCCGCCCGAGCTATGACTAA
>GB_GCA_007121555.1
ATGGCTGAATACCAAAACCTCTTCTCCCAGGTGCAGGTCCGGCACGCGCCGGATCCGGGCGTCGGGGTCCCGGACCCGGAGAATCGGATCCCGGACTCGGGATTTTCATACTGGCTCGGAAAGATCGGAGACGCTCAGCTCGGTCCGGTCTACCTGGGATGGCTGGGCGTCCTCTCACTCATCACCGGAGGACTCTCCATCGTCCTCATGGGGCTCGTCATGTGGGCGTCGGTGGGCTGGGACCCAATCCAGTTCGTCCGCCTCCTGCCCTGGCTCGCGGTGGAGCCCCCGGCGCCGGAGTATGGACTCTCCATTCCTCCCCTGGCTGAAGGGGGCTGGTGGCTGCTCTGCGGCTTCCTCCTGACCACCGCCATCATCCTCTGGTGGTTCCGGATGTACACCCGGGCCCGGGCTCTGGGCATGGGGACCCACGTGGCCTGGTCGTTCGCTGCGGCTATCTGGCTCTATCTGGTGCTGGGCTTCATCCGGCCCCTTCTGATGGGAGAGTGGGCGCAGGCGGTGCCCTTCGGTATCTTCCCCCACCTGGACTGGACAGCGGCCTTCTCCATCCGGTACGGGAATCTCTTCTACAATCCCTTCCACATGCTCTCCATCGCCTTCCTCTACGGGTCGGCGCTTCTCTTCGCCATGCACGCCGCAACGATTCTGGCGGTAGGCAAGATGGGAGGAGAGCGGGAGATCGACCAGATCACCGACCGGGGCACGGCGGCCGAACGCAGCCAGCTCTTCTGGCGGTGGACCATGGGCTTCAACGCCACCATGGAATCCATTCACCGCTGGGCGTGGTGGTTCGCCGCACTCACCGTGATCACCGGTGGGATCGGGATCGTCCTCACGGGCACCGCGGTGGACAACTGGTATCTCTGGGGCCAGAAGCACGGTCTGGTCCCGGACTACCCCGAGGTCTGGGGTGATCCGGTGCCGGCGGTGGAGCCCGGTGAACTGGACGGTCCACTGCAGGGTCCGCCTCCGGAAGGTATGCCCGGGGTGAGCTACATGGAGGCGGGTAACGGTTTCATCCTCCCGGGTACCGCAGCCCACGTCAGCTTTGCTCAGAACCTGGAGGTTACGCCATGA
>GB_GCA_007122315.1
ATGGCTGAATATCAGAATATCTTCACCCAGGTTCAGGTGCAGGCAGCACCGGAAGCCGGTGTGCCTCTGCCGGCTGGCAGCTGGCCGCGGACCGGGACACCGGTGTTCCAGTACTGGCTCGGCAAGATCGGCAACGCCCAGATTGGGCCCATCTATCTCGGCACGCTGGGCGTAGCGTCGCTGCTGTGCGGGACGATTGCCTTTCTCGTCATCGGCTTCAACTTCTGGGCTCAGGTGAACTGGGATCCGCTGCAGTTCGTGCGTCAGCTGTTCTGGCTCGGACTGGAGCCACCGGCGCCCGAATACGGGCTCAGCATTCCGCCCCTGGCCGAAGGTGGCTGGTGGCTCATCGCGGGCTTCTTTCTCACCACGTCCCTGCTGTTGTGGTGGACGCGCATGTACAAACGCGCTCGTGCCCTGGGCATGGGCACCCACGTGGCCTGGGCATTCGCCGCGGCGATCTGGCTGTACCTCGTGCTGGGCTTCATCCGGCCGCTGCTGATGGGGAGCTGGGCTGAAGCGGTGCCGTTCGGCATCTTCCCCCACCTCGACTGGACGGCGGCGTTCTCGATCAAATATGGCAATCTCTTCTACAACCCTTTCCACATGCTTTCCATCGCCTTCCTTTACGGCGCCACCCTGCTGTTCGCGATGCATGGCGCGACGATTCTCGCGGTGGGTCGCTACGGCGGTGAGCGGGAGCTGGAGCAGATCACCGACCGGGGCACGGCATCCGAGCGTGCCGCTCTCTTCTGGCGCTGGACCATGGGCTTCAATGCCACCATGGAATCGATCCACCGCTGGGCCTGGTGGTTCGCCGTGTTGTGCCCGCTCACCGGCGGCATCGGCATCCTGCTCACGGGAACGGTGGTCGACAACTGGTATCTCTGGGGCGTTCACCACGGCATCGCCCCGGCCTACCCCGAGGTCTTCCCACCAGGCGTGGATCCGGGCGCGACACAGGGGATGGAACAATGA
>GB_GCA_007123195.1
ATGGCATCGCTTCTCGAATACCAGAACATCTTCACCCAAGTGCAGGTCCGCGGGCCCATCGAGGCCGGGGTTCCCTCGGCCGACAGCGCCGAAGGGCGCGTGGGCACGGGCTTCCACAACTCCCTGATCGGCTGGATCGGCAACGCCCAGCTCGGGCCGATCCACCTCGGCGCCTTCGGCGTCCTCTCGCTGGTCACGGGCCTGCTGTGGTTCGTGATCGTCGGCCTGAACATGCTGGCCTCGGTCGGCTGGAACCTGGGCTTCTTCATCCGCGACCTGTTCTGGCTGGCGCTGGAACCGCCGGGGCCCGAACACGGCCTGTCCATTCCGCCGCTCAACGACGGCGGCTGGTGGTTCATCGCCTCGTTCTTCCTGCTGGTCTCGGTGATGAGCTGGTGGGTGCGGACCTACCGCCGCGCCATCGCCATGGGCATGGGCACCCACGTCGCCTGGGGCTTCGCCGCGGCGATCTGGCTGTTCCTGGTGCTGGGCCTGATCCGTCCCATCATGATGGGATCCTGGTCCGAGGCGGTGCCCTACGGCATCTTCCCGCACCTCGACTGGACCGCGGCCTTCTCGATCCGCTACGGCAACCTGTTCTACAACCCCTTCCACGCCCTCTCGATCGCCTTCCTCTACGGCTCCACCCTTCTCTTCGCCATGCACGGCGCCACCATCCTGGCGGTGACCCGTCTGGGCGGCGACCGCGAGATCGAACAGATCACCGATCGCGGCACCGCCTCCGAACGGGCGGCGCTGTTCTGGAGGTGGACGATGGGCTTCAACGCGACCATGGAAGGCATCCACCGCTGGGCCTGGTGGTTCGCCGTGCTGACCCCGATCACGGGCGGCATCGGCATCCTCCTGTCCGGCACGGTCGTGGACAACTGGTACCTCTGGGCGGTCGATCACGGCTTCGCGCCCCAGTACGGCACCACCTGGGGCGGCGTGACGCTCGACCCGGCTGCGGGAGGGAACTGA
>GB_GCA_007123625.1
ATGGCTGAGTATCAGAATATCTTTACCCAGGTGCAGGTGCGCGCCGCCCCCGAAATGGGCATGGTTGAAGGCGTCGAGCTGGACAACCGCACCAAATCCGCGAGCTTTTCCAACCTTCTGGGTTGGTTCGGCAACGCTCAGCTCGGGCCCGTGTATCTGGGCACGATGGGTGTGATCTCGCTGGCTACTGGCGCGATCTGGTTCGTGATGGTTGGTCTGTGGTTCTGGGATCAGGCGGGGTACAACCCGGCAGTGTTCCTGCGCGATCTGTTCTGGCTGTCGCTGGATCCGCCTGCGCCCGAGTACGGCCTGAGCATCCCGCCGATGCGTGAGGGTGGCTATTTCCTCATCGCCTCGTTCTTCCTTCTGATCTCGGTCATGACCTGGTGGGTGCGTACCTACCTGCGGGCCGAGGCGCTGGGGATGGGCAAGCATGTGGCCTGGGCCTTTGCAAGCGCGATCTGGCTGTTCCTGGTTCTGGGGCTGTTCCGTCCGCTGCTGATGGGCTCGTGGTCCGAAGCGGTTCCCTATGGCATCTTCACGCATCTGGACTGGACCAACCTGTTCAGCCTCCAGTACGGGAACCTGTTCTACAATCCGTTCCACGCGCTTTCGATCGTGTTCCTCTATGGCTCGGCACTGCTGTTTGCCATGCACGGGGCGACGATCTTGGCCGTCAGCCGCTTCGGTGGCGACCGCGAGCTGGAGCAGATCGTGGACCGGGGCACGGCATCCGAGCGTGCCGCCCTGTTCTGGCGCTGGACCATGGGGTTCAACGCCACGATGGAGGGGATTCACCGCTGGGCGTGGTGGTTTGCGGTGTTGACAACGCTTACGGGCGGTATCGGCATCCTGCTGACCGGCACTGTTGTCGACAACTGGGCTGTCTGGGCTGACGAGCGCGGCTTCCGCCCGTCCTATGATTGA
>GB_GCA_007125005.1
ATGGCTGAGTATCAGAATATCTTTACCCAGGTGCAGGTGCGCGCCGCCCCGGAAATGGGCATGGTTGAAGGCGTAGAGCTGGATAACCGCACCAAATCGGCCAGCTTCTCCAATCTGTTGGGTTGGTTCGGCAATGCGCAACTCGGCCCTGTCTATCTGGGCACGATGGGCGTGATCTCACTGGCAACCGGCACGATCTGGTTCGTGATGGTGGGCATGTGGTTCTGGGATCAGGCGGGCTACAATCCGGCTGTCTTCCTGCGCGATCTGTTCTGGCTTTCGCTCGATCCGCCAGCGCCGGAATATGGGCTGAGCATTCCGCCCATGCGGGAGGGGGGGTATTTCCTGATTGCCTCGTTCTTCCTGCTGATCTCGGTGATGACATGGTGGGTGCGCACATGGCTCAGGGCTGAAGCCCTCGGTATGGGCAAGCATGTCGCCTGGGCGTTTCTCTCGGCGATCTGGCTCTTTCTCGTGCTGGGCCTCTTCCGCCCGATCCTGATGGGGTCGTGGTCCGAGGCAGTGCCTTACGGTATCTTCACGCATCTTGACTGGACCAACCTCTTCTCGCTGCAATACGGGAACCTCTTCTACAACCCGTTCCATGCGCTCTCGATCGTGTTCCTTTATGGCTCGGCGCTGCTGTTCGCCATGCATGGGGCAACGATTCTGGCCGTATCCCGCTTCGGTGGTGATCGCGAGCTGGAGCAGATCGTGGATCGTGGCACGGCCTCCGAACGCGCCGCTCTCTTCTGGCGCTGGACGATGGGCTTCAATGCCACGATGGAAGGGATTCACCGCTGGGCCTGGTGGTTTGCTGTGCTGACCACACTGACAGGCGGCATCGGGATCCTGCTCACCGGCACTGTCGTCGATAACTGGGCCGTCTGGGCCGAGGAACGCGGCTTCCGTCCCACCTATGACTAA
>GB_GCA_007125125.1
ATGGCTGAATATCAGAATCTCTTCACCCAGGTGCAGGTCCGGCACGCCCCGGATCCCGGACTGCCCATCCCGGACCCGCACAATCGCGGCGAGCTCTCCGTCTTCTCCTACTGGCTGGGACGGATCGGGGACGCCCAGATCGGCCCCGTTCACCTCGGGTGGCTCGGTGTTCTCTCCCTCATGACGGGAGGCCTGTCGATCGTCCTCATGGGTCTCGTCATGTGGTCCCAGGTGGGATGGGACCCGGTCCAGTTCGTTCGCCTCCTTCCGTGGCTCGCAGTGGAGCCCCCTTCGCCCGAATGGGGGCTGCGAATTCCTCCCCTCGCCGAGGGCGGCTGGTGGATCCTCTGCGGGGGCCTGCTCACTGCAGCCATTCTCCTCTGGTGGGCCAGGATGTACCTCCGTGCGCGGGCCCTCGGCATGGGCACCCACGTCGCCTGGGCGTTCGCGGCGGCCATCTGGCTCTACCTCGTCCTGGGCTTCATCCGGCCTCTCCTCATGGGAAGCTGGAGCGAGGCGGTGCCCTTCGGGATCTTCCCCCACCTGGACTGGACCGCTGCCTTCTCGATCCGCTACGGGAACCTGTTCTACAACCCGTTCCACATGCTGTCGATCGTCTTCCTCTATGGCTCGGCGCTCCTCTTCGCCATGCACGCGGCGACCATCCTTGCCGTCGCGAAGATGGGCGGGGAACGAGAGATCGATCAGATCACCGACCGAGGAACGGCAGCGGAACGAAGCCAGCTCTTCTGGCGATGGACGATGGGCTTCAACGCAACGATGGAGTCGATCCACCGCTGGGCCTGGTGGTTCGCCGTGCTCACCGTGATCACGGGCGGCATCGGAATCGTGCTCACGGGCACCGTCGTAGACAACTGGTATCTCTGGGGCCAGCAGCATGGCTTGATCCCGGTCTACCCGGAGGTGTGGGAAGCACCCATCCCAGCGCCGCTGCCGGGTGAGCTGGACGGTCCCTTCCACGCCCCGACACCTGAAGGGCTCCCCGGGGTGTCCTCGATCGCTCCGGGGGCGTGGTCCTCCCTCCCCGGAACGGAGGTCTCCGTCCGGTTTGCTGCTCCCCTTACTTCCGCTCTCGAGGTCACGCCATGA
>GB_GCA_007126575.1
ATGGCGGAATATCAGAACCTCTTCACGCAGGTCCAGGTCCGACACGCTCCCGACCCCGGGGTCGGGATCCCGGACCCGGAAAACCGCGGTGAACTGGCCGGCTTCTCGGGCCTGCTCGGCCGCATCGGTGATGCCCAGATCGGCCCGATCCATCTGGGCTGGCTCGGCATCCTCTCGCTCATAACCGGCGGCCTCTCGATCGTGATCATGGGGCTCGTCATGTGGTCCTCGGTCGGGTGGGATCCGGTACAGTTCGTGCGCCAGCTTCCCTGGCTGGCCGTTGAGCCGCCGGCGCCCGAGTACGGGCTGAGTATCCCCCCGCTGAACGAGGGTGGATGGTGGATCCTCTGCGGAGCGCTCCTGACGACCGCGATCGGGCTCTGGTGGTGCCGCATGTACACGCGCGCCCGCGCACTCGGCATGGGCACCCACGTGGCCTGGGCCTTCGCCGCGGCGATCTGGCTCTACCTGGTGCTCGGGTTCATCCGGCCAGTCCTGATGGGCGAGTGGGCGCAGGCGGTCCCCTTCGGGATCTTCCCGCACCTCGACTGGACGGCGGCCTTCAGCATCCGATACGGCAATCTGTTCTACAATCCCTTCCACATGCTGTCGATCGCCTTCCTCTACGGGTCGGCGCTCCTCTTCGCGATGCACGCGGGGACCATCCTGGCCGCCGCCAAGATGGGAGCCGAGCGCGAGGTGGATCAGATCACCGACCGGGGCACCGCCGCGGAGCGCAGCCAGCTCTTCTGGCGCTGGACCATGGGCTTCAACGCCACCATGGAGTCGATCCACCGGTGGGCCTGGTGGTTCGCGGTCCTGACCGTGATCACCGGCGGGATCGGAATCGTGCTCACGGGCACGGCGGTCGACAACTGGTACCTCTGGGGTCAGAAGCACGGACTCGTCCCGGACTATCCCGAGGTCTGGGCCGACCCCGCATACCCGGTCCAGCCCGGTGAGCTCGAAGGCCCGTGGCAGACCCCGCCCCCCGAGGGGCTCCCGGGTCTGGACACCTCGTTCCGGGATGGCGGTATTCTGCCCGGGACCGACATTCGTCTCACCTTCGCCGACGTCGCCCTCAACGCGGAGAGCATCCGATGA
>GB_GCA_007126715.1
ATGGTTGAGTATCAGAATATCTTTACCCAGGTGCAGGTCCGCGCCGCCCCTGAAATGGGATTGGTCGAAGGCGTAGAGCTGGGAAACCGTACCAAATCGGCGGGCTTCTCGTCCTTGCTTGGCTGGTTCGGCAATGCACAATTGGGGCCCATCTATCTGGGCACCATGGGTGTCATCAGCCTGGCAGCAGGAACCATCTGGTTCGTGATGGTGGGCATGTGGTTCTGGGATCAGGCGGGCTATAACCCGGCTGTGTTCCTGCGCGATCTGTTCTGGCTGTCGCTGGACCCGCCCGCGCCTGAATATGGTCTTGGCATTCCGCCAATGCGCGAAGGCGGCTATTTCCTTATAGCTTCGTTCTTCCTGCTGATCTCGGTCATGGCATGGTGGGTCCGCACCTATCTGCGCGCCGAGGCGTTGGGCATGGGCAAGCATGTGGCATGGGCGTTTGCTTCTGCCATCTGGTTGTTCCTTGTGCTGGGTCTGTTCCGTCCCATCCTGATGGGGTCGTGGTCGGAAGCTGTGCCTTACGGCATCTTCACCCACCTCGACTGGACCAACCTGTTCAGCCTGCGTTACGGAAACCTGTTCTACAATCCGTTCCACGCGCTTTCGATCGTGTTCCTGTATGGCTCGGCACTGCTGTTTGCCATGCACGGGGCGACCATTCTTGCTGTCTCTCGTTTCGGCGGGGATCGCGAGTTGGAGCAGATCGTTGATCGTGGTACGGCATCTGAACGCGCCGCCCTTTTCTGGCGCTGGACGATGGGCTTTAATGCCACGATGGAAGGGATTCACCGTTGGGCCTGGTGGTTTGCGGTTCTCGTGACGCTGACTGGCGGCATTGGGATCCTGCTGACAGGCACGGTCGTCGATAACTGGGCCGTCTGGGCCGAGGAACGCGGCTTCCGTCCGACCTATGACTAA
>GB_GCA_007127715.1
ATGGCTGAGTATCAAAACATCTTCACGCAGGTCCAGGTGGCGCATGCGCCCGAGACCGGCGTACCGTTGCCCGAGGGCAGCTGGCCGCGGGCGGGCACTCCGGTGCTGCAGTACTGGCTTGGCGTCATCGGCAATGCCCAGATCGGACCGATCTACCTGGGCTTCTTCGGGCTTGCCTCGATCCTGACCGGCCTGATCGCCTTCCTGATCATCGGCTTCAACTTCTGGGCCATGGTCAACTGGGATCCGCTGCAGTTCGTCCGCCAGCTCTTCTGGCTGGGCCTCGAGCCGCCCGCGCCCGAGTACGGACTGAGCCTGCCTCCACTGCAGGAAGGCGGCTGGTGGCTGATGGCCGGCTTCTTCCTGACCCTGTCGCTGGGTCTGTGGTGGGTCCGCATGTACCGGCGCGCACGTGCCCTCGGCATGGGGACGCACGTGGCCTGGGCGTTCGCCGCGGCGATCTGGCTGTACCTGGTGCTCGGATTCATCCGGCCGGTCCTCATGGGCAGCTGGAGTGAGGCGGTGCCCTTCGGCATCTTCCCGCACCTCGACTGGACGGCGGCCTTCTCGATCAAGTACGGGAACCTGTTCTACAACCCCTTCCACATGCTCTCGATCGCCTTCCTGTATGGCGCGACCCTGCTGTTCGCCATGCACGGCGCCACCATCCTGGCGCTGGGTCGCTACGGCGGCGAACGCGAGATCGAGCAGATCACCGATCGTGGTACGGCCTCGGAGCGCGCAGCACTGTTCTGGCGCTGGACCATGGGCTTCAACGCCACGATGGAATCCATCCACCGCTGGGGCTGGTGGTTTGCGGTGCTCTGCCCACTGACCGGCGGTATCGGCATCCTGCTGACCGGCACGGTGGTGGACAACTGGTACCTCTGGGGCGTCCAGCACGGCATCGCGCCGGCTTACCCCGACGTGTACCCGCCGGTGGTTGACCCGGGTGCGATGGAGGGCATGGCGCGATGA
>GB_GCA_007128075.1
ATGGCTGAATATCAAAACATCTTTACCCGGGTGCAGGTTCGTGAACCAGCCTACCCCGGCGTAGAACTTCCCAAAGGCAGTCTGCCTCGTATTGGCAAGCCAATCTTCTCTTACTGGTTAGGTAAGATTGGTGATGCCCAGATCGGACCTTTGTACCTTGGCTTTTATGGAATTGCCTCACTGATTTGCGGCTTTATCGCTTTAGAAGTCATTGGGCTGAACATGCTCGCCTCGGTCAACTGGAGCCCGATTGCGTTCGTGAAAAACTTCTTCTGGCTGGCATTAGAGCCACCAGCTCCCGCTTATGGACTTAGCTTCCCGCCGCTGGCGGAAGGCGGTTGGTGGCTGATTGCAGGGTTCTTCCTGACTGCCTCCATTCTGTTGTGGTGGGTGCGGGTCTACACCCGGTCAGTTGAGTTAGGGATGAACACCCATCTGGCGTGGGCGTTTGCAGCCGCCATCTTCTTCTATCTGACTCTGGGCTTCATTCGTCCAGTGTTGATGGGAAGCTGGGGTGAGGCGGTGCCGTTTGGTATCTTCCCTCACCTCGACTGGACAGCGGCGATCTCAATTCGCTATGGCAACTTCTACTACAACCCATTCCACGCGCTCTCGATTGCCTTCCTCTATGGCTCGGCTGTGCTGTTTGCTATGCACGGTGGCACCATCTTGGCAGTCTCGCGTTATGGTGGTGATCGCGAAATCGATCAAATCACCGACCGTGGTACTGCGGCTGAGCGTGCAATGTTGTTCTGGCGCTGGTGCATGGGCTTTAATGCCAGTATGGAATCGATCCATCGCTGGGCATGGTGGTTTGCTGTGTTCACCGTCATTACCGCAGGGCTTGGCATTCTTCTCACTGGCACCGTTGTTGAAAACTGGTACCTGTGGGCGGTTAAGCACGGATTTGCCCCGACATATCCATCGGAACTGACCATCCAGGATCCTAACCTGGTACAGGGAGGCTTATAA
>GB_GCA_007128135.1
ATGGCTGAGTATCAGAATATATTTACCCAGGTGCAGGTGCGCGCCGCCCCGGAAATGGGCATGGTTGAAGGCGTCGAGCTGGAAAACCGCACCAAGTCGGCCAGCTTCTCCAACCTTCTGGGCTGGTTCGGAAACGCGCAGCTTGGTCCGGTCTATCTGGGCACGATGGGCGTCATCTCGCTGGCCACTGGCACGATCTGGTTCGTGATGGTGGGAATGTGGTTCTGGGATCAGGCGGGCTACAACCCGGCCGTGTTCCTGCGCGATCTGTTCTGGCTGTCGCTGGATCCGCCCAGCCCCGAATACGGGCTGAGCATCCCGCCGATGCGGGAGGGGGGGTATTTCCTGATTGCCTCGTTCTTCCTGCTGATCTCGGTCATGACATGGTGGGTGCGCACCTGGCTGAGAGCCGAGGCGCTGGGGATGGGCAAGCATGTGGCCTGGGCCTTTGCCTCTGCCATCTGGCTGTTCCTCGTGCTGGGCCTCTTCCGCCCGATCCTGATGGGGTCGTGGTCCGAGGCGGTGCCTTACGGGATATTCACTCATCTTGACTGGACGAACCTCTTCTCGCTGCAATACGGGAACCTCTTCTACAACCCGTTCCATGCGCTCTCGATCGCGTTCCTTTATGGCTCGGCGCTGCTGTTTGCCATGCACGGGGCGACGATCCTGGCCGTCTCGCGCTTCGGCGGCGACCGCGAGCTCGAGCAGATCGTGGACCGGGGCACGGCCTCGGAACGCGCGGCGCTGTTCTGGCGCTGGACGATGGGGTTCAACGCCACGATGGAAGGGATTCACCGCTGGGCCTGGTGGTTCGCCGTGCTCACCACGCTCACCGGCGGCATCGGGATCCTGCTTACCGGCACTGTGGTCGATAACTGGGCCGTCTGGGCCGAGGAACGCGGCTTCCGTCCGACCTATGACTAA
>GB_GCA_007129145.1
ATGGAATACCAATTCATCTTCACCCGGATCCAGCCGAAAGGGCCCTCCTACCCGGGGGTGCCGCTGGGCCGGGACAACGACGCGCGCATCGGCAAGCCGATGCACAGCCGTCTCCTCGGCTACCTCGCGGATGCGCAGATCGGCCCCTTCTACCTGGGCACGCTGGGTTCGCTGTCGCTGCTGTGCGGCCTGATCGCCTTCGAGATCATCGGGCTGAACATGCTGGCCTCGGTGAACTGGAACGTGGTCGAGTTCATCCGCCTGCTGCCCTGGCTCGCGCTTGAGCCGCCCGGGCCGCAGCATGGCCTGAGCCTGCCGCCGCTGAACCAGGGCGGCTGGTGGCTGATGGCCGGCTTCTTCCTCACGGCCTCGCTGTTCCTGTGGGCGGCGCGGGTGTGGCGGCGGGCCGACCAGCTGGGCCTTGGCCAGCACACCTTCTGGGCCTTCATGGCCGCGATCTGGCTCTACCTGGTGCTGGGCTTCCTGCGCCCGATCTGGATGGGCTCCTGGAGCGAGGCGGTGCCCTTCGGCATCTTCCCGCACCTGGATTGGACCGCCGCCTTCTCGATCCGCTACGGGAACCTCTTCTACAACCCGTTCCACGCGCTCTCGATCGTGTTCCTCTACGGCTCTGTGCTGCTGTTCGCGATGCATGGCGCGACGATCCTGGCGGTGGCCCGCTTCGGCGGCGAGCGCGAGGTGGACCAGACCCTGGACCGCGGCACCGCGGCCGAGCGCGCCGGCCTGTTCTGGCGCTGGACCATGGGCTTCAACGCCACCTACGAGAGCATCCACCGCTGGGCCTGGTGGTTCGCGGTGCTTACCCCGCTCACCGGCGGCATCGGCATCCTGCTGACCGGCACGGTGGTGGACAACTGGTACCTCTGGGCCGTCGAGAAGCGCTTCGCCCCCGCCTATCCGGCGGTGTGGGGCCCGCTCGCCGATCCTGCCGCCGGCATGTGA
>GB_GCA_007129775.1
ATGTATCGGCCTGAATATCAGAACATCTTTACTCAGGTTCAGGTGCGTGGCGCGCCCGAATGGGGGATGGATAACGAAAACCAGCTGATGGAAGAGCGGATCGGCAAACCTGGCTTTTCCAACCTGCTTGGCTGGCTCGGCAATGCCCAGCTCGGCCCGCTCTATCTGGGCTGGCTCGGCATGATCAGCCTGACCACGGGTCTTTTGTGGTTCGTGATCGTGGGGCTGAACATGCTGTCCCATGTGAACTGGTCGATCGCGGAGTTCATCCGCCAGCTGTTCTGGCTGGCGCTGGAGCCGCCGAGCCCCGAATACGGGCTGCGGATGCCGCCGCTCAACGATGGCGGCTGGTATATCATCTCCAGCCTGTTCCTGCTGATCTCGGTGATGACATGGTGGGCGCGCTCCTACGCGCTCGCGGCGCATCACAAGATGGGCAAGCATGTCGCCTGGGCCTTTCTGGCGGCGATCTGGCTCTTTCTGGTGCTGGGTCTCTTCCGTCCGATCCTGATGGGGTCGTGGTCCGAGGCGGTGCCCTATGGCATCTTCCCGCACCTTGACTGGACGACGGCCTTCTCGATCCGCTACGGCAACCTCTACTACAATCCCTTCCACGCGCTTTCGATCGTGTTCCTTTACGGCTCGGTGCTTCTGTTCGCGATGCACGGCGCCACGATCCTCGCGGTTTCCCGCTTCGGCGGCGACCGGGAGCTGGAGCAGATCTACGACCGCGGCACCGCCTCGGAGCGCGCGGCGCTGTTCTGGCGCTGGACCATGGGCTTCAACGCCACGATGGAGGGGATACACCGCTGGGCCTGGTGGTTTGCGGTGCTCACCCCGATCACGGGCGGCATCGGTATCCTGCTGACGGGCACGGTCGTCGACAACTGGTATATCTGGGCCGTCGAGCGCGGATTTGCCCCACCCTATGATGGCGCCTACGGATACGAGGCCTATCAGACCATGGGAGGTCAGTGA
>GB_GCA_007131045.1
ATGATCAACATGGAATACCAGAATATCTTCACCCAGGTGCAGGTGCGCCCGAAGCAGCCGGAACTCGGCCCCGACTTGCCGGTCGGCAACGAGCCGCGCACCGGCAAGGGCTTCTTCCTGCCGCTGTACGGCCTGATCGGCAACGCCCAGATCGGCCCGATCTACCTCGGCTGGGCCGGCGTCCTCTCGATCGTCTGCGGCCTGATCGCCTTCGAGATCATCGGGCTGAACATGTGGGCGTCGGTCGGCTGGGACCCGGTGCAGTTCGTCCGCCAGCTCTTCTGGCTCGCCCTCGAGCCGCCGCCGGCGCATTACGGGCTCTCGATTCCGCCGCTGAACGAGGGTGGCTGGTGGCTGCTCGCCGGGTTCTTCCTGACCGTCTCGGTCCTGCTCTGGTGGGTCAGAACCTATCGCCGCGCCCGTGCGCTCGGCATGGGCACGCACGTCGCCTGGGCGTTCGCCTCGGCCATCTTCCTCTTCTTGGTGCTCGGCTTCATCCGCCCGGTCCTGATGGGCAGCTGGTCGGAGGCGGTGCCGTTCGGCATCTTCCCGCACCTGGACTGGACCGCGGCCTTCTCGATCCGCTACGGCAACCTCTTCTACAATCCGTTCCACGCCCTCTCGATCACCTTCCTCTACGGCTCGACCCTGCTGTTCGCCATGCACGGCGCCACCGTCCTCGCCATCAGCCGTTACGGCGGCGAGCGTGAGATCGAGCAGATCACCGATCGCGGCACGGCCTACGAACGCGGTGCCCTCTTCTGGCGCTGGACGATGGGCTTCAACGCCACCGCCGAATCGATCCATCGCTGGGCCTGGTGGTTCGCCGTGCTGACGACGCTGACCGGCGGCATCGGCATCCTCTTGACCGGCACCGTGGTCGACAACTGGTACCTTTGGGCAGTCAAGCATCAGTTCGCGCCGATGTACCCCAACGTCTACCCCGAGACGTTCGATCCGGCCCTCATCACGGGAGGCGTGCAATGA
>GB_GCA_007131235.1
ATGGTCGAAAATACCAATATCTTTACTCGGGCCCAGGTTCATGGCCCAATCGATTACGGCGCGCCACTGCCCAGGGGCAGCTATCCACGGATAGGCAAGCCGTTCCTCTCATACTGGATGGGGAAAATAGGCGATGCCCAAATAGGGCCCATCTACCTGGGTACCTATGGGTTCGTTTCGCTTGTCTTCGGATTCATTGCCTTCCAGATCATCGGTCTGAATATGTGGGCGTCGGTTGGCTGGGATCCGGTCGAGTTCGCGCGTCAGCTTCCCTGGTTGGCCCTTGAGCCACCGCCTCCGGAATATGGCTTGAGCCTGCCTCCGCTCAACCAGGGTGGCTGGTGGATCATGGCCGGGTTCTTCCTGACCGCTTCGCTGTTTTTGTGGTGGGTGCGCATGTACAAGCGGGCCCGGGCGCTGGGGCTGGGGACGCATGTCGCCTGGGCATTCGCGGCTGCTATCTGGCTGTACCTGGTGCTGGGCTTCATTCGCCCGGTTGCCATGGGTAGCTGGAGCGAGGCCGTGCCATTCGGTATTTTCCCCCACCTGGACTGGACGGCGGCGTTCTCGATCCGTTACGGCAATCTCTTCTACAATCCATTCCATATGTTGTCGATTGCCTTTCTATACGGGTCTGTGTTGCTGTTTGCCATGCACGGCGGGACCGTGCTTGCTACCAGTCGATTCGGTGCAGAACGTGAAATCGAACAGGCTATCGATCGCGGTACCGGCTACGAACGCGGCGCGTTGTTCTGGCGCTGGACCATGGGCTTTTGCGCCAACGCCGAGTCCATTCACCGCTGGGCCTGGTGGTTTGCGGTGCTGGTTCCGCTGACCGGCGGTATCGGCATACTGCTGACTGGCACCGTGGTGGAGAACTGGTATCTCTGGGGCATGCAGCATGGGCTGGTGCCTGCTTATCCGGAAACAGGGGTAGTTGATCCTGCGGCCATGCCAATGTCAGGAGGTGGGCAATGA
>GB_GCA_007131685.1
ATGCCGGAATATCAGAACATATTCACCCAGGTGCAGGTGCGCGGCGCGCCCGAGATGGGCATGGTCGAGCAGGTGGACACCGGCGAGCGCACCAAGGGCGCGGGCTTCTCGAAGCTGCTCGGCTGGTTCGGCAACGCACAGCTCGGTCCGATCTATCTCGGCACGATGGGGCTCATCTCCATCGCGACGGGGCTGATCTGGTTCTTCATGGTGGGCGGCTGGTACTGGTATCAGGCCGGCTTCAACCCCGCGGTCTTCGTGCGTGATCTCTTCTGGTTCTCGCTCGAGCCGCCGGCACCGGAATACGGGCTGAGCTTCCCGCCGCTCGCGGAAGGGGGCTACTTCCTGATCGCCTCCTTCTTCCTGCTGGTTTCGGTCATGACCTGGTGGGTGCGCACCTGGCTGCGCGCCGAGGCGCTGGGGATGGGCAAGCATGTCGCCTGGGCCTTCGCCTCCGCGATCTGGCTGTTCCTCGTGCTCGGGCTGTTTCGCCCGGTGCTGATGGGGGAGTGGTCCGTGGCGGTGCCATACGGCATCTTCAGCCATCTCGACTGGACCAACAACTTCTCGCTGATCCACGGCAACCTTTTCTACAACCCGTTCCACGCGCTCTCGATCGTCTTCCTGTTCGGCTCGACGCTGCTCTTCGCGATGCACGGGGCGACGATCCTCGCGGTGTCGCGCTTCGGCGGCGACCGGGAACTCGAACAGATCTACGACCGCGGAACGGCTTCCGAGCGCGCGGCGCTGTTCTGGCGCTGGACCATGGGCTTCAATGCCTCGATGGAAGGCATCCATCGCTGGGCGTGGTGGTTCGCGGTGCTCACGACCCTGACGGGCGGCATCGGCATCCTGCTCAGCGGCACCGTCGTCGACAACTGGGCGGAATGGGCGATGCAGCGCGGCTACCGGCCCACCTATGACTGA
>GB_GCA_007134055.1
CTTGCCTCGCTGATCTGCGGGCTGATCGCGATCGAGATCATCGGGCTCAACATGTGGGCCTCGGTGAACTGGGATCCGGTGCAGTTCGTGCGGCAGTTCTTCTGGCTCGCCCTTGAGCCGCCGCCACCGGAGTACGGTCTGAGTCTGCCGCCATTGAATGACGGCGGCTGGTATCTCATGGCCGGGTTCTTCCTGACCGCCGCGATCCTGCTCTGGTGGGTGCGAACGTACCGGCTCGCACGATCCATGGGGATGGGGACGCACGTTGCCTGGGCATTCGCCGCGGCCATCTGGCTGTACCTGGTCCTCGGTTTCATCCGCCCGCTGATGATGGGGAGCTGGTCGGAGGCGGTACCGTTCGGCATATTCCCGCACCTGGACTGGACGGCAGCGTTCTCGCAGCGCTACGGGAATCTGTTCTACAACCCGTTCCACATGCTTTCCATCGTATTCCTGTTCGGCTCGACGCTGCTCTTCGCCATGCATGGAGCCACCATACTGGCGGTCAGCCGCTATGGCGGTGAGCGGGAGATCGAGCAGGCCATCGACCGCGGTACCGCGGCGGAGCGGGCGGGGCTCTTCTGGCGCTGGACCATGGGTTTCAACGCGACCATGGAATCGATTCACCGCTGGGCCTACTGGTTCGCGATCCTCACCGTCATCACCGGCGGAATCGGCATACTGCTCACCGGCACCGTGGTCGATAACTGGTACCTGTGGGGCGTCGAGCACGGCATTGCACCGGCCTATCCGGAAGTCTGGACACCGGCGGTTGACCCATCGGCAGCGCAGGGGGCGGGAGAATGA
>GB_GCA_007134805.1
ATGGCTGAGTATCAGAATATCTTCACCCAGGTGCAGGTGCGCGCCGCCCCGGAAATGGGCATGGTCGAAGGCGTCGAGCTGGAAAACCGCACCACCACGGCCAGCTTCTCGAACCTGCTGGGCTGGTTCGGCAACGCACAGCTCGGGCCCATCTATCTGGGCGCGATGGGGGTGCTGAGCCTGGTCGCCGGTCTGACATGGTTCGTCATGGTGGGCCTGTGGTACTGGGATCAGGCGGGCTACAACCCGGCCGTGTTCCTGCGCGATCTCTTCTGGCTCTCGCTCGATCCGCCGGGGCCGGAATACGGGCTCAGCTTTCCACCGATGCGCGAAGGGGGATACTTCCTGATCGCCTCGTTCTTCCTGCTGATCTCGGTCCTTGCCTGGTGGGTGCGCACCTATCTGCGCGCCGAGGCGCTGGGGATGGGCAAACATGTCGCCTGGGCCTTCGCCTCTGCGATCTGGCTGTTCCTGGTGCTCGGCCTCTTCCGCCCGATCCTGATGGGGTCGTGGTCCGAGGCAGTGCCCTACGGCATCTTCACCCATCTGGACTGGACGAACCTCTTCTCGCTGCAATACGGGAACCTCTTCTACAACCCGTTCCATGCGCTCTCGATCGTGTTCCTCTATGGCTCGGCGCTGCTGTTTGCCATGCATGGGGCGACGATCCTCGCGGTCTCGCGCTTCGGCGGCGACCGGGAGCTGGAACAGATCGTGGACCGCGGGACCGCCTCGGAACGCGCCGCCCTCTTCTGGCGCTGGACGATGGGCTTCAACGCCACGATGGAAGGGATTCACCGCTGGGCCTGGTGGTTCGCCGTGCTCACCACGCTCACTGGCGGGATCGGCATCCTGCTCACCGGTACGGTCGTCGATAACTGGGCCGTCTGGGCCGAGCAGCGCGGCTTCCGTCCCACCTATGATTAA
>GB_GCA_007134865.1
ATGGCTGAGTATCAGAATATCTTCACCCAAGTTCAGGTGCGCGCTGCACCTGAAATGGGGATGGTCGAAGGCGTCGAGCTGGAAAACCGCACCAAATCCGCGAGTTTCTCCAACCTTCTGGGGTGGTTCGGCAATGCACAGCTTGGTCCGATCTATCTCGGCACCATGGGCGTCATCAGCCTTGCTACTGGCGCGATCTGGTTCGTTATGGTCGGGCTCTGGTTCTGGGATCAGGCGGGTTATAATCCGGCGGTCTTTCTGCGCGACCTGTTCTGGCTGTCGCTGGACCCGCCCGCGCCTGAATACGGTCTGAGCATTCCGCCGATGCGGGAGGGGGGGTATTTCCTGATTGCCTCGTTCTTCCTGCTGATCTCGGTCATGACGTGGTGGGTGCGTACCTGGCTACGCGCTGAGGCGCTCGGGATGGGCAAGCATGTCGCTTGGGCGTTCCTGTCGGCGATCTGGCTGTTCCTCGTGCTGGGCCTCTTTCGCCCGCTCCTGATGGGGTCATGGTCCGAGGCGGTGCCCTACGGGATCTTTACCCACCTCGACTGGACCAACCTGTTCAGCCTCCAATACGGGAACCTCTTCTACAATCCGTTCCACGCACTCTCGATCGTGTTCCTCTATGGCTCGGCCCTGCTGTTCGCCATGCATGGGGCAACCATCCTCGCAGTCTCGCGCTTCGGCGGCGACCGCGAGTTGGAGCAGATCGTCGACCGTGGCACGGCCTCGGAACGCGCCGCCCTCTTCTGGCGCTGGACGATGGGCTTCAACGCCACGATGGAAGGGATACATCGCTGGGCCTGGTGGTTCGCCGTGCTGACCACGCTGACGGGCGGTATCGGCATCCTGCTTACGGGCACGGTTGTCGACAACTGGGCTGTCTGGGCTGACGAGCGCGGCTTCCGGCCAAGCTACGATTAA
>GB_GCA_007135355.1
ATGGCTGAAAACTGGAACATCTTTACTAAGGCGCAAGCCCATGGCCCGATCGATTATGGCGTGCCGCTTCCCAGCGGAAACGACCAGCGAATCGGGAAACCTTTTCACTTCAAATGGCTGGGCTGGATCGGGGATGCTCAAGTCGGACCGTTCTATCTGGGTGGATACGGCGTAGCCTCGATCATCACAGGGTTTGTCGCCATTCAGATCATGGGTCTGAACATGTGGGCCTCGGTTGACTGGAGTCCGATTGAGTTTGTTCGCCAGTTGCCCTGGCTGGCCCTTGAGCCGCCAGGCCCGGAATGGGGTCTGAGCCTGCCGCCGCTGAATGAAGGCGGCTGGTGGATCCTGGCCGGGTTCTTCCTGACCGTCTCCATCTTGCTGTGGTGGGTCAGAATGTATCGGCGTGCTCGTCAGCTGGGTCTGGGAACCCATGTTGCATGGGCCTTCATGGCGGCGATCTGGCTGTACTTGGTGCTGGGGTTCATTCGACCGGTGCTGATGGGGAGCTGGGCCGAGGCGGTGCCATTCGGCATTTTCCCGCACCTGGACTGGACCACAGCCTTCTCGATTCGCTATGGCAACTTGTTCTACAACCCCTTCCATATGCTGTCAATCGTGTTCCTGTTCGGTTCGGTGCTGTTGTTTGCCATGCATGGCGGCACGGTTATGGCGACCAGCCGCTTTGGCTCCGAGCGTGAAATCGAGCAGGCGATCGACCTGGGAACAGGTTATGAGCGCAGCGGCTTGTTCTGGCGCTGGACCATGGGTTTTTGTGCCAACACGGAATCCATTCATCGCTGGGCATGGTGGTTCGCGGTACTGACCTGCATCACGGGCGGGATCGGCATCCTGCTGAGCGGGACGGTGGTCGAGAACTGGTATCTCTGGGGAATCCAGCATGGACTGGTGCCGCCTTATCCGGATACGGGTGTGGTTGATCCCACGACGCTGCTGACACCTGGAGGTGGACAATGA
>GB_GCA_900473745.1
ATGTTCTTAGCGCAGTATCAAAACATCATCACGCCCATACAGATCAGCGGTCCGCTGGAAGAGGGCATGCCCCTTCCCGCCGGCGACAGTCCGCGCGCCGGCAAGCCAACCCTGGTGCGCCTGTTCGGTATGATCGGCAACGCCCAGATCGGGCCGATCTATCTGGGCTACCTCGGCACGCTCTCGCTCGTCTTCGGCTTCATCGCCTTCGAGATCATCGGCCTCAACATGCTGGCGTCCGTCGGCTGGGATCCGATCCAGTTCGTCCGCCAGCTCTTCTGGCTGGGGCTGGAACCGCCCAGTGCCGAATACGGGTTGAAGGTCCTGCCGCCACTGGCGGAAGGTGGCTGGTGGCTGATCGCCGGCTTTTTCCTCACGACATCCGTTCTCCTGTGGTGGGTGCGCGTCTATCGCCGCGCACGTCAGCTGGAGATGGGCACCCATGTCGCCTGGGCTTTCGCCGCAGCGATCTTTCTCTTCCTGTCATTGGGCTTCATTCGCCCGCTCCTGATGGGCAATTTTTCGGAAGCCGTGCCCTTCGGCATCTTCCCGCACCTGGACTGGACCGCGGCCTTCTCGATCCGTTACGGCAATCTCTACTACAATCCGTTCCACTGCCTCTCAATCGTCTTCCTGTATGGCTCCGTCCTGCTCTTCGCGATGCATGGTGCAACCATCCTCGCCGTCGGCAAATATGGCGGTGAGCGCGAGCTCGAGCAGATCACCGACCGCGGCACCGCTTCCGAACGCGCAGCCCTCTTTTGGAGATGGACCATGGGCTTCAATGCCACGATGGAATCCGTCCACCGCTGGGCCTGGTGGTTCGCCATTCTGACCCCGATCACCGGCGGCATCGGCATCCTGCTGACAGGGACTGTCGTCGACAACTGGTACCTCTGGGGCATCAACCACGGGATCGTGTCCCCGCTGCCGGGCTATCCCGGCGTCGTCGACCCGGCGCTTTGA
>GS003_9553
ATGAGAGAATATCAAAATATTTTTACACAAGTGCAGGTCGCAGCGCCCGATTATCCCGGTGTCCCCATTGGTGATGAGGAATACAATCGCACCAGCGGGATCATCCATAATCATTGGCTCGGCAAACTCGGTGATGCGCAGATAGGTCCTATTTATCTCGGGACATTAGGCGTCTTCGCGCTGATTGCCGGTGCGCTGGCGTTCTTCATAATCGGGATGAACATGTTTGCTTCGGTGAACTGGGATCCTGTTCAGTTTGTGCGACAACTTTTTTGGTTGGCCTTGGAGCCACCTCCCCCCGAGTATGGACTCACTATCCCACCGCTAAATGACGGTGGATGGTGGTTGATCGTCGGCGCGCTGTTAACGCTATCGATCATGCTTTGGTGGGCCCGCACTTTCCGTATTTCAAGAAACCTGGGGATGAGTAATTACCTTGCTTGGGCCTTTGGCGCAGCGATTCTTTTATACCTTGTGCTGGGCTTTATCCGCCCCATCTTGATGGGCTCTTGGGCTGAAGCAGTGCCATTCGGCGTCTTTCCTCACCTGGATTGGACAGCGGCCTTCTCGCTACGGTACGGCAATCTGTTCTACAACCCATTTCATATGCTCTCGATCGCCTTCCTCTATGGCTCGGCGGTCCTATTCGCAATGCACGGGGCGACGATCTTGGCAACCAGTCGCTATGGTGCTGATCGCGAGATCGACCAGATCACCGATCGGGGTACCGCTGCAGAGCGGGGTGCTTTGTTCTGGAGATGGTGCATGGGATTCAACGCGTCGATGGAATCGATTCACCGATGGGGATGGTGGTTCGCTGTCCTGACGGTGTTAACGGGCGCGATTGGCATTCTGTTAACAGGAACAGTAGTGGAGAACTGGTACCTCTGGGGTATGAAGCACGGCATTGTGCCGGCTTATCCTCCGATTGAGGCAACCCCGGTAATCGACCCAATGATAGGGGGTGCACAATGA
>GS008_118026
GTGCAGCCGGTTGGCCCGCTGCACGATGGCGTCGAGTTGCCGCGTGGTGACGACAAACGCCTGGGTAAACCGTTCCTGTTCCACCTGCTGGGGCGCATTGGTAACGCACAAATTGGTCCCATTTATTTGGGCACGTTGGGCGTCGCCTCTCTGCTGTTCGGTATCGCGGCGTTCAACATCATTGGTTTCAACATGTTGGCCTCGGTTGATTGGGACCCGATTCAACTGATCCGTCAGCTGTTTTGGTTAGCTCTAGAACCGCCAGCCCCAGCCTATGGCCTGGGTTTCCCTCCCCTTGAACAAGGCGGTTGGTGGTTGATCGTCGGCTTTATGCTCACCACATCCATCATCCTGTGGTGGGTGAGAACCTACCGGCGAGCCCGACAGCTGGGCATGGGCACCCACATCGCGTGGGCGTTTGCGGCCGCGATCTGGTTGTATTTGGTTTGTGGTTTCTTCCGCCCCATCATGATGGGCAGTTGGTCAGAAGCGGTTCCGTTCGGTATCTTCCCGCACCTCGATTGGGTGTCGGCGCTCTCGTTGCGCCATGGGAACCTGTTCTACAACCCCTTCCACGCCTTGTCGATCGTGTTCCTGTACGGCTCGGTGCTGTTATTCGCGATGCACGGCGCAACCATCTTGGCCGTCACCCGCTACGGTGGTGAACGCGAGATTGAGCAAATCGTTGACCGAGGTACCGCTTCCGAGCGCGCCGCACTTTTCTGGCGCTGGACGATGGGCTTCAACGCCACCATGGAATCGATCCACCGCTGGGCGTGGTGGTTCGCGGTCCTGAGCCCGCTGGTTGGTGGTATCGGCATCTTGCTGACCGGCCCAGTGGTTGACAACTGGTACCTCTGGTCCATCAAGCACGGCGTGGTGCCTGCCTATCCGATTGATGGTGCTGTGGTGATGGATCCCGCACTCATGGGAGCGAAATAA
>GS008_58485
TTGTACGGCAACTCTTTTGGTTGGCTTTGGAGCCACCTCCCCCCCGAGTATGGACTCACTATCCCACCGTTAAATGACGGTGGCTGGTGGCTGATCGTCGGCGCTCTGTTAACGCTATCGATCATGCTCTGGTGGGCACGCACCTTCCGTATCTCACGGAATTTGGGAATGAGTAATTATCTTGCTTGGGCCTTTGGCGCAGCGATTCTCTTATACCTTGTGCTGGGCTTTATTCGTCCCATATTGATGGGCTCCTGGGCTGAAGCGGTGCCATTCGGCGTCTTTCCTCACCTAGATTGGACAGCGGCTTTCTCGCTCCGATACGGCAATTTGTTCTACAACCCATTCCATATGCTCTCAATTGCCTTCCTCTATGGCTCGGCAGTCTTGTTTGCGATGCACGGCGCGACCATCTTGGCCACTAGTCGTTATGGTGCTGATAGAGAGATCGATCAGATCACTGATCGGGGTACCGCAGCAGAGCGGGGAGCGCTGTTCTGGAGATGGTGCATGGGATTCAACGCGTCGATGGAATCGATTCACCGATGGGGATGGTGGTTTGCGGTCCTGACGGTGTTAACCGGCGCGATCGGGATTCTGTTGACAGGAACGGTTGTTGAGAACTGGTACCTCTGGGGTATGAAGCACGGCATCGTGCCGGCCTATCCTCCGATTGAGGCGACACCGGTAATCGACCCAATGATAGGGGGTGCACAATGA
>GS008_7271
ATGTTTGGCGTCGTTTCTCTGGCGACGGGCCTGCTGTGGTTCTTTATCGTCGGCCTGAATTTTTGGGCCCAAGCGGATTACTCGCCAGCCGTTTTCATGCGCGATTTGTTCTGGTTCTCACTTGAGCCACCTTCAGAGGAATATGGTCTTGGCATGGCGCCTTTAAACGAAGGTGGCTGGTGGTTGATTTCCTCCTTCTTCTTGCTGGTCTCCGTCATCGCATGGTGGATCCGCACCTATCTGCGCGCCGAAGAGCTGGGCCTTGGGAAACATGTCAGTTGGGCCTTTGCCTCGGCCATCTGGCTGTTTTTGGTTCTTGGTCTAATCCGCCCAGTTATGATGGGCTCTTGGTCAGAGGCGGTGCCTTATGGGGTGTTCTCGCATCTTGATTGGACAAATCTGTTTTCACTGACCTATGGCAACCTGTTCTATAACCCATTCCACGCGCTCTCGATCGCCTTTCTTTACGGCTCTGCTTTGCTCTTCGCTATGCATGGCGCCACAATCCTGGCCGTATCGCGCTATGGCGGCGAGCGGGAAATTGAGCAAATCGTGGATCGCGGGACGGCCTCAGAACGCGCGGCACTCTTCTGGCGCTGGACCATGGGCTTCAACGCGACCATGGAAGGTATTCACCGCTGGGCGTGGTGGTTTGCAGTCCTGACAACTTTGACAGGCGGTATTGGCATTTTGCTCACAGGGACCGTGGTCGACAATTGGTATGTCTGGGCACAAGACCATGGCTATGCGCCGCTGGATTGA
>GS033_101084
ATGTGGGCCTCGGTGAACTGGGATCCTATTGAGTTCATCCGACAGTTACCTTGGCTTGCGCTTGAACCACCACCGCCACAGTACGGGCTGAGCATTCCGCCCTTGAACGATGGTGGCTGGTGGCTACTGGCGGGCTTTTTCCTGACGGTGTCTATCCTGTTGTGGTGGTGGCGCACCTTTAAGCTGTCCCAGAACCTGGGTATGAGCAACTACTTGGCATGGGCCTTCGCCGCTGCGATCTGGCTGTACCTGGTGTTGGGTTTCATCCGCCCTATTTTGATGGGTAGTTGGAGCGAGGCGGTACCGTTTGGTCTGTTCCCTCACCTCGATTGGACAGCCGCATTCTCACTGCGCTACGGCAACCTGTTCTACAACCCGTTCCACATGCTCTCCATCGTGTTCCTTTACGGCTCAGCCATTTTGTTCGCCATGCACGGCGCAACAATTCTGGCCACCTCACGCTACGGCGCCGATCGCGAGATCGATCAGATCACCGATCTGGGCACCGCCGGCGAGCGCGACATGCTGTTCTGGCGCTGGTGCATGGGCTTTAACGCCTCTATGGAATCGATTCACCGCTGGGCCTGGTGGTTCGCTGTACTAACCGTGATTACCGGTGGTATTGGCATCTTGCTCACCGGCACCGTGGTTGAGAACTGGTATCTGTGGGGTGTTAAGCACGGTATTGCCCCTGCCTACCCTGCTCTGGATGCCGCACCTGTTGTGGATCCTCTTATCACGGAGACCCAGCCATGA
>GS033_115438
ATGCTGATGCAGGTCGACTGGAACGTCGCCGAGTTCATCCGCCAGCTCTTCTGGCTGGCGCTCGAGCCGCCCGCGCCGAAATACGGGCTGAGCTTCCCGCCGCTCTTCGAGGGCGGGATGTACATGATCGCCTCGCTCTTCATCCTGATCTCGGTCCTGTTCTGGTGGGTCAGGTGCTACAAGCGGGCGACGGCGCTCGGCATGGGCCATCACGTGGCCTGGGCCTTCGCCGCGGCGATCTGGCTGTTCCTGGTGCTGGGCCTCTTCCGCCCGCTCCTGATGGGCAGCTGGTCGGAGATGGTGCCCTACGGCATCTTCCCGCACCTCGACTGGACGGCGGCGTTCTCGCTGCGCTACGGGAACCTCTTCTACAACCCGTTCCACGCGCTCTCGATCGTCTTCCTCTACGGTTCGACCCTGCTCTTCGCCATGCACGGCGCGACGATCCTCGCCGTCTCCCGCCTCGGCGGCGACCGCGAGATCGAGCAGATCACCGACCGGGGCACGGCGTCCGAGCGGGCGGCGCTCTTCTGGCGCTGGACGATGGGCTTCAACGCCACCATGGAGGGCATCCATCGCTGGGCGTGGTGGTTCGCCGTGCTAACTCCGATCACGGGCGGAATCGGCATCCTGCTGACCGGCACCGTGGTGGACAACTGGTACCTCTGGGCGGTCGAGCACGGCTTCGCCGCGGAGTACCCGACGCCCTGGCCCGGCGAAACCGTGGACCCGCTGATGACGCCCGCCGGTGAAGCCGCCAATGCCGAGTTCGGTGCCTCGACCGGCATGGGCCCTGCGAATGGAGCTGACTGA
>GS033_229080
ATGGCCGAATATCAAAACATTTTCACGAAACTCCAGGTCCGTGAGCCTGGCTACCCCGGTGTCCCGCTCCCGAAGGGCGAGATGCCACGACTCGGCAAGCCGGTCTTCAATTACTGGATCGGCAAGGTCGGCGATGCGCAGATCGGCCCCTTCTATCTCGGCTTCGCCGGGGTGGCCTCACTGGTTTGCGGCTTCATCGCCATCGAGATCATCGGCTTCAACATGCTGGCGTCGGTGAACTGGAGTCCGATCGAGTTCGTCAAGAACTTCTTCTGGCTCGCCCTGGAGCCGCCACCGCCCGCCTATGGGCTCAGCATTCCGCCGCTCGGCGACGGTGGCTGGTGGCTGATGGCCGGCTTCTTCCTCACCGCGGCCATCATCCTGTGGTGGATCCGCACTTACCAGCGTGCGATTGCGCTCGGCACCGGCACGCATGTGGCCTGGGCGTTCGCGGCGGCGATCTTCTTCTACCTGACGCTCGGTCTGATCCGGCCGGTGCTGATGGGCAGCTGGGGCGAGGCGGTGCCGTTCGGGATCTTCCCGCACTTGGACTGGACAGCGGCGATCTCGATCCGATACGGCAACTTCTACTACAACCCGTTCCATGCCCTGTCAATCGTGTTCCTGTACGGCTCGGCTGTGCTGTTCGCGATGCATGGCGGCACCATCCTGGCCGTGTCCCGCTACGGCGGCGACCGCGAGATCGACCAAATCACCGACCGCGGGACCGCCGCGGAACGTGCCATGCTTCTGTGGCGCTGA
>GS033_234
ATGGGGGTGGACGAGGACGGCTATGATCTGGCCTCGGGCCGGTTCGGCAAGCCCGGTCTGTCTCGCCTGTTCGGCATCTTTGGCAACGCCCAGCTGGGGCCCATCTATCTGTGGCCCTGGGGGGTGATCAGCCTGGCCACCGGCAGTGCCTGGTTCGTCCTGGTCGGTCTGGCCTACTGGTCGCAGGCCGGGTTCAATCCGGCGGTGTTCCTGCGCGATCTGTTCTACTTCTCGCTGGAGCCGCCTTCGGTCGAGTACGGTCTGGGCATCCCGCCGCTGGGCGAGGGTCTGGGCTGGCTGATCGCGTCGTTCTTCCTGCTGATCGCGGTCTGCACCTGGTGGGTGCGCACCTATCAGCGGGCGGTCGACCTGAAGATGGGCAAGCATGTGGCCTGGGCCTTTGCCTCTGCCATCTGGCTGTTCCTGGTGCTGGGCCTGTTCCGGCCGATCCTGATGGGCAGCTGGTCCGAGGCCGTGCCCTACGGCATCTTCACCCATCTGGACTGGACCAACCTGTTCTCCATCACCTACGGCAACCTGTTCTACAATCCGTTCCACGCGCTCTCGATCGCCTTCCTCTATGGCTCGGCTCTGCTCTTTGCCATGCACGGGGCGACGATCCTCGCGGTCAGCCGCTTTGGCGGGGAGCGGGGAGATCGAGCAGATCGTCGACCGCGGCACGGCCTCGGAACGGGCGGCGCTGTTCTGGCGTTGGACCATGGGGTTCAACGCCACGATGGAGGGCATCCACCGCTGGGCCTGGTGGTTCGCCGTTCTGATCACGCTGACTGGCGGGATCGGCATCCTGCTGACCGGCACGGTCGTGGACAACTGGTTCGTCTGGGCCCAGGACCACGGCTACGCGCCGCGCTAAGGAGACTGACCAATGGTTGA
>GS033_261351
ATGGATCGGCAACGCTCAGCTGGCCCGGTGTGGCTGGGCTGGACCGGGATGGTCTCGCTGGCGACCGGTATCCTTGCGTTCAACATCATCGGATTGAACATGCTGGCGCAGGTTGGCTGGTCGATCCCTGAGTTCATCCGTCAACTGTTCTGGCTGGCGCTTGAGCCGCCAAGCCCGGAATATGGTCTGACCATGCCGCCGCTGAACGATGGCGGTTGGTACATCATCGCCAGCTTCTTCTTGCTGATCTCGGTGATGAGCTGGTGGGCCAGAACCTATATTCTGGCGATGGAACACAAGATGGGGAAACACATCTTCTGGGCTTTCGGGTCGGCTATCTGGTTGTTCCTTGTCCTGGGTCTGTTCCGTCCGATCCTGATGGGATCGTGGTCAGAGGCTGTGCCCTACGGCATCTTCCCGCACCTTGACTGGACCACAGCGTTCTCGATCCGCTACGGCAACCTTTACTACAACCCGTTCCACGCGCTTTCGATCGTGTTCCTTTATGGCTCTGTCCTGCTCTTTGCGATGCACGGTGCGACCATCATGGCCGTGACCCGTTATGGCGGGGACCGCGAGTTGGAGCAGATCGTTGACCGCGGTACGGCAACGGAACGTGCGGCTCTTTTCTGGCGCTGGACCATGGGCTTTAACGCCACGATGGAAGGCATTCACCGCTGGGCGTGGTGGTTTGCGGTTCTCACCCCGATCACAGGCGGCATCGGCATCCTGCTGACCGGAACTGTCGTAGACAACTGGTTCATCTGGGCTCAGGAGCATCACTTCGCTCCGATGTATGACGGCTCTTATGGCTATGAAGCTTACGGTTCTTACGAAGCCTTTATTGGACAGGAGACAGAATAA
>GS033_286634
ATGGCATACTTCGAATACCAGAACATCTTCACCCAGGTTCAGGTTCAGGGCGAACCGGAAATGGGGATGGAGCAGACCGGGGAGAACATCCTCGGCGGCGAACGGACCAAGAAGGCCGGGTTCTCGACCCTGCTGGGCTGGTTCGGCAATGCCCAGCTCGGCCCGATCTATCTCGGCTGGGCGGGTGTCGTTAGCCTTGCCACGGGCCTTCTGTGGTTCAACATCGTCGGCCTCAACATGCTCAGCCAGGTCGACTGGTCGATCCCGGAATTCATCCGGCAGCTGTTCTGGCTGGCGCTTGAACCGCCGGGTCCGGAACACGGGCTCAGCATGCCGCCCCTCAATGACGGCGGCTGGTACATCATCTCCAGCTTCTTCCTGCTGGTGTCGGTGATGGCCTGGTGGCTCAGGACCTACCTGCTCGCCGCGCAGCACAAGATGGGCAAGCATATCGCCTGGGCTTTCCTTGCCGCGATCTGGCTGTTCCTCGTACTCGGCCTGTTCCGTCCCATCCTGATGGGCAGCTGGTCGGAGGCGGTGCCCTACGGGATCTTCCCGCACCTCGACTGGACCACGGCCTTCTCGATCCGCTACGGGAACCTCTACTACAACCCGTTCCACGCGCTCTCGATCGTGTTCCTCTACGGCTCCGTGCTTCTCTTCGCGATGCACGCGGCCACGATCCTCGCGGTTTCCCGCTACGGCGGCGACCGCGAGCTGGAGCAGATCGCCGACCGTGGCACGGCGTCCGAGAGGGCGGGTCTCTTCTGGCGCTGGACCATGGGGTTCAACGCCACGATGGAGGGCATTCACCGCTGGGCGTGGTGGTTCGCCGTCCTGACCCCCATCACCGGCGGTATCGGCATCCTTCTCACCGGCACAGTCGTGGACAACTGGTTCATCTGGGCCATCGAACACAACTTCGCACCGGACTACCTGGGCGCCTATGGCTATGAGGCCTACGGAACCTACGGCGACTTCGGCGGCGTCCAGGGCGCGGGGAGTACTGCAAGCCTA
>GS033_2955
ATGGCGACCGCAACAACACGCGACAACCAGATCATCTTCACGGCCATCCAGGCGCGCGGGCCGGTGGAGCAGGGCGCTCCGACCGACAACCCGGACCAGCGCTGGGGCACGCCGACGATGCAATGGATCCTGGGCGTCTTCGGAAACGCCCAGCTCGGCCCGATCTATCTCGGCGGATGGGGCGTGCTCTCCATCGTGACCGGCACGCTCTGGGCCAACATCATCGGCTTCAACATGCTGGCCTCGGTGGACTGGAGCGTGATCGAATTCGTCCGCCAGGGCTTCTGGCTGGCGCTCGAGCCGCCCGATCCGAAATACGGGCTCTCGCTGTTCATGCCGCTCAACGAGGGCGGCTGGTACATGATCGCGTCGACCCTGCTGCTCATCTCGGTCCTGTCCTGGTGGGTCCGCAGCTATCGGCGCGCCATGGCGATGGGGATGGGCCTGCACGTGGCCTACGCCTTCGCCGCGGCGATCTGGCTGTTCCTCGTCCTCGGCCTGTTCCGGCCGATCGCGATGGGCAGCTGGTCGGAGATGGTGCCCTACGGCATCTTCCCGCACCTCGACTGGACGACGGCGTTCTCGCTGAAATACGGGAACCTGTTCTACAACCCGTTCCACGCGCTCTCGATCGCCTTCCTCTACGGCTCGGCGCTCCTGTTCGCGATGCATGGCGGCACGATCCTCTCGGTCGGGCGGCTCGGCGGCGAGCGGGAGATCGACCAGATCGTCGATCGCGGCACCGCGTCGGAGCGCGCGGCGCTGTTCTGGCGGTGGACGATGGGCTTCAACGCCTCGATGGAGTCGATCCATCGCTGGGCGTGGTGGTTCGCGATCCTGACGCCGATCACCGGCGGCATCGGCATCCTTCTGACGGGCACCGTGGTCGACAACTGGTATCTCTGGGCGGTCGAGCACGGCTTCGCGGCCGACTACCCGCAGGTCTACACGCCGCCCGCCGTCGATCCGACGCTCGGGGCCGGCGCGGCTGCTGCTGAAGGGGGCATGTGA
>GS033_29568
ATGGCCCAATATCAGAACATCTTCACCCAAGTTCAGGTTCAAGGTCCCCCAGAAATGGGGGTGGATACCGAGTATAATATTGCTGAACAACGCACCAAGGGCACGGGCTTTTCCAAGCTGCTTGGTTGGATTGGCAATGCCCAGCTTGGTCCCATCTATCTTGGTTCCTTTGGCGTGGTGAGCCTCGCCACCGGCTTTGCCTGGTTCTTTCTTGTCGGCATGAGCTTCTGGGCGCAGGTCGATTACAACCCGGCTGTGTTCGTGCGGGACCTTTTCTGGTTGGCTCTTGAGCCACCTGCACCTGAATATGGCCTCAGCATCCCTCCACTGAATGAAGGTGGTTGGTACCTGATTGCCTCATTTTTTCTGCTGATATCGGTGTTGTGCTGGTGGATACGCAGTTATCGTTTGGCGTCGCAATTGGGCATGGGCAAGCATGTGTCCTGGGCATTTGCGTCCGCTATTTGGTTGTTCCTGGTTCTTGGTCTTATTAGGCCAATTCTCATGGGCAGCTGGTCAGAAGCGGTGCCCTACGGCATCTTCCCGCATCTTGATTGGACCAACCTGTTTTCCATCACCTATGGGAACCTGTTCTATAACCCATTCCACGCGCTTTCCATTGTGTTCCTTTATGGCTCAGTGCTGCTGTTCGCCATGCATGGGGCAACCATTTTGGCGGTCACCAGGTTTGGTGGTGAACGGGAAATTGAACAGATTGTGGACCGGGGCACGGCCAGTGAACGTGCCGCCCTCTTCTGGCGCTGGACCATGGGCTTCAATGCCACCATGGAAGGTATCCACCGCTGGGCATGGTGGTTTGCGGTCTTGACCACATTAACAGGTGGCATCGGCATCCTGCTGACTGGCACCGTGGTTGATAATTGGTATGTCTGGGCCCAGGCCCATGGCTATGCCCCATTGGATTGA
>GS033_375946
ATGGCATACTTCGAATACCAGAACATCTTCACCCAGGTTCAGGTTCAGGGCGAACCGGAAATGGGGATGGAGCAGACCGGGGAGAACATCCTCGGCGGCGAACGGACCAAGAAGGCCGGGTTCTCGACCCTGCTGGGCTGGTTCGGCAATGCCCAGCTCGGCCCGATCTATCTCGGCTGGGCGGGTGTCGTGAGCCTTGCCACGGGACTGCTGTGGTTCAACATCGTCGGTCTGAACATGCTCAGCCAGGTCGACTGGTCGATCCCGGAATTCATCCGGCAGCTGTTCTGGCTGGCGCTTGAACCGCCGGGTCCGGAACACGGGCTCAGCATGCCGCCCCTCAATGACGGCGGCTGGTACATCATCTCCAGCTTCTTCCTGCTGGTGTCGGTGATGGCCTGGTGGCTCAGGACCTACCTGCTCGCCGCACAGCACAAGATGGGCAAGCATATCGCCTGGGCGTTCCTTGCCGCGATCTGGCTGTTCCTCGTACTCGGCCTGTTCCGTCCCATCCTGATGGGCAGCTGGTCGGAGGCGGTGCCCTACGGGATCTTTCCGCACCTCGACTGGACCACGGCCTTCTCGATCCGCTACGGGAACCTCTACTACAACCCGTTCCACGCGCTCTCGATCGTGTTCCTCTACGGCTCTGTGCTTCTCTTCGCGATGCACGCGGCCACGATCCTCGCGGTTTCCCGCTACGGCGGCGACCGCGAGCTGGAGCAGATCGCCGACCGTGGCACGGCGTCCGAGCGGGCGGGTCTCTTCTGGCGCTGGACCATGGGGTTCAACGCCACGATGGAGGGGATTCACCGCTGGGCGTGGTGGTTCGCCGTCCTGACCCCGATCACCGGCGGTATCGGCATCCTTCTCACCGGCACAGTC
>GS033_386566
TTAGCTTGCAGGCTGGACGGGCTGATCTCGGCCGCGACGATGATCCTCTATCTGAACATCGTCGGGCTGAACATGCTGGCACAGGTTGGCTGGTCGATCCCCGAGTTCCTGCGCCAGGGCTTCTGGCTTGCGCTTGAACCGCCCAGCCCCGAATACGGGCTGAGCATCCCGCCGCTCCATGACGGTGGCTGGTACATCATCGCCAGCTTCTTCCTTCTGGTATCGGTGATGACCTGGTGGCTGCGCGCCTATCTGCTGGCGCAGCAGCACAAGATGGGCAAGCATGTGGCCTGGGCCTTTGCGTCTGCCATCTGGCTGTTCCTCGTGCTGGGCCTCTTCCGTCCGGTCCTGATGGGATCGTGGTCCGAAGCGGTGCCCTACGGCATCTTCCCGCACCTGGACTGGACCACGGCGTTCTCGATCCGCTACGGCAACCTCTACTACAATCCGTTCCACTGCCTCTCGATCGTGTTCCTCTATGGCTCGGTCCTGCTGTTCGCGATGCACGGCGCGACCATCCTTGCGGTCACCCGCTTTGGCGGCGACCGGGAGCTGGAGCAGATCTATGATCGCGGCACGGCCTCGGAACGCGCGGCGCTGTTCTGGCGCTGGACCATGGGCTTCAACGCCACGATGGAAGGTATCCATCGCTGGGCCTGGTGGTTCGCGGTTCTCACCCCCATCACCGGTGGCATCGGCATCCTGCTGACCGGCACCGTGGTGGACAACTGGTTCATCTGGGCACAAGAGCACAACTTCGCGCCCATGTATGACGGCAGCTACGGCTACGAGGCCTACGGGACCTACGACGCCTTCATCGGTCAGGAGAACTGA
>GS033_494682
ACGCTGCAGACGCCGGCCGAGGTGCCCACGGAAACGGGCATCTGGGAACGCGGGGACCAGCGCTTCCACAGCTGGCTCCTGAGCAAGATCGGTGATGCGCAGATCGGCCCCTTCTATCTGGGTGCCACCGGCCTCGCCTCGCTCGTCTTCGGCTTCGTGGCCATCGAGATCATCGGCCTGAACATGTGGGCATCCGTGGGCTGGGATCCGATCCAGTTCGTGCGTCAGCTGTTCTGGCTCGCGCTCGAGCCACCGGCGCCGGAGTACGGCCTGTCCCTGCCGCCGCTGAACGAGGGGGGCTGGTGGTTGCTCGCCGGCTTCTTCCTGACGGCGTCGATCCTCCTGTGGTGGTGGCGCATGTACAGCCGGGCGCGCGCGCTCGGTCTGGGCACGCACACGGCCTGGGCCTTCGCGGCGGCGATCTGGCTCTATCTGGTGCTGGGCTTCATCCGCCCGGTGCTGATGGGCTCCTGGTCGGAGGCGGTGCCCTTCGGCGTGTTCCCGCACCTCGACTGGACCGCGGCCTTCTCGCTTCGCTACGGGAACCTCTTCTACAATCCGTTCCACATGCTCTCCATCGCCTTCCTCTACGGGTCGGCGCTGCTGTTCGCGATGCACGGCGGGACCGTGCTCGCGGTGGGCCGCTACGGTGGCGAGCGTGAGATCGAGCAGATCACCGATCGCGGCACGGCTTCCGAACGGGCGGCCCTGTTCTGGCGCTGGACCATGGGCTTCAACGCGACCATGGAATCCATCCACCGCTGGGCATGGTGGTTCGCGGTGCTCACGCCGCTCACGGGCGGAATCGGCATCCTGCTGACGGGCACGGTCGTCGACAACTGGTACCTGTGGGCGGTCAAGCACGGCGTGGCTCCGGGCTATCCGGCGCTCATGCCCGAAGGGTCCGACCCGGCAATGGGAGCACCGTGA
>GS033_524389
ATGTCTGAATATCAAAACATTTTCACACAAGTTCAGGTAAAAGGCCCGCCTGAGATGGGCGTGAATGCTAGCGACCCAAGCGCTGAATGGCGCTCAACGAAGACTGGTTTTTCCAAACTGCTTGGTTGGTTTGGTAATGCGCAGCTTGGACCGATCTATCTTGGGCCATTTGGGCTTGTCAGTATTGCTACGGGTTTTGCCTGGTTCTTTATTGTCGGTATGAGCTTTTGGGCACAAGTTGATTATAACCCGGCATTGTTTATGCGCGATCTATTTTGGCTTGCCCTTGAGCCACCTAGCGCAGAGTATGGCTTGGGTTTTGCGCCTCTAAACGAAGGTGGCTGGTGGCTTATCGCTTCGTTTTTGCTACTTATTTCTGTGATCAGCTGGTGGATCCGTACCTATCGCCGGGCCGCGGATCTTGGAATGGGTAAGCATGTGGCCTGGGCTTTCGCATCTGCCATTTGGCTCTTTTTGGTGCTAGGTCTTATCCGCCCCATTTTGATGGGCAGTTGGTCAGAAGCTGTTCCTTACGGAATTTTCCCACACCTTGATTGGACAAACCTCTTTTCAATCACTTACGGGAATTTGTTCTATAATCCATTTCATGCACTTTCCATTGTGTTCTTGTATGGTTCAGCTCTTTTGTTTGCGATGCATGGGGCAACAATTCTCGCTGTGAGCCGCTTTGGTGGTGAGCGTGAAATTGAGCAGATTGTAGATCGTGGTACGGCAACAGAGCGCGCTGCATGTCTGGCGTGTCAACCGGTA
>GS033_542406
GTGGCCGGGCTTTTCCAGCTGCTTGGTTGGATTGGCAATGCCCAGCTTGGCCCCATCTATCTTGGTTCCTTTGGCGTGGTGAGCCTCGCCACCGGCTTTGCCTGGTTTTTTCTTGTCGGCATGAGCTTCTGGGCGCAGGTCGATTACAACCCGGCTGTGTTCGTGCGGGATCTTTTCTGGTTGGCTCTTGAGCCACCTGCACCTGAATATGGCCTCAGCATCCCTCCACTGAATGAAGGTGGTTGGTACCTGATTGCCTCATTTTTTCTGCTGATATCGGTGTTGTGCTGGTGGATACGCAGTTATCGTCTGGCGTCGCAATTGGGCATGGGCAAGCATGTGTCCTGGGCATTTGCGTCCGCTATTTGGTTGTTCCTGGTTCTTGGTCTTATCAGGCCAATTCTCATGGGCAGCTGGTCAGAAGCGGTGCCCTACGGCATCTTCCCGCATCTTGATTGGACCAACCTGTTTTCCATCACCTATGGGAACCTGTTCTATAACCCATTCCACGCGCTTTCCATTGTGTTCCTTTATGGTTCAGTCCTGCTTTTTGCTATGCATGGGGCAACCATTTTGGCGGTCACCAGGTTTGGTGGTGAACGGGAAATCGAACAGATTGTGGACCGGGGCACGGCCAGTGAACGTGCCGCCCTATTCTGGCGCTGGACCATGGGCTTCAATGCCACCATGGAAGGTATCCACCGCTGGGCATGGTGGTTTGCGGTCTTGACCACATTAACAGGTGGCATCGGCATCCTGCTGACTGGCACCGTGGTTGATAATTGGTATGTCTGGGCCCAGGCCCATGGCTATGCCCCATTGGATTGA
>GS033_555240
ATGGCGTTGAACGAATACCAGTACATATTCACCCGGGTCAGTGTCGAAGGACCGCCGGCCGAGGTGCCCACGGAAACGGGCATCTGGGAACGCGGGGACCAGCGCTTCCACAGCTGGCTCCTGAGCAAGATCGGTGATGCGCAGATCGGCCCCTTCTATCTGGGTGCCACCGGCCTCGCCTCGCTCGTCTTCGGCTTCGTGGCCATCGAGATCATCGGCCTGAACATGTGGGCGTCCGTGGGCTGGGATCCGATCCAGTTCGTGCGTCAGCTGTTCTGGCTCGCGCTCGAGCCACCGGCGCCGGAGTACGGCCTGTCCCTGCCGCCGCTGAACGAGGGGGGCTGGTGGTTGCTCGCCGGCTTCTTCCTGACGGCGTCGATCCTCCTGTGGTGGTGGCGCATGTACAGCCGGGCGCGCGCGCTCGGTCTCGGCACGCACACGGCCTGGGCCTTCGCGGCGGCGATCTGGCTCTATCTGGTGCTGGGCTTCATCCGTCCGGTGCTGATGGGCTCCTGGTCGGAGGCGGTGCCCTTCGGCGTGTTCCCGCACCTCGACTGGACCGCGGCCTTCTCGCTTCGCTACGGGAACCTCTTCTACAATCCGTTCCACATGCTCTCCATCGCCTTCCTCTACGGGTCGGCGCTGCTGTTCGCGATGCACGGCGGGACCGTGCTCGCGGTGGGCCGCTACGGTGGCGAGCGTGAGATCGAGCAGATCACCGATCGCGGCACGGCTTCCGAACGGGCGGCCCTGTTCTGGCGCTGGACCATGGGCTTCAACGCGACCATGGAATCCATCCACCGCTGGGCATGGTGGTTCGCGGTGCTCACGCCGCTCACGGGCGGAATCGGCATCCTGCTGACGGGCACGGTCGTCGACAACTGGTACCTGTGGGCGGTCAAGCACGGCGTGGCTCCGGGCTATCCGGCGCTCATGCCCGAAGGTCCGACCAGCCATCCGGCCGTA
>GS033_563514
ATGTCTGAATATCAAAACATTTTCACACAAGTTCAGGTAAAAGGCCCGCCTGAGATGGGCGTGAATGCTGGCGACCCAAGCGCCGAATGGCGCTCAACGAAGACTGGTTTTTCCAAACTGCTTTGGTGGTTTGGTAATGCGCAGCTTGGACCGATCTATCTTGGGCCATTTGGGCTTGTCAGTATTGCTACGGGTTTTGCCTGGTTCTTTATTGTCGGTATGAGCTTTTGGGCACAAGTCGATTATAACCCGGCATTGTTTATGCGCGATCTATTTTGGCTTGCCCTTGAGCCACCTAGCGCAGAGTATGGCTTGGGTTTTGCGCCTCTAAACGAAGGTGGCTGGTGGCTTATCGCTTCGTTTTTGCTACTTATTTCTGTGATCAGCTGGTGGATCCGTACCTATCGCCGGGCCGCGGATCTTGGAATGGGTAAGCATGTGGCCTGGGCTTTCGCATCTGCCATTTGGCTCTTTTTGGTGCTAGGTCTTATCCGCCCCATTTTGATGGGCAGTTGGTCAGAAGCTGTTCCTTACGGAATTTTCCCACACCTTGATTGGACAAACCTCTTTTCAATCACTTACGGGAATTTGTTCTATAATCCATTTCATGCACTTTCCATTGTGTTCTTGTATGGTTCAGCTCTTTTGTTTGCGATGCATGGGGCAACAATTCTCGCTGTGAGCCGCTTTGGTGGTGAGCGTGAAATTGAGCAGATTGTAGATCGTGGTACGGCAACAGAGCGCGCTGCATTATTCTGGCGTTGGACCATGGGTTTTAATGCAACCATGGAGGGTATCCACCGTTGGGCATGGTGGTTTGCGGTGCTTACAACACTCACCGGAGGCATAGGAATTCTTCTACCGCCTACAGCCCGT
>GS033_566386
ATGGCGACACCGCTCGAATATCAGAACATCTTCACCCAGGTGCAGGTCCGCGGACCCGCGGAGGCCGGCGCCGTCCTCGGCGACGTGGGCCCCGACATCGGCCGCGTCGGCGAGGGGACCTACAACTCCCTCGTCGGCTGGATCGGCAACGCCCAGCTCGGGCCGATCTATCTCGGCTGGTGGGGGATCGTCTCCATCGTCACGGGGACGCTCTGGTTCAACATCGTGGGCTTCAACATGCTCGCGTCGGTTGACTGGAACATCGGCCTCTTCATCCGCGACCTCTTCTGGCTCGCGCTCGAGCCTCCGGGACCCGAGCACGGCCTCTCCGTGCCGCCGCTCAACGACGGCGGCTGGTGGTTCATCGCGTCCTTCTTCCTGCTGGTCTCGGTGATCAGCTGGTGGATCCGGACCTACCGGCGGGCCATCGCGCTCGGCATGGGCACGCATGTCGCCTGGGCCTTCGCGGCGGCGATCTGGCTCTTCCTCGTGCTCGGCCTGATCCGGCCGGTCCTGATGGGCAGCTGGTCCGAGGCCGTGCCCTACGGCATCTTCCCGCACCTCGACTGGACGGCGGCGTTCTCGATCCGCTACGGGAACCTCTTCTACAATCCGTTCCACGCCCTCTCGATCGTGTTCCTCTACGGCTCGACCCTGCTCTTCGCCATGCACGGCGCGACGATCCTCTCGGTCACCCGCCTCGGCGGCGACCGCGAGATCGAGCAGATCACCGACCGCGGCACCGCGACCGAGCGCGCGGCCCTCTTCTGGCGCTGGACCATGGGCTTCAACGCCACCATGGAGGGCATCCACCGCTGGGCCTGGTGGTCGCCGTCCTGA
>GS033_590984
ATGGCTGAATATCAGAATATCTTCACCCAGGTTCAGGTCGCCGGACCGCCCGAGATGGGCATGGTCGAGGACGCGGACCTTCGGGAGCGCAGCAAGAAAGCGGGGTTCTCGCCGCTTCTGGGCTGGCTCGGCAACGCGCAGCTTGGCCCCGTCTACCTGGGTCCCTGGGGGGTTCTGTCCCTCATGACCGGCGGGACCTGGTTCCTGATGGTGGGGCTGTGGTTCTGGGATCAGGCGGGCTACAACCCGGCGATCTTCCTGCGCGACCTGTTCTACATGTCGCTCGAGCCGCCAGCGCCCGAATACGGGCTTGGCTTTCCGCCGATGCGGGAGGGGGGCTATTACCTGATCGCCTCGTTCTTCCTTCTGGTGGGCGTCCTAAGCTGGTGGGTCCGCACCTACGTGCTGGCCGCACAGATGAAGATGGGCAAGCACGTCGCCTGGGCCTTTGCATCCGCCATCTGGCTGTTCCTGGTCCTGGGTCTTATCCGCCCGATCTTCATGGGGTCCTGGTCCGAGGCCGTGCCTTACGGCATCTTCTCGCACCTCGACTGGACGAACCTGTTCTCGCTGACCTACGGCAACCTCTTCTACAACCCGTTCCACGCGCTCTCGATCGTGTTCCTCTACGGATCCGCGCTCTTGTTCGCGATGCACGGCGGCACGATCCTGTCGGTCACCCGCCTTGGCGGCGACCGCGAGATCGAGCAGATCGTCGATCGCGGCTCGGCGTCCGATCGGGCAGCGCTGTTCTGGCGCTGGACGATGGGGTCATTGCCACGAATGGAAGGTATTCATTCGCCTGGCCTTGGGTGTTTCGCC
>GS033_631216
ATGAGCTTCTGGGCGCAGGTCGATTACAACCCGGCTGTGTTCGTGCGGGATCTTTTCTGGTTGGCTCTTGAGCCACCTGCACCTGAATATGGCCTCAGCATCCCTCCACTGAATGAAGGTGGTTGGTACCTGATTGCCTCATTTTTTCTGCTGATATCGGTGTTGTGCTGGTGGATACGCAGTTATCGTTTGGCGTCGCAATTGGGCATGGGCAAGCATGTGTCCTGGGCATTTGCGTCCGCTATTTGGTTGTTCCTGGTTCTTGGTCTTATAAGGCCAATTCTCATGGGCAGCTGGTCAGAAGCGGTGCCCTACGGCATCTTCCCGCATCTTGATTGGACCAACCTGTTTTCCATCACCTATGGGAACCTGTTTTATAACCCATTCCACGCGCTTTCCATTGTGTTCCTTTATGGCTCAGTGCTGCTGTTCGCCATGCATGGGGCAACCATTTTGGCGGTCACCAGGTTTGGTGGTGAACGGGAAATCGAACAGATTGTGGACCGGGGCACGGCCAGTGAACGTGCCGCCCTATTCTGGCGCTGGACCATGGGCTTCAATGCCACCATGGAAGGTATCCACCGCTGGGCATGGTGGTTTGCGGTCTTGACCACATTAACAGGTGGCATCGGCATCCTGCTGACCGGCACCGTGGTTGATAATTGGTATGTCTGGGCCCAGGCCCATGGCTATGCCCCATTGGATTGA
>GS033_67516
TTGGCGGTGTTGGGCCATTCCACCCTCGTGGGTTGGCTCGGCAACGCGCAGATCGGCCCCATCTACCTGGGCTGGACGGGCATCATCTCGCTCGGTGCAGGGCTCATTGCCACCTTCATCATCGGCATCAACATGCTGGCGCAGGTCAACTGGTCGCTGGTGGAGTTTCTGCGGCAGGGTTTCTGGCTTGCGCTGGAGCCGCCGAGCCCCGAATACGGGCTCTCCATCCCGCCGCTGCGCGATGGGGGCTGGTATATCATCGCCAGTTTCTTCCTGCTCGTTGCGGTGATGACCTGGTGGTTGCGCACCTATCTGCTGGCCGCCCAGCACAAGATGGGCAAGCACACCGCCTGGGCCTTTCTGGCCGCGATCTGGCTGTTTCTCGTGCTTGGCCTGTTCCGGCCCATCCTGATGGGCTCGTGGTCAGAGGCGGTGCCCTACGGCATCTTCCCCCACCTCGATTGGACAACGGCCTTCTCGATCCGCTACGGCAACCTCTACTACAATCCGTTCCACGCGCTTTCGATCGTGTTTCTCTACGGTTCGGTGCTGCTTTTTGCGATGCACGCCGCAACCATCCTGGCCGTAACCCGCTTTGGCGGCGACCGCGAGCTTGAGCAGATCTACGATCGTGGCACCGCATCTGAACGCGCCGCCCTGTTCTGGCGCTGGACGATGGGCTTCAACGCCACGATGGAGGGGATCCACCGCTGGGCCTGGTGGTTTGCGGTTCTGACCCCGATCACCGGTGGTATCGGGATCCTGCTGACGGCACTCCAGACG
>GS034_141609
GGTGGGAGGTTGTTCTGGCTGTCTCTGGATCCTCCTGGTCCTGAGTACGGTCTGTCGATTCCACCGCTGAACGACGGTGGCTGGTGGTTGATCGTTGGTGCGTTGCTGACGATCGCAATCATGCTGTGGTGGGCGAGAACGTTCCAAATCTCACGTAATCTCGGCATGAGCAACTACCTCGCCTGGGCGTTTGGTGCCGCTATCTCGCTCTATCTGGTACTGGGCTTTATTCGCCCTGTTCTGATGGGTTCCTGGAACGAGGCAGTGCCCTTCGGCATCTTCCCGCACCTGGATTGGACGGCCGCCTTCTCGTTGCGCTACGGCAACCTGTTCTACAACCCGTTCCATATGCTGTCGATCGCCTTCCTGTATGGCTCAGCGGTGCTGTTCGCCATGCACGGCGCGACGATCCTCGCGACCAGCCGCTACGGCGCTGACCGCGAGATCGATCAGATCACTGACCGAGGCACGGCGGCGGAGCGTGGTGCATTGTTCTGGAGATGGTGCATGGGCTTCAACGCATCGATGGAGTCAATTCACCGATGGGCCTGGTGGTTCGCAGTACTCACTGTCCTGACTGGCGCAATCGGCATCTTGCTGACGGGCACCGTTGTTGAGAACTGGTACCTCTGGGGCATGAAGCACGGCATCGTGCCGCCCTATCCCCCACTGGAGGCCACGCCCGTGCTTGACCCAATGATGGAGGGTGCACAATGA
>GS034_28683
ATGGCTGAATATCAGAATATTTTTACACAAGTTCAGGTGCAAGGTCCCCCTGAACTAGGTGTCGAAGAAGGTATTAACTTAGACGAAAGAACACGAAATACTTCTTTCTCCACTTTGCTAGGTTGGTTTGGTAACGCACAGCTAGGCCCAGTATATCTTGGTTTCTTCGGAGTTCTTGGACTTACAGCAGGCCTTATCTGGTTTCTAATTGTAGGCTTCGCATATTGGGGGCAAGCGGGATATAACCCAGCAGTTTTTGTCCGCGATCTCTTCTATTTCTCACTGGAGCCGCCAGCCGAACAGTATGGTTTGGGTTTTGCTCCAATGAAGGAAGGCGGCCTTTGGTTAATAGCTAGTTTTTTCCTACTGATATCAGTTCTTTCCTGGTGGATGAGGGCATACGATCTAGCGAGACAGCTGAAAATGGGTAAACACGTTTTCTGGGCATTCGGAGCAGCAATTTGGTTATTCTTAGTTTTAGGACTGATCAGACCCGTTTTGATGGGAAGTTGGTCTGAGGCGGTACCTTACGGGATATTTACCCACTTGGATTGGACAATGAACTTTTCAGTGGTCTACGGAAATCTATTTTATAACCCATTTCATGCGCTATCCATAGCATTTCTATATGGCTCCGCTCTCCTATTTGCGATGCACGGCGCTACTATCCTCGCGACTTCTCGATTTGGAGGAGACAGAGAGTTAGAACAAATAGCTGACCGTGGTACTGCATCTGAGCGTGCTGCTCTATTCTGGCGCTGGACGATGGGTTTCAATGCGTCAATGGAAGGTATCCATAGGTGGGCTTGGTGGTTTGCAGTTTTAGTTCCTATCACTGGTGGTATAGGCATCTTGTTAACTGGAACCGTTGTCGATAACTGGTACTACTGGGCTCAAATGCACGGTTATGCTCCACTAAATTATATTTGTGAGGAAATAAAATGA
>GS034_32722
ATGGTTGAGTATCAGAATATTTTTACGCAGGTGCAGGTTCAAGGACCTCCAGAAATGGGGGTAGAGGAGGGTGTGCCTCTCAATGACAGAACAAATTCAGCTCGATTTTCGAAGTTGTTAGGTTGGTTCGGTAATGCTCAACTTGGTCCCATCTATCTTGGTTCATTCGGAGTGGTTGGTCTCGCTACAGGCTTGATTTGGTTTGTAATAGTAGGCGCAAGTTATTGGGCACAGGCTGATTATAATCCAGCGATATTCCTACGCGATCTATTTTACTTCTCCTTGGAGCCACCTGCTGAAGAATACGGTTTGAGTATGCCTCCTATGAAGGAAGGTGGTTTATGGCTAATCGCTAGTTTCTTTTTACTTGTTTCAGTGCTTTCATGGTGGTTGAGATCTTACGAACTAGCAAGGCAGCTTAAAATGGGTAAGCATGTATTTTATGCCTTTGGCGCTGCAATATGGCTTTTCCTAGTTCTTGGTTTAATTCGACCAGTTCTAATGGGCAGTTGGTCGGAGGCTGTTCCATACGGGATTTTTAGTCACCTTGATTGGACGATGAATTTTTCCGTAGTGTATGGAAATCTTTTTTACAATCCATTTCATGCTCTGAGCATTGCTTTCCTTTATGGCTCCGCATTATTGTTTGCTATGCATGGAGCGACGATTTTAGCTGTGTCCAGATTTGGTGGTGATAGAGAATTAGAGCAAATTGCTGATCGTGGTACAGCATCCGAGCGTGCTGCTTTGTTCTGGCGATGGACCATGGGCTTTAATGCTTCCATGGAGGGTATACATCGGTGGGCTTGGTGGTTTGCAGTTCTAACCACAATTACCGGAGGCATCGGAATACTTCTTACCGGCACCGTGGTAGATAATTGGTACTATTGGGCGCAGCTTCATGGCTATGCTCCATGA
>GS035_49842
CACGGGTTTGTAGGATGGGTGGTAGAGGAGGGTGTGCCTCTCAATGACAGAACAAATTCAGCTCGATTTTCAAAGTTGTTAGGTTGGTTCGGTAATGCTCAACTTGGTCCTATCTATCTTGGTTCATTCGGAGTGGTTGGTCTCGCTACAGGCTTGATTTGGTTTGTAATAGTCGGCGCAAGTTATTGGGCACAGGCTGATTATAACCCAGCGATATTCCTACGCGATCTATTTTACTTCTCCTTGGAGCCACCTGCCGAAGAATACGGTTTGAGTATGCCTCCTATGAAGGAAGGTGGTTTATGGCTAATCGCTAGTTTCTTTTTACTTGTTTCAGTGCTTTCATGGTGGTTGAGATCCTACGAACTAGCAAGGCAGCTTAAAATGGGTAAGCATGTATTTTACGCCTTTGGCGCTGCAATATGGCTTTTCCTAGTTCTTGGTTTAATTCGACCAGTCCTAATGGGCAGTTGGTCGGAGGCTGTTCCATACGGGATTTTTAGTCACCTTGATTGGACGATGAACTTTTCCGTAGTCTACGGAAATCTTTTTTACAATCCATTTCATGCCCTGAGCATTGCATTCCTTTATGGCTCCGCATTATTGTTTGCCATGCATGGAGCGACGATTTTAGCTGTGTCCAGGTTTGGTGGTGATAGAGAATTAGAGCAAATTGCTGATCGTGGTACAGCATCCGAGCGTGCTGCTTTGTTCTGGCGATGGACCATGGGCTTTAATGCTTCCATGGAGGGTATACATCGGTGGGCTTGGTGGTTTGCAGTTCTAACCACAATTACCGGAGGCATCGGAATACTTCTTACCGGTACCGTGGTAGATAATTGGTACTATTGGGCGCAGCTTCATGGCTATGCTCCAATGAATTGA
>GS035_54569
ATGGCTGAATATCAGAATATTTTTACACAAGTTCAGGTGCAAGGTCCTCCTGAACTAGGTGTCGAAGAAGGTATTAACTTAGACGAAAGAACACGAAATACTTCTTTCTCCACTTTGCTAGGTTGGTTTGGTAACGCACAGTTAGGCCCAGTCTATCTTGGTTTCTTCGGAGTTCTTGGACTTACAGCAGGCCTTATTTGGTTTCTTATTGTAGGCTTCGCGTATTGGGGGCAAGCGGGATATAACCCAGCAGTTTTTGTCCGCGATCTTTTCTATTTCTCATTGGAGCCGCCAGCCGAACAGTATGGTTTGGGTTTTGCTCCCATGAAGGAAGGCGGCCTTTGGTTAATAGCTAGTTTTTTCCTTCTGATCTCGGTTCTTTCCTGGTGGATGAGGGCTTACGATCTGGCGAGACAGCTTAAAATGGGTAAACACGTTTTTTGGGCGTTCGGAGCGGCAATTTGGTTATTCTTAGTTTTAGGACTGATCAGACCCGTTTTGATGGGAAGTTGGTCTGAGGCGGTGCCTTACGGGATATTTACCCACTTGGATTGGACAATGAACTTTTCAGTGGTGTACGGAAATCTGTTTTATAACCCATTTCATGCGCTATCCATAGCATTTCTGTATGGCTCTGCTCTCCTATTTGCGATGCATGGCGCTACTATCCTCGCGACTTCTCGATTTGGAGGAGACAGAGAGTTAGAACAAATAGCTGACCGTGGTACTGCATCTGAGCGTGCTGCTCTATTCTGGCGCTGGACGATGGGTTTCAATGCTTCAATGGAAGGTATCCATCGGTGGGCTTGGTGGTTTGCAGTTTTAGTCCTTCACTCCAGCCTA
>GS111_85432
ATGTTTGGAACGATAGCATTCTTCCTAGGGACAGCGTGGTTTTTTCTTACTGGAATAGGCATGCTCCAATCAGTTGATTGGTCATGGCAGGCCCTATGGAGAGATTTATGGTGGATTTCTCTTGACCCTCCTGGTGAAGAATATGGCCTTGGCTTTCCACCTATTTGGGAAGGCGGTTTGTACTTAATTGCGAGCACTTGTCTGCTAATAGCAGTTTTAAGCTGGTGGATTAGATCATACCTGCGAGCCAATGAATTGGGAATGGGAAAACATGTTTGTTGGGCTTTTGCAGCAGCAATATGGCTATTCCTCGTAATTGGTCTTTTTAGACCCGTCGCTATGGGCACTTGGTCGGAAATGGTTCCTTATGGAATTTTCCCACATCTAGATTGGACGAATTACCTTTCTTTAAATCATGGCAATCTATTCTATAATCCATTTCACGCGCTGAGTATCGTCTTTCTATATGGCTCTGCTCTACTTTTCGCAATGCATGGAGCGACGATATTAGCTACCTCTAGAATGGGAGGGGACAGGGAACTCGAACAAATCTATGATCGTGGCACCGCCTCTGAGCGTGCAGCTCTATTCTGGAGATGGACTATGGGCTTTAACGCTTCTATGGAAGGAATTCATAGATGGGCTTGGTGGTTCGCAATTCTTTGTCCTATCACCGGTGGAATAGGCATATTACTAACTGGAACGGTTGTCGACGACTGGTTTAGTTGGGCAGTTCTTCATGGTTTTGCCGTCGAAGGTGGCTTGTATAACGGGCCCAGTTAG
>GS111_90701
TTGGTTCTTATTGTAGGCTTCGCGTATTGGGGGCAAGCAGGATATAATCCAGCAGTCTTTGTTCGCGATCTATTCTATTTTTCACTGGAGCCGCCAGCTGAGCAGTATGGTTTGGGGTTTGCTCCAATGAAGGAAGGCGGCCTTTGGCTAATAGCTAGTTTTTTCCTACTGATATCAGTTCTTTCCTGGTGGATGAGGGCTTACGATTTGGCAAGACAGCTAAAAATGGGTAAGCACGTTTTCTGGGCTTTTGGAGCAGCTATTTGGTTGTTCTTAGTATTAGGACTAATCAGGCCCGTTTTGATGGGGAGTTGGTCTGAGGCGGTGCCTTACGGGATCTTTACCCATTTGGATTGGACAATGAACTTTTCAGTAGTATATGGAAATTTATTTTATAACCCATTTCATGCGCTATCCATAGCGTTTCTGTACGGCTCTGCTCTGCTATTTGCGATGCACGGGGCTACTATCCTCGCGACTTCTCGATTTGGAGGGGACAGAGAATTAGAGCAAATAGCTGACCGTGGAACTGCATCTGAGCGTGCGGCTCTATTCTGGCGCTGGACGATGGGTTTCAATGCTTCAATGGAAGGTATTCATCGGTGGGCTTGGTGGTTTGCAGTTTTAGTTCCTATCACTGGTGGTATAGGTATCCTATTGACTGGAACCGTTGTTGATAATTGGTACTACTGGGCTCAAATGCACGGTTATGCTCCACTAAATTAA
>GS112_46167
CTTGGTTGGACTGGGGTGATATCGCTCGCCACTGGTTTGCTATGGTTCAACATCGTTGGCCTGAACATGCTTGCACAAGTTGGCTGGTCAATCCCAGAGTTTTTGCGCCAATTCTTTTGGTTGGCACTGGAACCTCCAGGACCAGAATGGGGTCTGCGCATGCCACCATTGGATCAGGGTGGTTGGTATCTAATCAGCTCGCTGTTCTTGTTGGTATCAGTCTGCACCTGGTGGCTAAGAACCTATCTCTTGGCGCAACAGCATAAGATGGGCAAACACGTCGCATGGGCATTTGCCTCTGCAATTTGGTTGTTCCTTGTCCTTGGTCTGTTCCGTCCAGTGTTGATGGGTAGCTGGTCAGAGGCCGTTCCATATGGGATTTTCCCACACTTGGATTGGACCACTGCATTCTCAATTCGCTACGGAAACCTCTATTATAACCCGTTCCACGCGCTATCGATTGTGTTCTTGTACGGTTCAGTTCTTCTGTTCGCGATGCACGGCGCAACGATCCTTGCGGTAACTCGTTTTGGTGGCGATCGCGAATTGGAACAAATCTATGATCGAGGAACAGCATCAGAACGTGCTGCATTGTTCTGGAGATGGACTATGGGCTTTAACGCGACGATGGAGGGTATCCACCGTTGGGCGTGGTGGTTTGCGGTTCTGACCCCGATTACTGGCGGTATTGGTATCTTGTTAACAGGAACAGTTGTCGACAACTGGTTTATCTGGGCTCAGGAACACTACTTCGCTCCAATGTATGACGGTTCCTACGGTTATGAAAACTATGGCTCTTACGAGTCATTCATCGGCCAGGAGGACTAA
>GS117a_8398
ATGGTTGAATATCAGAATATATTTACTCAGGTACAGGTTCAAGGGCCGCCAGAAATGGGCGTTGAAGAAGGTGTGCCGCTGCATGACAGGACAAACTCAGCTCGTTTTTCAAAGCTGCTGGGATGGTTTGGGAACGCGCAGCTAGGTCCAATTTACTTGGGCTCATTTGGTGTAGTGTCTCTTGCGACGGGTCTAATTTGGTTTGTAATAGTTGGCGCTAGTTATTGGGCACAAGCTGATTACAATCCGGCCATATTTATGCGAGATCTGTTTTATTTCTCCCTAGAGCCACCCGCTGAAGAATATGGTTTGGGCATGCCTCCCATGAAAGAAGGGGGTTTGTGGTTAATTGCAAGTTTCTTTTTACTTATCTCAGTTCTTTCCTGGTGGCTTCGCTCTTATGAGCTGGCAAGACAACTTAAGATGGGTAAGCACGTTTTCTATGCATTTGGCGCAGCGATATGGCTTTTCCTAGTTTTGGGCCTTATTCGCCCGGTATTAATGGGAAGTTGGTCAGAAGCCGTGCCCTATGGAATCTTCAGCCACCTGGACTGGACTATGAATTTTTCAGTAGTGTACGGTAATCTTTTCTATAATCCATTCCATGCATTATCCATAGCATTTTTATATGGTTCCGCCCTCCTATTTGCAATGCATGGCGCGACCATACTTGCCACAACCAGATTAGGTGGTGACCGAGAGTTAGAGCAAATCGCGGATCGTGGAACTGCTTCCGAACGTGCAGCACTATTCTGGCGCTGGACAATGGGTTTTAATGCTTCGATGGAGGGAATTCACCGGTGGGCTTGGTGGTTTGCTATCTTAGTCCAAATTACTGGAGGAATTGGAATCTTATTGACAGGAACAGTCGTGAACAATTGGTATTATTGGGCACAGCTTCACGGCTATGCTCCTATGGATAAAGAGGTTATGGGAATATAG
>GS117a_96971
GAGTGTAAGTTTTGGTTAGCGCTGGATCCTCCAGGGCCAGAATGGGGACTTCGTATGCCGCCGCTTAATGAAGGTGGATGGTATATAATAAGCTCATTTTTCCTATTAGTTTCTGTAATGTCGTGGTGGCTAAGAAGCTATCTTTTGGCTCAGCAGCACAAAATGGGAAAACATGTAGCATGGGCATTCTTGGCTGCGATATGGTTATTTTTAGTTTTGGGCTTATTCAGACCGTTTCTGATGGGAAGTTGGTCTGAGGCCGTTCCATATGGCATCTTTCCACACTTGGATTGGACAACTGCATTTTCCATAAGATATGGCAACTTGTATTATAACCCATTCCATTGTCTGTCCATCGTATTCCTATACGGGTCTGTTCTTCTATTCGCGATGCATGGTGCTACGATTTTAGCAACAACGCGATTTGGTGGAGACCGTGAGCTGGAACAAATTTATGACAGAGGAACGGCTTCCGAACGAGCTGCATTGTTCTGGCGCTGGACAATGGGTTTCAATGCTACCATGGAAGGTATCCATAGATGGGCTTGGTGGTTTGCAGTTCTGACCCCAATAACTGGAGGAATTGGTATTCTTCTAACGGGAACAGTTGTTGATAACTGGTTCATATGGGCTCAAGAGCACTACTTTGCTCCAATGTATGATGGTTCATACGGTTACGAAAGTTACGGGTCGTATGAGGCCTTTATAGGTCAGGAGAATTAA
>MK548413_Blanes_3468
ATGAGAGAATATCAAAATATTTTTACCCAAGTGCAGGTTGCTGCGCCCGATTACCCCGGTGTCCCCATTGGTGACGAAGAATACAATCGCACCAGCGGGATCATCCACAATCATTGGCTAGGCAAGCTCGGTGATGCCCAGATTGGTCCGATCTATCTCGGGACATTAGGCGTGTTCGCGCTGATCGCTGGTGCGCTGGCGTTCTTCATTATCGGGATGAACATGTTCGCCTCGGTGAACTGGGATCCTGTTCAGTTTGTGCGACAACTCTTTTGGTTGGCATTGGAGCCACCCCCCCCTGAGTATGGGCTGACTATTCCACCGTTGAATGACGGCGGATGGTGGCTCATTGTCGGCGCGTTATTAACGTTATCGATCATGCTGTGGTGGGCACGCACTTTCCGTATCTCACGGAATTTGGGGATGAGTAATTATCTTGCCTGGGCCTTTGGCGCAGCAATTCTGCTCTATCTTGTCCTGGGTTTTATACGCCCCATATTGATGGGCTCTTGGGCTGAAGCAGTGCCATTCGGCGTCTTTCCTCACCTGGATTGGACAGCGGCCTTCTCGCTACGGTACGGCAATCTGTTCTACAACCCATTCCATATGCTCTCGATTGCCTTCCTCTATGGCTCGGCAGTCCTGTTTGCAATGCACGGGGCGACGATCTTGGCAACCAGTCGCTATGGTGCGGATCGCGAGATCGACCAGATCACCGATCGGGGTACCGCTGCAGAGCGGGGTGCTTTGTTCTGGAGATGGTGCATGGGATTCAACGCGTCGATGGAATCGATTCACCGATGGGGATGGTGGTTCGCGGTCCTGACGGTCTTGACGGGCGCGGTGGGTATTCTGTTGACAGGAACGGTTGTTGAGAACTGGTACCTCTGGGGTATGAAGCACGGCATCGTGCCGGCCTATCCTCCGATTGAGGCGACGCCGGTCATCGATCCAATGATAGGGGGTGCACAATGA
>MK548414_Blanes_4709
ATGGTTGAGTATCAGAATATTTTTACGCAGGTGCAGGTCCAAGGGCCCCCTGAAATGGGGGTTGAAGAGGGTGTACCTCTGAATGAAAGGACAAATTCAGCTCGATTTTCGAAATTATTAGGTTGGTTTGGAAATGCTCAACTTGGTCCGATCTATTTAGGATCATTTGGGGTGGTTGGTCTTGCCACAGGGCTAATTTGGTTTGTAATGGTTGGCGCAAGTTATTGGGCGCAGGCTGATTATAACCCAGCTATATTTCTGAGAGATTTATTTTACTTCTCGTTGGAGCCGCCGGCGGAGGAATATGGGTTGAGCATGCCGCCCATGAAAGAAGGTGGCTTGTGGTTGATCGCTAGTTTCTTTTTGCTTGTTTCTGTACTGTCGTGGTGGCTGAGATCCTACGAGCTAGCAAGGCAACTCAAAATGGGTAAGCATGTATTTTACGCTTTTGGTGCTGCAATATGGCTCTTCTTAGTTCTTGGTTTAATTCGACCAGTCTTAATGGGTAGTTGGTCTGAGGCTGTCCCATACGGAATTTTTAGTCACCTAGACTGGACGATGAACTTTTCTGTGGTTTACGGCAATCTTTTTTACAACCCATTTCATGCCCTGAGCATAGTATTCCTTTATGGCTCAGCACTATTGTTTGCCATGCACGGAGCGACGATTTTAGCGGTCTCAAGGTTTGGTGGGGACAGAGAATTAGAGCAAATTGCGGATCGCGGTACCGCATCCGAGCGTGCAGCATTGTTCTGGCGCTGGACCATGGGCTTTAATGCCTCGATGGAGGGTATTCATCGGTGGGCTTGGTGGTTTGCGGTTTTAACCACTATTACTGGGGGTATCGGCATACTTTTGACTGGCACCGTTGTAGACAATTGGTACTATTGGGCTCAGCTTCATGGCTATGCCCCAATGAATTGA
>MK548415_Blanes_16770
ATGAGAGAGTATCAAAATATATTCACGCAGGTGCAGGTCGCTGCACCCGACTATCCGGGCGTCCCGATTGGCGAAGATGAACGCAATCGTACCAAGGGCATCGTCCATAACCATTTGCTGGGTAAGCTCGGCGACGCGCAAATAGGACCCATTTATCTGGGGGCGCTGGGTGTCTTCGCTCTGATTACTGGCGTGCTCGCATTCCTGATTATTGGAATGAACATGCTGGCGTCCGTCAACTGGGACCCCGTCCAGTTTGTACGTCAGTTGTTCTGGCTGTCTCTGGATCCCCCCGGACCGGAGTATGGACTGTCCATCCCCCCTCTGAATGACGGTGGCTGGTGGTTGATTGCGGGTGCATTACTGACGCTGTCGATCATGCTTTGGTGGGCAAGAACATTTCGAATATCCCGGAACCTCGGCATGAGTAACTATCTCGCCTGGGCATTCGGTGCAGCCATTTTTCTCTATCTCGTACTCGGCTTTATCCGTCCGGTGCTGATGGGCTCTTGGAATGAGGCAGTACCCTTTGGGATCTTTCCCCACCTAGATTGGACTGCCGCCTTCTCGCTCCGCTACGGCAATCTTTTCTACAACCCATTCCACATGTTGTCGATTGCCTTCCTTTACGGCTCAGCAGTGCTGTTTGCCATGCATGGCGCGACAATTCTCGCCACCAGCCGCTATGGCGCTGATCGCGAGATCGACCAGATCACAGATCGGGGAACCGCTGCTGAGCGCGGTGCCCTGTTCTGGAGGTGGTGCATGGGCTTCAACGCCTCGATGGAATCTATTCACCGCTGGGCGTGGTGGTTCGCCGTGTTAACGGTCATTACTGGCGCTATTGGCATTCTGCTTACCGGCACCGTGGTAGAAAACTGGTACCTATGGGGCATGAAGCACGGCATCGTGCCGGCCTACCCGCCTCTTGAGGCGGCTCCAGTGCTTGACCCAATGATGGAGGGCGCGCAATGA
>MK548416_Blanes_61247
ATGGCAGAGTACCACAATATTTTAACGCAGGTTCAAGTTCGTGGACCAGCTGAGATGGGTCTTGACGAAAGAGGAATAGTGGCACAAGAGAGAGGTGTTGAGCCACGGTTCTCCTCGATACTTGGGTATATCGGAAATGCACAGCTGGGTCCAATTCATCTTGGCATGTTTGGAACTATAGCGTTGTTCTTGGGAACAGCGTGGTTCTTTCTGACGGGAGTAGGCATGCTCCAATCGGTCGATTGGTCATGGCAAGCATTATGGAGGGATTTATGGTGGATTTCTCTTGATCCTCCCGGTGAAGAATATGGCCTTGGCTTTCCACCTATTTGGGAAGGCGGATTGTACTTAATTGCTAGCACCTGTCTACTCATTGCGGTTTTAAGTTGGTGGATTAGATCATACTTGCGAGCCAATGAATTGGGGATGGGAAAACATGTGTGTTGGGCTTTTGCAGCAGCAATATGGCTATTTCTTGTGATTGGTCTTTTTAGACCAGTGGCTATGGGGACATGGTCGGAAATGGTGCCCTATGGGATTTTTCCACATCTTGATTGGACGAATTACCTTTCACTGAATCATGGGAATCTATTCTACAATCCCTTTCATGCGCTAAGTATTGTCTTTCTGTATGGTTCTGCTCTACTTTTTGCGATGCATGGAGCGACGATATTAGCAACATCTAGAATGGGAGGGGACAGAGAACTAGAACAAATCTATGATCGTGGCACCGCTTCTGAGCGTGCTGCATTGTTCTGGAGATGGACTATGGGGTTCAACGCTTCTATGGAAGGAATTCATAGATGGGCATGGTGGTTCGCTATTCTTTGTCCTATTACTGGTGGTATAGGCATATTACTTACTGGAACAGTTGTCGACGACTGGTTTAGTTGGGCAGTTCTTCATGGATTTGCTGTCGAAGGTGGCTTGTACAACGGTCCAAGTTAG
>MK548417_Blanes_103657
ATGATTGAATATCAAAATATCTTTACAACAGTGCAGGTGGCAGCACCTGATTATGCGGGCGTCCCCGTCGAGAACACCCATGATGACCGTACGGGCGTGCTGACTCACAGCTACCTGATGGGCAAATTGGGTGACGCGCAGATTGGTCCAATATACCTAGGCCCTCTCGGCGTTGCAGCGCTTTTCACTGGGACGATCGCCTTCCTCATCATTGGCTTGAACATGTTCGCCTCTGTGAACTGGGATCCCATCGAATTTGTTCGCCAGCTATTCTGGTTAGCACTCGAGCCTCCAGGTCCTCAATACGGCCTCTCCTTCCCACCACTGAACGATGGTGGATGGTGGTTGATAGCAGGCGCGTTCCTGACGCTCTCTATCATGCTCTGGTGGTGGCGAACGTTTGCGCTCGCGAACAACTATGGCATGGGTAATCAGATGGCATGGGCGTTTGCCGCAGCGATTTGGCTTTACCTAGTCCTGGGCTTCATTCGCCCTGTTCTGATGGGAAGCTGGTCTGAAGCGGTACCGTTTGGGATCTTCCCTCATCTTGACTGGACGGCCGCCTTCTCACTGCGTTACGGGAACCTGTTCTACAACCCGTTCCATATGTGGAGCATCTTCTTCCTATACGGATCAGCAGTCTTATTTGCGATGCACGGGGCCACCATTTTGGCGACCAGCCGATATGGCGCAGACCGTGAAATCGATCAAATCACCGATCGTGGTACAGCCGCAGAACGCGGTGCCCTCTTCTGGAGATGGACCATGGGCTTCAACGCTTCAATGGAATCCATCCACAAGTGGGCATGGTGGTTCGGTGTGCTGACTTGTGTCACGGGCGGTATCGGCATCCTCCTCACGGGAACCGTTGTAGAAAACTGGTATCTGTGGGGCATGAAGCACGGTCTCGTACCCACCTATCCAATGATTGGCGAAGCGGTCGTCGATCCACTACTGACTGAGGGTGCACAATGA
>MK548418_Blanes_229167
ATGATAGAGTATCAAAATATATTTACCCAAGTGCAGGTGCGTGGCCCTGCGGAAATGGGGATGGACAATGAAAATAACATGTCCGCAGAGCGCGGCGGCAATCCTCGCTTTTCAAATCTGATAGGCTGGCTCGGTAACGCTCAGCTTGGCCCAGTATATCTGGGTTGGACGGGTGTTATCTCTTTGGCGACAGGCTTATTATGGTTCAATATAGTAGGATTGAATATGCTGGCTCAAGTAGGGTGGTCTATTCCAGAGTTTATACGACAACTCTTTTGGCTTGCTTTAGAACCTCCTGGTCCAGAATGGGGACTGCGTATGCCTCCGCTTAATGACGGTGGTTGGTATATTATAGCTTCGTTCTTTTTATTAGTGTCGGTATCAACTTGGTGGTTGCGAACATATCTTTTAGCGCAGCAGCACAAGATGGGAAAACACGTTGCTTGGGCGTTTGCCGCAGCAATTTGGCTTTTCTTGGTGCTTGGACTTTTCCGCCCCTTTCTTATGGGTAGTTGGTCAGAAGCCGTACCGTATGGTATTTTTCCACACTTAGATTGGACAACTGCTTTCTCTATTAGATATGGAAATCTCTACTACAACCCATTTCACGCATTATCTATCGTGTTCTTGTATGGATCGGTACTTTTGTTTGCTATGCATGGTGGTACCATTCTCGCTACAACACGATTTGGTGGCGACCGCGAGCTCGAACAGATATATGATCGTGGAACGGCCTCAGAGCGCGCTGCTCTGTTTTGGCGTTGGACAATGGGCTTTAATGCGACAATGGAAGGTATCCATAGGTGGGCTTGGTGGTTCGCCGTATTATGTCCAATAACTGGTGGGATTGGGATTTTGCTGACAGGGACAGTAGTTGATAACTGGTTCATCTGGGCTCAAGAACACAATTTTGCGCCAATTTATGATGGCTCCTACGGTTATGAAAACTTTGGCTCATATGAAGCTTTCATAGGTAAGGAGGACTAA
>MK548419_Blanes_241033
ATGATTGAATATCAAAATATCTTTACAACAGTCCAGGTGGCAGCACCGGACTACGCAGGCGTCCCCGTCGAGAATACTCACGATGACCGGACGGGTATCCTGACTCATAGCTACTGGATGGGTAAATTAGGTGATGCTCAGATTGGCCCTATCTACCTAGGTCCACTGGGTGTAGCTGCCCTATTCACGGGTACCATCGCCTTCCTAATCATTGGACTCAACATGTTTGCGTCCGTGAACTGGGACCCCATCGAGTTTGTACGCCAGCTCTTCTGGCTTGCTCTTGAACCGCCCGGCCCCCAATACGGCCTATCCTTTCCGCCGCTGAATGATGGTGGCTGGTGGCTGATTGCCGGTGCGTTCCTGACGCTATCCATTATGTTGTGGTGGTGGCGAACCTTTGCTCTAGGCAACAACTATGGCATGGGCAATCAAATGGCCTGGGCATTCGCCGCTGCAATCTGGCTCTATCTGGTGCTTGGCTTTATTCGCCCTGTACTTATGGGGAGTTGGTCAGAAGCGGTCCCGTTCGGGATCTTCCCACACCTTGACTGGACGGCAGCCTTCTCGCTGAGATACGGGAACTTGTTCTACAACCCCTTCCACATGTGGAGCATTTTCTTCCTGTACGGATCAGCGGTTCTGTTCGCCATGCACGGTGCAACCATTCTAGCCACCAGCCGATATGGCGCAGATCGGGAGATCGACCAGATCACTGACCGAGGTACCGCAGCCGAGCGAGGCGCTCTCTTTTGGAGATGGACCATGGGCTTTAACGCTTCCATGGAGTCGATTCACAAGTGGGCATGGTGGTTCGGTGTATTGACCTGCGTCACCGGCGGCATCGGCATCATCCTGACCGGTACTGTCGTTGAAAACTGGTATCTGTGGGGCATGAAGCATGGCCTGGTACCAAGCTATCCAATGATTGGCGAGGCAGTCGTCGATCCACTACTGACTGAGGGTGCACAATGA
>MK548420_Blanes_350909
ATGGCAGAATATCATAATATTTTAACTCAGGTTCAGGTACGTGGTCCAGCTGAAATGGGCCTTGACGAAAGAGGATTGGCAGCCAGAGAAAGGGGAGTGGAACCTCGTTTCTCGTCAATACTTGGTTACGTTGGAAACGCTCAATTAGGACCTGTTCATTTAGGAATGTTTGGAACTGTGGCCTTTTTTCTAGGAACTGCTTGGTTCTTTTTAACAGGAATAGGAATGCTCCAATCTGTAGACTGGTCTTGGCAAGCATTATGGAGAGATTTATGGTGGATTTCACTTGATCCTCCAGGTGAGGAGTATGGACTGGGCTTTCCGCCTATTTGGGAGGGAGGCTTGTATTTGATTGCAAGTGCGTGTCTTTTAATAGCTGTTTTAAGTTGGTGGATCAGATCCTATCTTCGTGCACATGAACTAGGAATGGGTAAACATGTTTGCTGGGCTTTTGCAGCAGCAATATGGCTATTTCTTGTAATTGGTCTCTTTAGGCCTGTGGCCATGGGGACATGGTCGGAAATGGTGCCCTATGGAATTTTCCCACATCTTGATTGGACGAATTACCTTTCATTGAATCATGGCAACTTGTTCTATAATCCGTTTCATGCACTAAGTATTGTTTTTCTATATGGATCTGCTCTACTTTTTGCGATGCATGGAGCAACGATATTAGCTACTTCCAGAATGGGTGGAGATAGGGAGTTAGAACAAATCTATGATCGTGGTACCGCATCAGAGCGCGCTGCATTGTTCTGGAGATGGACGATGGGTTTTAATGCTTCAATGGAAGGAATCCACAGGTGGGCCTGGTGGTTTGCTATACTCTGTCCAATTACTGGTGGAATTGGCATCTTGCTAACAGGAACAGTTGTAGATGACTGGTTTAGTTGGGCTGTCCTGCATGGTTTTGCTATCGAGGGTGGCTTGTACAATGGCCCATCTTAG
>MK548421_Blanes_411775
ATGGTGGACGTGGTGGCTCAACCTGCCGATCTGGATGTGAGAGGGGTAATCACCATGGCAAGCTACCAAAATATCTTCACCCAGGTCCAGTTGCGCGGGCATCCCGAAATGGGGATGCCGCACAAGGACGACAGCGAACCGCGCATCCCGCTTACCGCCTATAGCTACTGGATGGGCAAGCTGGGCCAGGCGCAGCTCGGGCCGCTCTATCTCGGCAAGCTGGGTCTCGCATCGCTGCTGTTCGGCGGCCTGTCGATCGCGATCATGGGTCTCAACATGCTGGCTTCGGTCAACTGGAACCCCAATCGCTTCCTCAAGGAATTCTTCTGGCTGGCGCTCGAACCGCCGGGTCCGGAATGGGGCTTCTCGGTCTATGTGCCCCTGGCCGAAGGCGGCTGGTGGATCATCGCGGGCTTCTTCCTGACCGCCTCGATCCTGCTCTGGTGGGCCCGCACCTATCTCCGCGCCAAGGCGCTGGGCATGGGAACGCACATCGCCTGGGCCTTTGCGAGTGCGATCTGGCTGTATCTGGTGCTCGGCATCATCCGTCCGTTCCTGCTCGGCAGCTGGTCGGAAGCCGTGCCCTTCGGTATCTTCCCGCACCTCGACTGGACCGCAGCCTTCTCGATCCGTTACGGCAACTTGTTCTACAATCCGTTCCACGCCCTCTCGATCGCCTTCCTTTATGGCTCCACCTTGCTTTTTGCGATGCACGGCGCCACAATTCTGGCCGTGGGTCGCTATGGTGGCGAGCGCGAGATCGAGCAGATCTACGATCGCGGAACGGCCAGCGAACGCGCCGGACTGTTCTGGCGCTGGACCATGGGCTTCAATGCCACCATGGAATCGATCCATCGTTGGGCCTGGTGGTTTGCGGTGCTGACCACACTTACCGGCGGCATCGGCATCCTGCTCACCGGCACGGTTGTCGATAACTGGTATCTCTGGGCTCAGGAGCATGGTTTTGCCCCTGCCTATCCCGATACCGGTGTTGTTGATCCGAGCACGAGTTTCGTCGCACCCGATCCGGTGCCGGCGGAACCGAGCCTGATGGCTGCGGACCCTGGCGCTGCTGCGCCTGCGGCCCCCAGCCCGGCAGAAGGGAACTGA
>MK548422_Blanes_412472
ATGATTGAATATCAAAATATCTTTACAACGGTTCAGGTGGCAGCACCGGACTACGAAGGCGTCCCCGTCGAGAATACGCATGATGATCGGACCGGTGTCCTGACTCACAGCTACTTGATGGGCAAATTAGGTGATGCTCAAATCGGCCCCATCTATCTGGGTCCGTTGGGCGTCGCAGCCCTCTTTACCGGCACCATTGCCTTCCTAATCATTGGGCTCAACATGTTTGCGTCAGTGAATTGGGATCCCATTGAGTTCGTGCGACAGCTATTCTGGCTTGCCTTAGAGCCGCCCGGACCTCAGTACGGCTTATCTTTCCCACCGCTTAACGATGGCGGTTGGTGGCTCATTGCCGGCGCCTTCCTGACACTGTCGATTATGTTGTGGTGGTGGCGAACCTTCGCCCTCGGCAACAACTATGGCATGGGCAACCAAATGGCTTGGGCATTTGCCGCCGCGATTTGGCTCTACCTAGTGCTAGGTTTTATCCGTCCAGTATTGATGGGTAGTTGGTCAGAAGCGGTGCCCTTTGGGATCTTCCCGCACCTCGACTGGACAGCGGCGTTCTCACTGAGATACGGAAACTTGTTCTACAACCCTTTCCACATGTGGAGCATCTTCTTCCTCTATGGGTCAGCGGTCCTGTTCGCTATGCACGGTGCGACTATTTTAGCGACAAGCCGTTATGGCGCTGACCGGGAAATCGATCAAATCACCGATCGCGGCACAGCTGCTGAGCGCGGCGCGCTGTTCTGGAGATGGACCATGGGCTTCAACGCCTCAATGGAGTCCATCCATAAGTGGGCGTGGTGGTTCGGTGTACTGACCTGCGTTACCGGCGGTATCGGCATAATCCTGACCGGCACCGTCGTTGAAAACTGGTACCTATGGGGCATGAAGCATGGCCTGGTTCCAAGCTATCCAATGATTGGCGAAGCAGCCGTCGATCCACTACTGACTGAGGGTGCACAATGA
>MK548425_Blanes_451901
GAGGTTAAGATGGCTGAATATCAGAATATCTTCACTCAGGTGCAAGTACGTGGACCTGCTGAGGTTGGATTGGATCCAAAAGGAATCTTACAAGCGGAGCGGGGTGGAACGCCAAGGTTTTCCAATTTATTAGGTTGGATGGGTAACGCTCAACTAGGGCCTATACATCTTGGTATGTTTGGGGTGATTTCCGCGTATATGTTTGCAGTATGGTTTTTACTCGTTGGCTTTAACATGCTTGGCCAAGTCGATTACAACTTTTACGAATTCATAAAGCAAGGGTTTTGGTTAGCTATGGAACCTCCACCAGAAGAATATGGTCTCTCCATGCCGCCGCTTAACGAAGGCGGGATGTACATGATAGCAAGCATGTGCCTCTTGATTTCAGTTATTAGTTGGTGGATAAGATCTTATATTCGCGCTAATGAACTTGGAATGGGGAAGCATATCTGTTGGGCCTTTGCTGCCGCAATATGGCTTTTTCTAGTACTTGGTTTGTTTCGACCACTCGCAATGGGGTCTTGGTCAGAAATGGTTCCTTATGGAATATTTCCACATTTAGATTGGACAAATTATTTTTCTTTGAATTATGGGAACCTTTTTTATAATCCTTTTCACGCTTTGTGTATCGTCTTTTTATATGGTTCCGCGTTACTTTTTGCAATGCACGGCGCGACTATATTAGCTGTTTCTCGATATGGTGGAGATCGAGAATTAGAGCAAATCTATGATAGAGGTACTGCCTCCGAAAGAGCGGCATTGTTCTGGAGATGGACAATGGGCTTCAATGCGTCGATGGAAGGAATACATAGGTGGGCTTGGTGGTTTGCAATCTTGGTTCCTATTACAGGTGGTATTGGAATACTTCTTACCGGTACGGTTGTAGACGACTGGCGAGAGTGGGCAATTGTTCATAATTTTGCCACTGAGCTTGAGTACTCAGTCCCCGAGTGTTCTGCCGTTTGTGAAAGACTCACCAGCGGAAATTAG
>MK548426_Blanes_452309
ATGGCTTACTTTGAATATCAAAACATCTTCACGCAGGTGCAGGTTCAAGGCAAACCCGAGATGGGTATGGATGATGCCGGCACCCTGAGTGCGGAGCGCACCAAAAAGGCCAGTTTCTCGACCTTGGCAGGTCTGGTTGGCAACGCGCAGCTTGGCCCGGTTTATCTGGGCTGGGCGGGCACGATCAGCCTTGCAACGGGTCTGGTGTGGTTCAACATCGTTGGCTTCAACATGCTGGCGCAGGTTGGCTGGAGCATTCCGGAATTTATCCGGCAGCTCTTCTGGTTGGCGCTTGAGCCACCCAGCCCTGAATACGGCCTGTCGATGCCGCCGCTCAATGACGGGGGTTGGTATATCATTGCCAGCTTCTTCTTGTTGGTGAGTGTCATGTCATGGTGGCTCAGGACCTATCTGCTCGCGGTGGAGCATAAGATGGGCAAACATATCGCTTGGGCTTTCCTGTCCGCGATCTGGTTGTTCCTTGTGCTGGGTCTGTTCCGTCCTGTCCTGATGGGACAATGGAGCGAGGCGGTGCCTTACGGTATCTTCCCGCATCTCGATTGGACGACGGCCTTCTCCATTCGCTACGGCAACCTTTACTATAACCCGTTCCACGGTCTCTCGATCGTGTTCCTCTATGGCTCGGTGCTGCTCTTTGCGATGCATGCCGCGACCATTCTCGGTGTCAGCCGCTTTGGTGGCGACCGCGAGTTGGAGCAGATCTATGACCGCGGAACAGCTTCTGAGCGTGCGGCTCTCTTCTGGCGCTGGACCATGGGGTTCAATGCCACGATGGAAGGGATTCACCGTTGGGCTTGGTGGTTTGCGGTTCTCACCCCAATCACAGGCGGTATCGGCATCCTGCTGACCGGCACTGTGGTGGATAACTGGTTCATATGGGCACAAGAGCATAACTTCGCTCCGACCTATCTCGAACCTTATGGCTATGACGCTTACGGTTCTTACGAAGGCTTCATCGGTCAAGACGCGGGAGGTAACTGA
>MK548427_Blanes_533044
ATGGCTGAGTATCAAAACATTTTCACTCAAGTGCAGGTTCAAGGCCCACCTGAATGGGGCATGGACAACGAAAACAACATGCAAGAAGAGCGCACAAAATCCGTAGGGTTTTCCACGCTCGCAGGTTGGTTTGGTAACGCACAGCTTGGTCCGATCTATTTGGGTCCGCTCGGTGTGATCTCTATGGCAACTGGCGCGATCTGGTTCTTGATGGTTGGCTTTAGCTTTTGGGCTCAAGCAGGCTACAACCCAGCCGTGTTCATGCGTGATTTGTTCTACTTCTCGCTTGAGCCGCCTGCACCTGAGTACGGTCTGTCCTTCGCGCCGTTGGCCGAAGGAGGCATGTGGATCATCGCCAGTTTCTTCTTGCTGGTCTCTGTCATGACATGGTGGGCACGCTCATATGTTCTGGCGCAGCAACATAAGATGGGCAAACACGTCTTCTGGGCCTTTGGTGCAGCTATTTGGTTGTTCTTGGTGTTGGGTCTGATCCGTCCTGTGTTGATGGGAAGCTGGTCTGAGGCTGTGCCTTACGGCATCTTTAGCCACCTGGATTGGACGCTGAATTTCTCAGTGACGCACGGCAACCTGTTCTATAACCCGTTCCACGCACTTTCGATCGTGTTCCTATATGGCTCGACCCTGCTCTTTGCGATGCACGGGGCGACTATCCTTGCTGTGACCCGCTACGGTGGTGATCGCGAATTGGAACAGATCGCCGATCGCGGAACTGCATCTGAACGTGCGGGTCTCTTCTGGCGCTGGACCATGGGTTTCAACGCGACGATGGAAGGTATCCACCGTTGGGCGTGGTGGTTTGCGGTGCTCACCTGCATCACTGGCGGTATCGGTATTCTTCTGTCCGGTACGGTTGTGGATGATTGGTATGCATGGGCGCAGCTGCACTATTACGCACCTGCAGATTTTTAG
>MK548428_Blanes_610266
ATGATTGAATACCAGAATATTTTCACACAGGTTCAGGCCGACGCTCCCGATTATCCGGGAGTGCCCATCGGCAAGGATGAAGAGCATCGAATGGGTGGACCCATTCACAGCTGGATAGCGGGCAAACTTGGTGATGCACAGATTGGCCCAATTTACCTAGGTCCCTCAGGCTTCTTCGCCTTTTTGTGCGGCTTCATCGCCTTTGAGATCATTGGTCTCAACATGTGGGCCTCGGTTAACTGGGATCCCATCGAGTTCATTCGCCAACTACCGTGGCTAGCTCTAGAGCCGCCACCCCCCGCCTATGGACTGAGTATTCCACCCCTTAACGACGGTGGCTGGTGGTTAATAGCCGGGTTTTTCCTCACCGCATCGATATTTCTTTGGTGGTGGAGAACCTTCACCATTTCCAGAAACCTGGGCATGAGCAACTACCTAGCGTGGGCTTTTGCTGCGGCTATCTGGTTGTACCTGGTGCTTGGTTTTATCCGCCCCGTGCTCATGGGAAGCTGGAGTGAAGCTGTGCCCTTTGGCATCTTCCCGCACCTGGATTGGACGGCTGCCTTCTCAATGCGTTACGGCAACTTGTTCTACAACCCTTTCCACATGCTTTCAATCGTCTTCCTTTACGGATCGGCAATTTTGTTCGCCATGCACGGAGCTACGATTCTCGCGGTAAGTCGCTACGGCGGCGATCGCGAGATTGATCAGGTTACCGACATCGGCACTGCCGGTGAAAGGTCCATGCTGTACTGGCGCTGGTGCATGGGCTTCAACGCCTCTATGGAATCTATCCACCGCTGGGCTTGGTGGTTTGCTGTGCTAACCGTAATAACCGGTGGCATAGGCATTCTGCTCACCGGAACAGTTGTAGAAAACTGGTATCTCTGGGGTGTGAAGCACGGTATTGCACCGGCTTACCCTGTTATCGACGCGGTACCTGTCGTTGATCCTATGATGGAGGCGAACCCATGA
>MK548430_Blanes_694458
ATGATTGAGTATCAGAATATTTTCACACAAGTCCAAGTCCGCGGTCCTGCCGAAATGGGCATAGACAACGACAATAACATGTCGGCGGAACGGATTGGTAAACCTGGCTTTTCCAGCTTAGTTGGGTGGGTTGGCAATGCGCAACTTGGTCCAGTTTATCTGGGCTGGACTGGGATGATTTCACTGGCCACTGGCTTGTTGTGGTTCAACATTGTTGGTCTCAACATGTTGGCTCAGGTTGGGTGGTCCATTCCTGAATTCCTACGTCAGTTGTTCTGGCTTGCTCTGGAGCCTCCTGGTCCTGAATGGGGCTTGCGTATGCCGCCACTTGATGAGGGTGGGTGGTATATCATCAGCTCCTTGTTCCTCTTGGTGTCTGTGTGCACATGGTGGCTTCGTAGCTATCTTTTGGCGCAGCAGCATAAAATGGGCAAACATGTGGCTTGGGCCTTTGGTGCCGCAATCTGGTTGTTCCTTGTGCTCGGTCTCTTTCGCCCGATCCTGATGGGAAGCTGGTCCGAAGCGGTGCCGTATGGGATTTTCCCGCACCTCGATTGGACAACAGCCTTTTCAATTCGTTATGGGAACTTGTACTACAACCCGTTCCACGCTCTTTCGATTGTCTTCCTCTATGGCTCTGTTTTGTTATTTGCCATGCATGGCGCGACAATTCTTGCGGTGGCCCGCTTTGGCGGTGATCGTGAACTAGAGCAAATCTATGATCGCGGAACGGCCTCTGAACGGGCGGCTCTCTTCTGGCGCTGGACTATGGGGTTCAATGCCACAATGGAAGGCATTCACCGCTGGGCTTGGTGGTTTGCAGTCTTATGTCCGATTACAGGGGGAATTGGCATTTTGCTCACAGGGACCGTTGTCGACAACTGGTTCATCTGGGCGCAAGAGCACAATTTTGCTCCGATGTATGACGGGTCATATGGCTACGACAGCTACGGGTCTTATGAAACCTTTGTAGGACAGGAGAAGTAA
>MK548432_Blanes_811303
ATGGAATATCAAAATATTTTCACACAGGTTCAAGTGCAAGGTCCTCCCGAAATGGGTATGGACCCGACCGGTGACATCGCCCGTGAGCGCACCAATAAGGCTGGTTTCTCAAAACTGGCTGGCATTTTGGGCAATGCGCAATTGGGCCCGCTGCATCTGGGGATGTTCGGCGTCGTTTCACTGGCCACCGGACTGTTGTGGTTCTTTATCGTCGGCCTGAACTTTTGGGCCCAGGCGGATTATTCTCCGGCCGTCTTCATACGAGATCTGTTCTGGTTCTCACTGGAGCCACCGTCAGAGGAATATGGTCTCGGCATGGCGCCTTTGAATGAAGGTGGCTGGTGGTTGATTTCCTCCTTCTTCTTGCTGGTCTCAGTCATCTCTTGGTGGATCCGCACCTATCTGCGCGCCGAAGAGTTGGGCCTTGGGAAACATGTCAGCTGGGCCTTTGCCTCTGCGATCTGGCTGTTTTTGGTTCTAGGTCTGATCCGCCCCCTTATGATGGGGTCTTGGTCGGAAGCGGTGCCTTATGGGATCTTCTCCCATCTCGATTGGACAAACCTGTTTTCACTGACCTATGGCAACCTGTTCTATAACCCATTCCACGCTCTCTCAATCGCCTTTCTATATGGCTCTGCTCTATTGTTCGCCATGCATGGGGCCACAATCCTGGCCGTATCGCGCTATGGTGGCGAGCGGGAAATTGAGCAAATTGTGGATCGGGGTACGGCCTCTGAACGCGCAGCGCTCTTCTGGCGCTGGACCATGGGCTTCAACGCGACCATGGAAGGTATCCACCGCTGGGCGTGGTGGTTTGCAGTGCTAACAACTTTGACAGGCGGCATTGGCATTTTGCTCACAGGTACTGTGGTCGACAATTGGTATGTCTGGGCACAAGACCATGGCTACGCGCCGCTGGATTGA
>MK548433_Blanes_823810
ATGGAGGGCGCTAAAATGAGAGAAAATCTAAATATTTTTACGAAAGTTCAGGTCGCCGCCCCCGACTACGCGGGAGTTCCGATTGGCGAAGCTGAAGAGCAACGAGTCGGTGGTATCTACCACAGCACGTTCATGGGTCGATTCGGCGATGCTCAGATTGGGCCGATCTACTTGGGAGCGACTGGTATCGCCTCCATCATCACGTTCTTTATCGCCTTTTTCATCATGGGTATGAATATGGCCGCATCGGTGGACTGGAGTCCTATCGAGTTCATGCGCCAATTCTTTTGGCTGACACTAGATCCCCCGCCAGCTGAGTACGGATTAAGCTTCCCCCCTCTCTGGGATGGCGGTTGGTTTTTAATAGCAGGTTTCTTCCTCACCACCTCGATCATGCTCTGGTGGTGGAGAACCTTCAAAATCTCTCAGAACCTGGGAATGAGCAACTACCTTGCATGGGCTTTTGGTTCAGCCATATTCCTGTATTTAGTTCTAGGATTTATTAGACCCATATTGATGGGCTCCTGGTCAGAGGCTGTGCCTTACGGCATTTTCTCCCATCTGGACTGGACGCAAAACTTCTCGCTGAGATACGGGAACTTGTTCTACAACCCCTTCCATATGCTTTCGATTGCATTCCTTTACGGATCTGCAGTGTTGTTCGCCATGCACGGCGCAACCATCGTCGCAACGTCTCGATACGGTGCCGATCGCGAGATTGACCAGATCACCGATAGAGGCACGGCTGCAGAGAGAGGCGCACTGTTCTGGAGATGGTGCATGGGTTTTAACGCCTCTGTGGAATCGATTCACCGATGGGCTTGGTGGTTCGCAGTGTTAACCGTCCTGACCGGTGGAGTAGGCATCTTGCTGACCGGAACTGCGGTTGATAACTGGTATCTATGGGCGCTTGAGCGCGGAATGGTTCCATAG
>MK548434_Blanes_856066
ATGGAGGGAGACGCCGTGGCCTACTATCAGAACATCTTCACCCAGGTGCAGGTGCGCCCGGTCGAACCGGAGCACGGGATTCCGATCTCGGCGGACGCTCGCGTCGGCCGGCCGTTCAACAGCTACCTGTTCGGACTGATCGGCAATTCCCAGGTCGGGCCGATCTATGGCGGCTATCTCGGGGCGCTGTCCTTCGCCTGCGGTCTGATCGCCTTCGAGATCATCGGCCTCAATATGTGGGCCAGCGTGAACTGGGACCCAATCCAGTTCGTGCGCCAGCTCCCCTGGTTGGCCCTGGAGCCGCCGCTGCCCAAGTACGGTCTCAAGGTGTTGCCGCCGCTCAACGAGGGCGGCTGGTGGCTGATCGCCGGCTTCTTCCTCACCGCCTCGATCCTGCTGTGGTGGGTTCGGATGTATCGTCGCGCCCGCGCGCTCGGCCTCGGCACGCACGTCCCTTGGGCATTCGCCTCGGCGATCTGGCTCTATCTCGTGCTCGGTTTCATCCGCCCGCTTCTGATGGGCTCCTGGAGCGAGGCTGTGCCCTTCGGCCTATTCCCTCACCTCGATTGGACCGCCGCATTCTCGCTGCGCTACGGTAACCTGTTCTACAACCCGTTCCACATGCTCTCGATCGTCTTCCTGTACGGATCGACGCTGCTGTTTGCCATGCACGGGGGGACGATCCTCGCCACCAGCCGCTACGGTGCCGAGCGTGAGATCGATCAGATCGTGGACCGCGGCACCGCGACCGAGCGCGCCGCCCTGTTCTGGCGCTGGACCATGGGCTTCAACGCCACGATGGAGTCGGTTCACCGCTGGGCGTGGTGGTTCGCGGTGCTGACGACGCTGACCGGCGGCATCGGCATCCTGCTGACCGGCACCGTGGTGGACAATTGGTATCTCTGGGCGGTGAAGCACGGCGTCGCGCCGGCCTATCCGCAGATCTACGGGCCGATCACCGACCCGCTGGCCGCGCCGGGCGCAGGAGGAGGGACGCCATGA
>MK548435_Blanes_882182
ATGGAATATCAAAACATCTTTACGCAAGTGCAGGTCCAAGGCCCCGCCGAGATGGGGGTCGACCCCACCGGCACATTGGCCACCGAGCGCACGAAATCTGCGTCATTTTCAACCCTTGCAGGTTTGTTTGGCAACGCCCAGTTGGGGCCGGTCTATCTGGGGACATTCGGGGTTATCTCGCTTGTGACGGGTCTGATCTGGTTCACCATCATCGGGTTCAATTTCTGGGAACAAGCGGGCTGGTCGCCGGGCGTGTTCATGCGCGACTTGTTCTGGTTCTCGCTTGAGCCACCTGCGGAAGAATACGGTCTGGGCTTTGCCCCGCTGGCCGAAGGCGGCTGGTTCCTGATCGCCGGTTTCTTCTTTCTCGTGTCACTGGTGACATGGTGGATCCGCACGTATCTGCGGGCTGAGGAGCTGGGCCTGGGTAAGCACGTGGCATGGGCGTTCGCATCCGCGATCTGGCTGGTGCTGGTGCTGGGTCTGATCCGTCCCATCATGATGGGATCATGGGCCGAGGCCGTGCCATACGGCGTGTTCAGCCACCTTGACTGGACCAACCTGTTTTCGCTGACCTACGGCAACCTGTTCTACAACCCGTTCCACGCGCTTTCGATCGTGTTCTTGTATGGCTCTGCCCTGCTGTTTGCGATGCACGGTGCGACCATTTTGGCCGTGTCCCGTTACGGCGGCGAGCGTGAGATCGAGCAGATCGTTGACCGCGGCACCGCGTCTGAACGTGCGGCATTGTTCTGGCGCTGGACCATGGGTTTCAACGCCACAATGGAAGGCATTCACCGTTGGGCGTGGTGGTTCGCTGTGCTGACAACGCTGACCGGCGGCATCGGGATTTTGCTGACGGGCACGGTTGTCGACAACTGGTTCGTCTGGGCACAAGACCACGGCTATGCGCCGCTTGACCAATAA
>MK548436_Blanes_935200
ATGCCACGCTTCCAGAACATATTTACCCAGGTGCAGCTCGAAGGGCCACCCGAAATGGGCATCGACCTTCCGTTCACCGACGAACCGCGCATTCCGCTGCACTGGAACGCGCACTGGTTCGGCAAGCTGGGCCAGGCGCAGTTCGGGCCGATCTATCTCGGCTGGCTGGGGCTCGCCTCGCTACTGTTCGGCTTCATCGCGATCGAGATCATCGGGCTCAACATGCTCGCCTCGGTCAACTGGAGCCCGCAGGCCTTCGTGCGCGAGTTCTTCTGGCTCTCGCTCGATCCGCCGGGGCCTGAATGGGGCTTTTCGCCCTTCGTCCCACTGGCCGAAGGTGGCTGGTGGATCATGGCGGGGTTCTTCCTGACCACATCGATCCTGCTGTGGTGGCTGCGCACCTACCGCCGCGCGAAGGCGCTCGGCATGGGCACGCACGTGACCTGGGCCTTCGCGAGCGCGATCTGGCTGTACCTGGTGCTGGGCTTCATCCGCCCGGGGCTGATGGGCAGCTGGTCGGAGGCGGTGCCTTTTGGCATCTTCCCGCACCTCGACTGGACCAACAATTTCTCGCTGATTTACGGGAATCTCTTCTACAATCCGTTTCACGCGCTATCGATCGCCTTCCTCTACGGATCCGCGCTGCTGTTCGCGATGCATGGGGGGACGATCCTGGCGGTCAGCCGCTATGGCGGGGAGCGGGAGATCGAGCAGATCACCGATCGCGGCACGGCGGGTGAACGCGCGGGGCTGTTCTGGCGCTGGACCATGGGCTTCAACGCGACGATGGAATCGATCCACCGCTGGGCCTGGTGGTTTGCGGTGCTGACCACGCTGACCGGCGGGATCGGCATCCTGCTGACCGGCACGGTGGTCGATAACTGGTATTTGTGGGCGCAGGAGCATCACTACGCACCGCCAAACTGA
>MK548437_Blanes_1017396
ATGGCTTCGTTTCACTCTCTCTATTCGCAGATCCAGATCCACGGGCCTTACGACCCTGGGCTTCCGCTGAAGGGCCATGAGTCTCCGCGTCTTATCAAGCCGGTCCTCAACCGCTGGATCGGCAAGATCGGCGACCCGCAGATTGGGCCGACCTATCTGGGCTTCTGCGGTATCGCCTCGCTGATCTGCGGCTTTATCGCGATCGAGATCATCGGCCTCAACTTCTGGGCATCGGTCCACTGGAACCCGGTCGCCTTCATCGAAGGGATGGCGTGGCACCGGCTTGATCCGCCGGAGGCGAAGTGGGGCTTCACCCCCTTCGTTCCGCTGACCGAAGGCGGCTGGTGGATCTGGGCGGGTTTCTTCCTGACCGCCTCGATCCTGCTGTGGTGGTGCCGGATGTATCTTCGCGCCAAGGCACTGGGGATGAGCACGCATGTCGCGTGGGCCTTCGCCAGTGCGATTTTCCTCTATCTCAGCCTCGGCTTCATTCGCCCGATGCTGATGGGATCTTGGCACGAGGCACCACCTTTCGGGATCATCCCGCACCTCAACTGGACCGCCTCTTTCTCCGTCCTGTACGGCAATTTCTACTACAACCCGTTCCACTGCTTCTCGATCGTGTTCCTGTACGGATCTGTGCTGTTGTTCGCGATGCATGGAGGCACGATCCTCGCAGTGTCGCGCTTCGGGGGCGAGCGGGAGACGGAGGAAATCGTCGATCGCGGCACTGCGGCGGAGCGTGGCGCGCTGTTCTGGCGCTGGACCATGGGCTTCAACGCGACCTTCGAGTCCGTCCATCGCTGGGCCTACTGGTTCGCCATCCTGACGACATTCTCGGGCGCGATCGGCATCCTGCTGACCGGGACAGTGGTCGACAACTGGTATCTGTGGGGCGTCAAATGGGGTCTCGCGCCAGAGTACCCTGCGACCTATCCCGACATGACTCTTCCGCCCGAGATCGCAGAGCAGGTTCGCGCGGCCACCGGCGGAACGAGCGCCTCGCTTGATCTGCCCGCAGCA
>MK548438_Blanes_1057838
ATGATTGAATATCAAAATATCTTTACTACAGTGCAGGTGGCAGCACCTGACTACGCGGGCGTCCCTGTCGAGAACACCCATGATGATCGAACGGGTGTGCTGACACACAGCTACCTGATGGGCAAACTGGGCGACGCACAGATTGGTCCGATCTACCTCGGTCCTCTCGGTGTCGCGGCGCTATTCACAGGCACCATTGCCTTCCTCGTCATTGGCTTGAACATGTTCGCCTCTGTTAACTGGGATCCAATCGAATTTGTCCGCCAATTATTTTGGTTGGCACTCGAGCCTCCGGGTCCCCAGTACGGCCTATCCTTCCCACCACTTAATGATGGCGGATGGTGGCTGATAGCTGGCGCCTTCCTGACGCTTTCCATCATGCTCTGGTGGTGGCGAACCTATGCGCTCGCCAAGAACTACGGCATGGGGAATCAAATGGCATGGGCCTTTGCAGCGGCTATTTGGCTGTACCTCGTCTTGGGTTTCATTCGTCCTATTCTGATGGGAAGCTGGTCTGAAGCAGTCCCCTTTGGGATCTTCCCTCACCTAGACTGGACAGCGGCGTTCTCACTGCGTTACGGGAACCTGTTCTACAACCCATTCCACATGTGGAGCATCTTCTTCCTGTATGGATCAGCGGTCTTGTTCGCTATGCACGGCGCGACCATTTTGGCGACAAGCCGGTACGGTGCAGACCGTGAAATCGATCAAATCACCGACCGCGGTACCGCCGCGGAGCGTGGCGCCCTCTTCTGGAGATGGACTATGGGCTTCAACGCTTCAATGGAATCAATTCACAAATGGGCATGGTGGTTCGGTGTACTCACCTGTGTCACAGGCGGTATCGGTATCCTTCTCACGGGAACCGTGGTTGAGAACTGGTATCTGTGGGGTATGAAGCACGGTCTGGTACCCACCTATCCAATGATTGGCGAAGCGGTCGTCGATCCACTTCTGACGGAGGGTGCACAATGA
>MK548439_Blanes_1144409
ATGGCCCAATATCAAAACATCTTCACCCAGGTTCAAGTTCAAGGCCCACCAGAAATGGGGGTGGATACCGAAGCTAATATCGCTGAGGGTCGTACCAAGGGCACTGGGTTTTCCAAATTGCTTGGCTGGATTGGCAACGCACAGCTTGGACCTCTCTATTTGGGGTCCTTTGGGGTCGTGAGCCTTGCCACTGGCTTTGCCTGGTTTTTCATTGTCGGCATGAGCTTTTGGGCACAGGTTGACTACAACCCGGCTGTGTTTCTGCGCGATCTTTTCTGGCTTGCCCTGGAGCCACCTGCGCCAGAATATGGCCTAAGTATTCCTCCGCTCAATGAGGGGGGCTGGTATCTGATTGCTTCCTTCTTATTGTTAATTTCTGTGTTATGTTGGTGGATAAGAAGCTACCGTCTCGCCTCACAATTAGGCATGGGTAAGCATGTGTCATGGGCATTTGCTTCAGCAATCTGGCTGTTCCTGGTGCTTGGTCTCATCAGGCCGATCCTCATGGGAAGCTGGTCGGAGGCTGTACCCTACGGTATTTTCCCACATCTTGATTGGACCAACCTGTTTTCCATTACCTATGGGAACCTGTTCTACAACCCATTCCACGCGCTCTCCATTGTCTTCCTCTATGGCTCAGTCCTGCTGTTTGCCATGCATGGGGCCACGATTTTGGCGGTGAGCAGGTTTGGTGGTGAACGGGAAATCGAACAGATTGTGGACCGTGGAACCGCCAGTGAAAGAGCTGCGCTTTTCTGGCGCTGGACCATGGGCTTCAATGCAACCATGGAAGGAATTCACCGCTGGGCTTGGTGGTTTGCGGTTTTGACCACATTAACAGGTGGCATTGGTATTTTGCTGACCGGCACGGTGGTTGATAATTGGTATGTCTGGGCCCAGGCCCATGGCTATGCACCGTTGGATTGA
>MK548440_Blanes_1161056
ATGATTGAATATCAGAATATCTTTACAACAGTGCAGGTGTCAGCACCTGACTACGCGGGCGTCCCTGTCGAGAACACTCATGATGATCGCACAGGTGTGCTGACACACAGCTACCTGATGGGCAAATTGGGCGACGCGCAGATTGGTCCAATCTACCTCGGGCCTCTGGGCGTGGCGGCGCTTTTCACGGGTACCATTGCCTTCCTCATCATTGGCATGAACATGTTCGCCTCGGTGAACTGGGATCCGATCGAGTTCGTTCGCCAGCTATTTTGGTTGGCACTCGAGCCTCCTGGCCCCCAGTATGGTCTGTCCTTCCCTCCCCTTAATGATGGCGGATGGTGGCTGATAGCTGGTGCCTTCCTAACAACTTCTATCTTGCTCTGGTGGTGGCGTACATTTTCACTCGCCAACAACTATGGAATGGGTAACCAAATGGCTTGGGCTTTTGCGGCAGCCATATGGCTATACCTAGTCTTGGGCTTCATTCGCCCTATCCTGATGGGAAGTTGGTCTGAGGCCGTACCCTTCGGGATCTTCCCTCACCTAGATTGGACAGCCGCCTTCTCACTGCGATACGGGAACCTGTTCTACAACCCATTCCACATGTGGAGCATTTTCTTCCTGTATGGATCAGCGGTTCTGTTCGCCATGCACGGTGCGACCATTCTGGCGACAAGCCGATACGGTGCAGACCGCGAGATTGATCAAATCACCGATCGTGGTACCGCCGCAGAACGCGGCGCCCTCTTCTGGAGATGGACCATGGGCTTCAACGCTTCTATGGAATCAATCCACAAGTGGGCTTGGTGGTTCGGTGTACTGACGTGCGTCACGGGCGGTATCGGCATCCTACTCACAGGAACCGTTGTTGAGAACTGGTATCTGTGGGGTATGAAGCACGGTCTCGTACCCACCTATCCAATGATTGGCGAAGCGGTCGTCGATCCACTACTGACAGAGGGTGCACAATGA
>MK548441_Blanes_1231655
ATGATTGAATATCAAAATATCTTTACAACGGTCCAGGTGGCAGCACCGGACTATGCAGGCGTCCCCGTCGAGAATACTCACGATGATCGGACAGGTATCCTGACTCACAGCTACTGGATGGGTAAATTGGGTGATGCTCAGATTGGCCCTATCTACCTAGGTCCGCTGGGTGTAGCTGCCCTATTCACGGGCACCATCGCCTTCCTAATTATCGGACTCAACATGTTTGCGTCCGTGAACTGGGATCCCATTGAGTTTGTTCGCCAGCTGTTCTGGCTCGCCCTCGAGCCACCCGGCCCTCAATACGGCCTATCCTTCCCACCGCTGAATGATGGTGGTTGGTGGCTGATTGCCGGTGCGTTCCTAACACTATCCATTATGTTGTGGTGGTGGCGCACATTTGCTCTAGGCAATAACTATGGCATGGGTAATCAAATGGCCTGGGCATTCGCGGCTGCAATCTGGCTCTATCTGGTACTTGGCTTTATTCGCCCTGTCCTCATGGGAAGCTGGTCAGAAGCGGTGCCATTCGGGATCTTCCCGCACCTTGACTGGACGGCAGCCTTCTCGCTGCGATACGGAAACTTGTTCTACAACCCCTTCCACATGTGGAGCATTTTCTTCCTATACGGATCAGCTGTTCTGTTTGCCATGCACGGTGCAACCATCCTGGCAACCAGCCGATATGGTGCTGATCGTGAGATCGATCAGATCACTGACCGCGGAACCGCTGCTGAGCGTGGCGCGCTCTTCTGGAGATGGACCATGGGCTTCAACGCCTCAATGGAATCAATTCACAAGTGGGCATGGTGGTTCGGTGTACTGACCTGCGTTACCGGCGGTATCGGCATCATCCTTACCGGAACAGTTGTTGAAAACTGGTACCTATGGGGCATGAAGCACGGGCTGGTTCCAAGCTATCCAATGATTGGCGAAGCCGTCGTCGATCCACTACTGACTGAGGGTGCACAATGA
>MK548442_Blanes_1270161
ATGGTGGAACTGGTGGTTAGAAATGCCAATTTGGCCAAGTCAGATGGGGATGTAATTATGATTGAATATCAGAATATATTCACACAAGTGCAGGTTCGCGGGCCCGCCGAAATGGGTGTAGATAACGAAAATAATATGATGTCCGAACGTATCGGAGCACCAGGGTTTTCAAATCTAGCCGGTTGGATCGGAAATGCACAATTAGGACCTGTATATTTAGGTTGGACTGGGGTGATTTCGCTTGCCACTGGTCTGTTGTGGTTCAACATCGTGGGCCTAAACATGCTGGCTCAGGTTGGTTGGTCTATCCCAGAGTTTTTGCGCCAATTCTTTTGGTTAGCACTTGAACCTCCGGGACCAGAGTGGGGTCTGCGGATGCCGCCACTGGATCAAGGCGGTTGGTACATAATAAGCTCGCTCTTCTTGTTAGTGTCAGTCTGTACTTGGTGGTTGCGAACCTACCTGTTGGCGCAACAGCACAAGATGGGCAAACACGTCGCATGGGCATTTGCCGCCGCGATTTGGTTGTTCCTTGTCCTTGGTCTGTTCCGTCCGGTTTTAATGGGTAGCTGGTCAGAGGCCGTTCCATATGGGATTTTCCCGCACTTGGATTGGACTACTGCGTTCTCAATTCGTTACGGCAACCTTTATTATAACCCGTTCCATGCGCTATCGATTGTGTTCCTGTACGGTTCAGTTCTTCTGTTTGCGATGCACGGTGCAACAATCCTTGCGGTGACCCGCTTTGGTGGGGATCGTGAATTGGAACAAATCTATGATCGAGGAACAGCATCAGAACGCGCTGCATTGTTCTGGAGATGGACTATGGGCTTTAACGCGACGATGGAGGGTATACACCGTTGGGCGTGGTGGTTCGCAGTCTTGTGTCCAATTACAGGCGGTATCGGTATCTTGCTGACTGGGACAGTTGTCGACAACTGGTTCATCTGGGCTCAGGAACATTACTTTGCTCCGATGTATGACGGTTCTTACGGTTATGAAAACTACGGCTCTTACGAGTCATTCATCGGCCAGGAGGACTAA
>MK548443_Blanes_1396742
ATGGCTGAATATCAGAATATTTTTACGCAAGTTCAGGTGCAAGGTCCTCCTGAACTAGGTGTTGAGGAAGGTATCAACTTAGATGAGAGGACACGCAATACTTCGTTCTCGACCTTGCTAGGTTGGTTTGGTAACGCACAACTAGGCCCAATATATTTAGGTTTCTTTGGAGTTCTCGGACTTGCCTCAGGCCTTATTTGGTTTCTCATTGTAGGCGCAACCTACTGGGGGCAGGCCGGATATAACCCTGCAGTTTTTGTCCGTGATCTTTTTTACTTTTCATTGGAGCCACCAGCCGAAGAGTATGGTTTGGGTTTTGCTCCAATTAAAGAAGGTGGATTATGGCTCATAGCAAGTTTTTTCCTCCTAATTTCGGTTCTTTCCTGGTGGATGCGGGCTTACGATTTAGCAAGACAGTTAAAAATGGGTAAGCACGTTTTTTGGGCATTTGGCGCAGCTATTTGGTTGTTCCTAGTATTAGGCTTAATAAGGCCCGTTTTGATGGGAAGTTGGTCTGAGGCGGTACCTTATGGGATCTTTACCCACTTGGATTGGACAATGAACTTTTCTGTAGTCTACGGAAACCTGTTTTATAACCCATTTCACGCTCTATCTATAGCATTTTTGTATGGCTCTGCACTTCTCTTTGCTATGCACGGTGCTACTATTCTGGCAACTTCTCGATTTGGAGGAGACAGAGAGTTAGAGCAAATAGCTGACCGTGGTACAGCATCCGAGCGTGCCGCTTTATTCTGGCGGTGGACAATGGGTTTTAATGCTACAATGGAGGGTATTCACCGTTGGGCTTGGTGGTTCGCAGTTTTAGTACCTATCACAGGTGGTATTGGTATTTTATTAACAGGAACTGTCGTTGATAATTGGTACTACTGGGCTCAAATGCACGGTTACGCTCCACTAGATTGA
>MK548444_Blanes_1479054
ATGGCAGAATATCAAAATATTTTTACTCAAGTGCAGGTTAAAGGTCCGCCTGAGTTAGGAATTGATGAACGGGGAGTTCTTACTGCGGAAAGAACTGACGCCACTAGTAATAATACTCTAGTGGGTAGATTAGGAAATGCTCAATTAGGGCCAATCCATTTGGGAATGTTTGGAGTAGTCTCTATATATTTGTTTGCGGTTTGGTTCATGATCGTGGGATTTGGGATGCTGCAGAGTGTAGATTATAACTTTGCCGAGTTCTTTCAAAGATTGTTCTGGCTTTCCCTTGATCCACCACTGGAAGAGCATGGGTTGTCATTTCCGCCGCTGAATGAAGGTGGTCTCTACATGATAGCCAGCATGTGTCTACTTTTGTCGGTCCTGAGTTGGTGGGTGCGTTCCTACCTCAGAGCCCATGAGCTAGGTATGGGAAAGCATGTATGCTGGGCATTTGCAGCAGCTATCTGGTTATTCCTGTGCTTAGGCCTGTTTAGACCGCTAGCAATGGGTTCATGGTCAGAAATGGTGCCTTACGGAATATTTCCACATTTGGATTGGACTAATTATTTTTCTTTGAACTATGGAAACCTATTTTACAATCCATTTCATGCACTTTGTATAGCGTTCTTGTATGGCTCAGCCTTACTTTTTGCGATGCATGGAGCAACTATACTCGCAGTATCTAGGTTAGGTGGTGACAGGGAACTGGAGCAAATCTACGACCGGGGTACAGCATCAGAACGTGCAGCTCTTTTTTGGAGATGGACGATGGGCTTCAATGCTTCGATGGAAGGTATCCATAGATGGGCATGGTGGTTCGCTGTATTGGTTCCAATAACAGGTGGAATTGGAATAATTCTAACTGGAACGGTTGTCGATGATTGGCGATATTGGGCAATTGAACATGGTTTTGCTGCGGAAGTACCTTATTCCGTACCAGAATCCTCTCTAATTAAGGAGTAA
>MK548446_Blanes_1606810
ATGCCTGAGTATCAAAATATTTTCACCCAAGTGCAGGTTCAGGCCGCTCCAGAAATGGGCATGGCGACCGCAGACTCTGCCTCGGAACGCACAAAAACCGCGACATTCAGCACTCTTTTGGGATGGTTGGGCAATGCACAGCTTGGCCCAATCTATCTCGGGTGGGCAGGTGTTATCAGCCTGGCGACTGGATTGGCTTGGTTCAATATTGTCGGCTTTAACATGCTGTCGCAGGTTGGTTACTCGATCCCCGAGTTTATCCGCCAGTTGTTCTGGCTTGCCCTAGAGCCGCCATCGCCCGAATATGGGCTTCGCATGCCGCCTCTCAATGATGGTGGTTGGTACATTCTGTCCAGCTTCTTTTTGTTGGTGTCGGTGCTCAGCTGGTGGTTGCGGACGTATCTGCTGGCTGATGCGCATAAGATGGGAAAACATGTTGCATGGGCTTTTGCCGCTGCGATTTGGTTGTTCCTCGTGTTGGGTCTGTTTCGTCCGGTCCTTATGGGCTCGTGGTCAGAGGCCGTGCCCTACGGGATCTTTCCGCATCTCGATTGGACGACGGCGTTCTCAATCCGTTATGGCAATCTGTACTACAATCCGTTCCACGCGCTGAGCATTGTGTTTCTTTACGGCTCGGTGTTGTTGTTCGCCATGCATGGCGCGACAATTCTCGCCGTGACCCGTTTCGGCGGCGACCGCGAGCTGGAGCAGATTGTCGATCGTGGAACGGCTTCGGAGCGCGCTGCGTTATTCTGGCGCTGGACCATGGGATTCAATGCCACAATGGAAGGTATCCACCGCTGGGCCTGGTGGTTCGCTGTGTTGACCCCGATTACCGGTGGTATCGGCATCCTGCTGACCGGCACGGTCGTGGACAACTGGTTCCTTTGGGCGGTCGAACATAATTTTGCACCGGATTACACCGAAGCCTATGGCTATGAAGCCTATACCGGAGGGGGGAACTAA
>MK548447_Blanes_1638849
ATGCCACGCTACCAGAACATCTTCACCCAAGTGCAGCTCGAAGGCCCGGCGGAAATGGGCATCGACCTGCCCTTCGCCGACGAGCCGCGCATCCCGCTTCACTGGAACGCCCACTGGTTCGGCAAGCTCGGCCAGGCGCAGTTCGGGCCGATCTATCTCGGCTGGCTGGGCCTTGCCTCGCTGCTCTTCGGCTTCATCGCGATCGAGATCATCGGGCTCAACATGCTCGCCTCGGTCAACTGGAGCCCGCAGGCCTTCGTGCGCGAGTTCTTCTGGCTCTCGCTCGATCCGCCGGGGCCCGAGTACGGCTTCCAGCCCTTCGTCCCGCTGGCCGAAGGCGGCTGGTGGATCATGGCTGGGTTCTTCCTGACCACGTCGATCCTGCTGTGGTGGTTGCGGACCTATCGCCGCGCCAAGGCGCTGGGCATGGGGCTGCATGTCACCTGGGCTTTCGCGAGCGCGATCTGGCTCTATCTGGTGCTCGGCTTCATCCGCCCCGGACTGATGGGCAGCTGGAGCGAGGCGGTGCCCTTCGGCATCTTCCCGCACCTCGACTGGACCAACAACTTCTCGCTGATCTATGGCAACCTGTTCTACAACCCGTTCCACTGTCTCTCGATCGCCTTCCTCTATGGCTCGGCGCTGCTCTTCGCGATGCATGGCGGGACGATCCTGGCGGTCGGCCGCTATGGCGGGGAGCGTGAGATCGAACAGATCACCGATCGCGGCACGGCGGCGGAGCGCGCTGGCCTGTTCTGGCGCTGGACCATGGGCTTCAACGCCACGATGGAATCGATCCACCGCTGGGCCTGGTGGTTCGCGGTGCTGACCACGCTGACCGGCGGGATCGGCATCCTGCTGACCGGCACCGTGGTCGACAACTGGTACCTGTGGGCGCAGGAGCATCACTACGCCCCGCCGCGCTGA
>MK548448_Blanes_1738544
ATGAGAGAGTATCAGAACATATTCACGCAGGTGCAGGTCGCCGCACCTGACTATCCCGGTGTCCCAATTGGCGAAGACGAGCGTAATCGCACCAAGGGCATCGTTCACAATCACTTGCTGGGCAAGCTAGGCGATGCACAGCTCGGGCCGATCTACCTCGGCACACTCGGTGTCTTCTCCCTGATTACCGGGCTACTCGCCTTTTTAATCATCGGCATGAACATGCTGGCTTCCGTTAACTGGGACCCCGTGCAGTTCGTCCGACAGCTGTTTTGGCTGTCTTTGGACCCCCCCGGCCCGGAGTATGGCCTATCCATTCCGCCTCTCAACGACGGCGGATGGTGGCTGATTGTCGGCGCCTTGCTGACCCTGTCCATCATGCTCTGGTGGGCGCGCACTTTCCGGATTTCGCGCAACCTCGGCATGAGCAACTATCTAGCGTGGGCATTTGGCGGGGCCATCCTCCTCTACCTCGTGCTCGGCTTCATTCGGCCGGTACTCATGGGGTCGTGGAATGAGGCGGTGCCTTTTGGCATCTTCCCGCACCTGGATTGGACAGCGGCCTTCTCGTTGCGCTACGGCAACCTGTTCTACAACCCATTCCATATGCTCTCTATCGCCTTCCTATACGGCTCCGCCGTGCTGTTTGCGATGCATGGAGCCACTATTCTCGCCACTAGCCGGTATGGCGCTGACCGGGAGATCGATCAGATCACCGATCGCGGCACCGCAGCAGAACGCGGTGCCTTGTTCTGGAGATGGTGCATGGGCTTCAACGCTTCAATGGAATCCATTCACCGATGGGCATGGTGGTTTGCCGTATTGACCGTGTTGACCGGAGCCATTGGCATTCTGCTCACCGGTACCGTGGTTGAGAACTGGTACCTCTGGGGTATGAAGCACGGCATCGTGCCGCCCTATCCTCCGCTCGAGGCCACCCCGGTGCTTGACCCAATGATGGAGGCTGCGCAATGA
>MK548449_Blanes_1853650
ATGAGAGAGTATCAAAACATATTCACGCAGGTGCAGGTCTCTGCCCCTGATTACCCCGGGGTTCCCATTGGCGATGCAGAGCGCAATCGCACAAAGGGGATCGTTCACAATCACTTGCTGGGCAAGCTTGGCGATGCACAACTAGGCCCCATCTATCTGGGCACACTCGGTGTCTTCTCCCTGATTACCGGGTTGCTGGCCTTTCTGATCATTGGCATGAACATGCTCGCCTCGGTGAACTGGGACCCTGTCCAGTTTGTGCGGCAGTTGTTTTGGCTGTCTCTGGACCCTCCCGGACCCGAGTACGGCTTGTCGATTCCGCCACTGAACGATGGCGGTTGGTGGTTGATCGTCGGTGCCCTACTGACTACGTCGATCATGTTGTGGTGGGCGCGTACTTTCCAGATTTCGCGCAACCTCGGCATGAGCAACTACCTGGCTTGGGCGTTCGGTGCAGCGATATCGCTCTATTTGGTACTGGGCTTTATTCGCCCCATCTTGATGGGCTCTTGGAATGAGGCGGTGCCCTTCGGCATCTTCCCTCACCTGGATTGGACCGCGGCGTTCTCGTTGCGCTACGGCAACCTGTTCTACAACCCATTCCACATGCTCTCCATCGCGTTCCTGTACGGCTCCGCTGTGCTGTTTGCGATGCACGGCGCAACGATTTTAGCGACCAGCCGCTATGGCGCAGACCGGGAGATCGATCAGATCACCGATCGCGGTACCGCAGCTGAGCGCGGCGCGCTGTTCTGGAGATGGTGCATGGGCTTCAACGCATCCATGGAATCTATCCACCGATGGGCATGGTGGTTTGCCGTACTGACCGTCATCACGGGCGCAATCGGCATTCTGCTCACCGGCACCGTTGTAGAGAACTGGTACCTCTGGGGTATGAAGCACGGCATCGTGCCGCCCTACCCACCGCTTGAGGCGACGCCAGTGCTTGACCCAATGATGGAGGGTGCACAATGA
>MK548450_Blanes_1879951
CTCACCACATCGATCATGTTGTGGTGGGCGCGCACCTTCCAGATCTCGCGCAATCTCGGTATGAGTAATTACCTTGCGTGGGCCTTTGGTGCCGCTATCTCGCTCTATCTGGTACTGGGCTTCATTCGGCCGATCTTGATGGGCTCTTGGAACGAGGCGGTGCCCTTCGGCATCTTCCCGCACTTGGATTGGACCGCGGCCTTCTCGTTGCGTTATGGCAACCTGTTCTACAACCCGTTCCACATGCTGTCGATTGCCTTCCTGTATGGATCGGCAGTGCTGTTTGCCATGCACGGCGCCACTATTTTGGCGACCAGTCGCTACGGCGCTGACCGGGAGATCGACCAGATCACCGATCGCGGCACGGCTGCTGAGCGTGGCGCACTGTTCTGGAGATGGTGCATGGGCTTCAACGCTTCGATGGAATCTATTCACCGCTGGGCGTGGTGGTTCGCCGTGTTGACGGTACTCACCGGCGCGATCGGCATCTTGCTGACAGGAACCGTTGTAGAGAACTGGTACCTCTGGGGCATGAAGCACGGCATCGTGCCTCCCTACCCCCCTCTGGAGGCAACCCCAGTCCTTGATCCAATGATGGAGGGTTCGCAATGA
>MK548451_Blanes_1899226
ATGGAATATCAAAATATTTTCACACAGGTTCAAGTGCAAGGTCCACCCGAAATGGGCATGGACCCTACGGGAGACATCGCCCGTGAGCGCACAAGCAAAGCTGGTTTCTCGAAACTGGCTGGCATTTTGGGCAATGCGCAATTGGGCCCGCTGCATCTGGGTATGTTTGGCGTCGTTTCTCTGGCGACGGGCCTGCTGTGGTTCTTTATCGTCGGCCTGAATTTTTGGGCCCAAGCGGATTACTCGCCAGCCGTTTTCATGCGCGATCTGTTTTGGTTCTCACTTGAGCCACCTTCAGAGGAATATGGTCTTGGCATGGCGCCTTTAAACGAAGGTGGCTGGTGGTTGATTTCCTCCTTCTTCTTGCTGGTCTCCGTCATCGCATGGTGGATCCGCACCTATCTGCGCGCCGAAGAGCTGGGCCTTGGGAAACATGTCAGTTGGGCCTTTGCCTCGGCCATCTGGCTGTTTTTGGTTCTTGGTCTGATCCGCCCAGTGATGATGGGCTCTTGGTCAGAAGCGGTGCCTTATGGGGTGTTCTCGCATCTTGATTGGACAAATCTGTTTTCACTGACCTATGGCAACCTGTTCTACAACCCATTCCACGCACTCTCGATCGCCTTTCTTTACGGCTCTGCTTTGCTCTTCGCTATGCATGGCGCCACAATCCTGGCCGTATCGCGCTATGGTGGCGAGCGGGAAATTGAGCAAATCGTGGATCGCGGGACGGCCTCAGAACGCGCGGCACTCTTCTGGCGCTGGACCATGGGCTTCAACGCGACCATGGAAGGTATTCACCGCTGGGCGTGGTGGTTTGCAGTCCTGACAACTTTGACAGGCGGTATTGGCATTTTGCTCACAGGGACCGTGGTCGACAATTGGTATGTCTGGGCACAAGACCATGGCTATGCGCCGCTGGATTGA
>MK548452_Blanes_1976421
GAGGTTAAGATGGCTGAATATCAGAATATCTTCACTCAGGTGCAAGTACGTGGACCGGCTGAGGTTGGCCTGGATCCAAAGGGGATCTTGGAGGCGGAGCGAGGCGGAACACCGAGGTTTTCAAATTTATTAGGTTGGATGGGTAACGCTCAGTTAGGACCAATACATCTTGGAATGTTCGGTGTGATATCGGCATATCTTTTTGCCGTCTGGTTTTTGTTGGTAGGCTTTAATATGTTGGGCCAAGTTGATTACAATTTCTTTGAGTTTATAAAGCAAGGATTTTGGTTGGCTATGGAGCCCCCAAGCGAAGAATATGGACTGTCGATGCCACCTCTCGATGAGGGCGGTATGTACATGATAGCAAGTATGTGTCTACTCATTTCGGTAATAAGTTGGTGGATAAGATCATATATTCGTGCCAATGAACTGGGAATGGGTAAGCACGTTTGTTGGGCATTCGCTGCTGCTATCTGGTTGTTCCTAGTCTTAGGTTTGTTTCGACCACTTGCGATGGGATCGTGGTCTGAAATGGTGCCTTATGGAATATTTCCGCATCTTGATTGGACTAATTACTTTTCTCTCAATTACGGTAACTTATTTTATAACCCTTTTCATGCTTTGTGCATCGCTTTTCTGTATGGTTCAGCTTTACTTTTTGCTATGCATGGAGGGACCATACTAGCCGTTTCAAGATATGGCGGTGACCGGGAGCTCGAGCAGATTTATGATCGGGGTACTGCCTCAGAACGAGCCGCCTTATTCTGGAGGTGGACAATGGGCTTTAATGCTTCGATGGAGGGTATTCATCGCTGGGCTTGGTGGTTTGCAATCTTAGTTCCAATAACAGGTGGAATTGGTATTTTGCTAACAGGTACAGTGGTAGATGATTGGCGCGAGTGGGCTATCGTGCATAATTTTGCTACTGAACTTGAGTACTCTGTTCCTGAATGCTCTGCGGTATGTGAGAGGCTTACTGCAGCTAATTGA
>MK548455_Blanes_2122362
ATGATTGAATATCAAAATATCTTTACCCAGGTGCAAGTCTCTGCACCCGATTACGCCGGCGTCCCCGTCGAGAATACTGAAGACGAGCGCACCGGAATCCTGACTCACAGCTACTGGGCCGGTAAGCTCGGTGATGCACAGATCGGTCCGATTTATTTAGGCGGTCTCGGCGTAGCTGCACTTTTTACCGGAACGATTGCCTTCGTCATCATGGGCATGAACATGTTCGCTTCGGTGAACTGGGACGTTATCGAGTTCATTCGACAGCTTCCCTGGTTGGCACTGGAGCCTCCGGGACCTCAGTACGGCCTATCCTTCCCCCCACTCAATGATGGTGGCTGGTGGCTAATTGCCGGCGCGTTCCTGACGCTGTCCATTATGCTGTGGTGGTGGCGAACCTTTGCCCTAGCGAACAACTACGGTATGGGCAATCAAATGGCCTGGGCTTTTGCTGCGGCGATTTGGCTCTACCTAGTACTTGGCTTCATCCGCCCTATCCTGATGGGTAGTTGGTCGGAGGCTGTACCTTTCGGGATTTTCCCGCACCTCGATTGGACTGCCGCTTTCTCATTGCGATACGGAAATCTGTTCTACAACCCATTCCACATGTGGAGCATTTTCTTCCTCTATGGCTCAGCGGTTCTCTTTGCGATGCATGGGGCAACCATTCTCGCAACCAGTCGGTATGGTGCCGACCGCGAGATTGATCAGATTACCGATCGTGGAACCGGAGCAGAGCGTGGCGCTCTTTTCTGGCGCTGGACCATGGGCTTCAACGCTTCGATGGAATCAATTCACAAGTGGGCCTGGTGGTTCGGTGTTCTTACCTGCGTTACTGGCGGTATCGGCATCCTCTTGACCGGAACCGTTGTTGAAAATTGGTACCTATGGGGCATGAAGCATGGCCTCGTACCAACCTATCCAATGATTGGCGAAGCAGTCGTCGATCCACTACTGACAGAGGGTGCACAATGA
>MK548456_Blanes_2148163
ATGATTGAATATCAGAACATATTCACCCAAGTGCAAGTTCGCGGTCCTGCGGAGATGGGCTTGGATAATGAAGCGGGCACGATGGCGGCCGAGCGGATGGGAACCCCTTGGTTTTCCAATCTGGCCGGTTGGATCGGAAACGCGCAGCTTGGCCCGGTTTATTTGGGCTGGACGGGTATGATCGGTCTGGCAACAGGCTTGGCCTGGTTCTTCATCGTTGGTATTAGCATGTTGGCGCAGGTGGATTGGTCTTTGCCAGAGTTCCTGCGGCAGGGTTTCTGGCTGGCGCTAGAACCTCCGGGCCCCGAGCACGGGCTCAGCATGCCACCATTGAATGATGGAGGGCTTTATATCATCGCCTCCTTCTTCTTGCTGGTTTCGGTTTGTACGTGGTGGATGCGTACCTATCTTTTGGCGCAAGAGCAAAAGATGGGCAAACATGTGGCTTGGGCCTTCGCCAGTGCGATTTGGTTGTTCTTGGTGCTTGGCTTGTTCCGGCCCGTCCTGATGGGCAGCTGGTCTGAGGCTGTGCCTTATGGCATCTTCCCGCATCTCGATTGGACCACTGCGTTCTCAATTCGTTATGGCAACCTTTATTATAACCCCTTCCATTGTCTGTCGATTGTCTTCCTCTATGGCTCGGTTCTGCTGTTCGCCATGCATGGGGCGACCATTCTGGCGGTGACCCGTTTCGGCGGCGATCGCGAGCTTGAGCAGATTTATGATCGCGGCACCGCCTCTGAGCGTGCAGCCCTTTTCTGGCGCTGGACGATGGGCTTTAACGCGACCATGGAGGGTATTCACCGCTGGGCATGGTGGTTTGCAGTGCTCACCCCGATCACGGGTGGTATTGGGATCCTTCTCACCGGCACGGTTGTCGATAACTGGTTCATCTGGGCACAAGAGCATAACTTTGCGCCTATGTATGACGGCTCGTATGGCTATGACAGCTATGGCTCATACGAAGCCTTTATAGGCAAGGAGTGA
>MK548457_Blanes_2200642
ATGGCTTCGTTTCACTCTCTCTATTCCCAAATCCAGATCCACGGGCCCTATGACAGGGGGCTGCCGCTGAAAGGCCATGAGTCGCCGCGCCTGATCAAGCCGGTTCTCAATCGCTGGATCGGGAAGATCGGGGACCCGCAGATCGGACCGACCTATCTGGGGTTCTGCGGGATCGCATCGCTGATCTGCGGTTTCATCGCAATCGAGATCATCGGTCTCAATTTCTGGGCGTCAGTCCACTGGAATCCGGTCGCCTTCGTCGAAGGGATCGCGTGGCATCGACTCGATCCGCCGGAGGCTAAATGGGGTTTCACCCCCTTCGTCCCGCTGACCGAAGGCGGCTGGTGGATCTGGGCCGGCTTTTTCCTGACCGCATCGATCCTGCTGTGGTGGTGCCGGATGTACCTGCGCGCCAAGGCGTTGGGGATGAGCACACATGTCGCGTGGGCCTTCGCCAGTGCGATTTTCCTCTATCTCAGCCTCGGCTTTATTCGCCCCATGCTGATGGGATCATGGCACGAGGCACCGCCTTTCGGGATCATCCCGCACCTCAACTGGACCGCCTCTTTCTCTGTCCTCTACGGCAATTTCTACTACAACCCGTTCCACTGTTTCTCGATCGTGTTCCTGTACGGATCGGTGCTGTTGTTCGCGATGCATGGAGGTACGATCCTCGCAGTGTCGCGCTTCGGGGGCGAGCGGGAGACGGAGGAAATCGTCGATCGCGGCACTGCGGCGGAACGCGGCGCGCTGTTCTGGCGCTGGACCATGGGCTTCAACGCGACCTTCGAGTCCGTCCATCGCTGGGCCTACTGGTTCGCCATCCTGACGACATTCTCGGGCGCGATCGGCATCCTGCTGACCGGGACAGTGGTCGACAACTGGTATCTGTGGGGCGTCAAATGGGGTCTCGCGCCAGAGTACCCTGCGACCTATCCCGACATGACTCTTCCGCCCGAGATTGCAGAGCAGGTTCGCGCGGCCACCGGCGGAACGAGCGCCTCGCTTGATCTGCCCGCAGCACCTGCGCCCGCTCCTTCGCCGGAGGTATCCCAATGA
>MK548458_Blanes_2261466
ATGGCACGCTACCAGAATATCTTCACGCAGGTGCAGCTTGAAGGGCCCGCCGAGATGGGCATAGACCTTCCCTTCACCGACGAACCGCGCATCCCGATCCACTCCAACGCCTACTGGTTCGGCAAGCTTGGCCAGGCGCAGCTGGGGCCGATCTATCTCGGCTGGCTGGGCGTCGCCTCGCTGCTGTTCGGCTTTATCGCGATCGAGATCATCGGGCTCAACATGCTCGCCTCGGTCAACTGGAGTCCGGTGGCCTTCGTGCGCGAGTTCTTCTGGCTCTCGCTCGACCCCCCGGGGCCTGAATGGGGCTTCTCGCCCTTCGTCCCGCTGGCCGAAGGTGGCTGGTGGATCATGGCCGGGTTCTTCCTGACCACGTCGATCCTGCTGTGGTGGGCCCGGACCTACCGCCGCGCGAAAGCGCTGGGGATGGGCCTGCACGTCTGCTGGGCCTTCGCCAGCGCCATCTGGCTGTATCTGGTGCTGGGCTTCATCCGCCCGGGGCTGATGGGCAGCTGGTCGGAGGCGGTGCCTTTCGGGATCTTCCCGCACCTCGACTGGACCAACAATTTCTCGCTCATCTACGGCAATCTGTTCTACAACCCGTTCCACGCGCTATCGATCGCTTTCCTCTACGGATCCGCGCTGCTGTTCGCGATGCATGGGGGCACCATCCTCGCGGTCAGCCGCTACGGCGGGGAGCGGGAGATCGAGCAGATTACCGATCGCGGCACCGCGTCCGAACGGGCAGGGCTGTTCTGGCGCTGGACCATGGGCTTCAACGCGACGATGGAATCGATCCACCGCTGGGCATGGTGGTTCGCCATCCTGACGACGCTGACCGGTGGGATCGGCATCCTGCTGACCGGCACCGTGGTCGATAACTGGTATCTGTGGGCGCAGGAACACCACTACGCACCGCCACGCTGA
>MK548459_Blanes_2312226
ATGATTGAGTATCAAAATATATTCACCCAAGTGCAAGTTCGCGGTCCTGCGGAGATGGGCTTGGATAATGAAGCGGGCACTATGGCCGCCGAGCGGATGGGAGTGCCTTGGTTTTCAAATCTTGCAGGCGTTTTTGGAAATGCCCAAATTGGCCCAATGTACCTAGGTTGGACTGGCATGATTGGCCTGACAACCGGCTTGTTGTGGTTTTTTATTGTCGGCTTCAATATGCTAGCACAGGTCGACTGGTCAATAGTTGAATTCTTAAGACAAGGATTTTGGTTGGCGCTTGAGCCGCCTGGCCCGGAGCATGGTTTGAGTATGCCGCCATTGAACGATGGTGGATGGTATATTATTGCGTCTTTCTTCTTGTTGGTTTCGGTCTCTACATGGTGGCTTAGAACCTATCTTTTGGCTCAGGAGCAAAAGATGGGCAAACATGTTGCTTGGGCATTTGCCAGTGCCATTTGGTTGTTCTTGGTGCTCGGCCTTTTCCGCCCTGTCCTAATGGGCAGCTGGTCAGAGGCTGTACCCTACGGTATTTTTCCGCATCTCGATTGGACAACTGCGTTTTCAATACGCTATGGCAATTTGTATTATAATCCCTTCCATTGTCTGTCGATTGTCTTCCTCTATGGCTCGGTTCTACTGTTTGCCATGCATGGCGGTACAATACTCGCAACAACACGCTTTGGCGGCGATCGCGAGCTTGAACAGATTTACGACCGTGGCACCGCATCTGAGCGCGCGGCATTATTCTGGCGCTGGACTATGGGTTTTAACGCGACCATGGAGGGCATTCACCGCTGGGGGTGGTGGTTTGCGGTTCTAACTCCGATTACGGGTGGGATTGGGATTCTTCTTACCGGCACGGTTGTTGATAACTGGTTCATCTGGGCACAAGAACATAACTTTGCGCCTGCATATGATGGCGATTATGGTTATGATAGTTATGGCTCATACGAAGCCTTTATAGGTAAGGAGTGA
>MK548460_Blanes_2342863
ATGATTGAGTATCAAAATATTTTTACCCAAGTTCAGGTGCGCGGCCCTGTGGAAATGGGTGTCGATAACGAAAACAATATGGCTGCTGAGAGAGGCGGTACACCTTGGTTTTCGCGTTTTGCTGGATGGATTGGTAATGCACAGATAGGACCGGTTTTTCTTGGTTGGACAGGCATTATTGCTCTTTCAACAGGTTTATTGTGGTTTGTAATTGTAGGCCTAAGCATGTTAGCCCAAGTTGGTTGGTCCATTCCAGAATTCCTTCGTCAAGGTTTCTGGTTAGCGCTGGATCCACCAGGTCCAGAATGGGGACTTCGTATGCCCCCACTTAATGAAGGTGGCTGGTATATAATAAGCTCATTTTTCCTTCTTGTTTCTGTAATGTCATGGTGGCTAAGAAGCTATCTTTTGGCTCAGCAACACAAAATGGGGAAACATGTAGCATGGGCTTTCTTGTCTGCAATATGGTTGTTTTTAGTTTTAGGCTTATTTAGACCGGTGCTTATGGGTAGTTGGTCTGAGGCCGTTCCATATGGCATTTTCCCACACTTGGATTGGACAACTGCATTTTCCATAAGATATGGCAACTTGTATTATAACCCATTCCATTGTCTATCAATCGTATTCCTATATGGATCTGTTCTTCTTTTCGCGATGCATGGTGCTACGATTTTAGCAACAACGCGATTTGGTGGTGATCGTGAACTGGAGCAAATTTACGACAGAGGAACGGCTTCTGAACGAGCTGCATTATTCTGGCGCTGGACAATGGGTTTCAATGCAACAATGGAAGGTATCCATCGATGGGCTTGGTGGTTTGCCGTTTTGACTCCGATAACCGGAGGCATTGGCATTCTTCTAACAGGAACTGTTGTTGATAACTGGTTCATATGGGCTCAAGAGCATTACTTTGCTCCAATGTATGATGGTTCATACGGTTACGAAAGTTACGGGTCGTATGAGGCCTTTATAGGTCAGGAGAATTAA
>MK548461_Blanes_2354871
ATGGTTGAGTATCAGAATATATTTACACAGGTTCAGGTCCAAGGGCCGCCTGAAATGGGGGTCGAAGAAGGTGTACCTTTAAACGACCGAACAAATTCAGCTCGATTTTCAAAATTGCTGGGCTGGTTTGGGAATGCACAGCTTGGCCCAATTTATTTAGGGTCATTCGGTGTAGTAGCTCTCGCTACAGGGTTAATTTGGTTTGTAATCGTGGGTGCGAGTTATTGGGCACAGGCTGATTATAATCCGGCCGTGTTTTTGCGAGATTTATTCTACTTTTCCTTAGAGCCACCGGTGGAAGAATATGGTTTGAGTATGCCTCCCATGAAGGAGGGTGGCTTGTGGTTGATCGCTAGTTTTTTCTTACTCGTGTCAGTTATCTCTTGGTGGTTGAGATCTTATGAGCTGGCGCGACAGTTAAAAATGGGTAAGCACGTTTTCTATGCTTTTGGTGCTGCCATTTGGTTATTTCTCGTTCTCGGCCTAATTCGTCCGGTCTTGATGGGTAGCTGGTCTGAGGCTGTACCATATGGTATATTTAGTCACCTTGATTGGACTATGAACTTTTCGGTGGTTTACGGTAATCTATTCTACAATCCTTTTCATGCACTCTGCATAGCTTTTCTTTATGGATCTGCATTACTATTTGCCATGCATGGGGCAACGATCTTAGCAGTCTCTAGGTTTGGTGGTGATAGAGAGTTAGAGCAAATTGCGGACCGCGGTACTGCGTCCGAACGTGCAGCGTTGTTCTGGCGCTGGACCATGGGCTTTAATGCTTCGATGGAAGGTATACATCGGTGGGCTTGGTGGTTCGCAATATTGGTTCCAATAACTGGGGGTATCGGAATACTTCTGACAGGAACTGTAGTAGACAATTGGTACTATTGGGCTCAGCTTCATGGCTATGCCCCATTGAATTGA
>MK548462_Blanes_2383550
ATGATTGAGTATCAGAATATTTTCACGCAGGTTCAGGCTGAAGCACCCGATTACCCCGGCGTGCCTATCGGCAAGGACGAAGAGCATCGCATGGGCGGCCCCATCCACAGCTGGCTGGCGGGCAAACTCGGTGATGCACAGATAGGGCCTATCTACCTCGGGCCCTCAGGCTTCCTGGCCTTTATCTGCGGATTCATAGCATTTGAGATCATCGGTCTTAATATGATGGCCTCTGTAAATTGGGATCCTATTGAATTTATGCGGCAGTTACCGTGGCTGGCACTGGAACCACCGCCGCCGGAATACGGTCTTAGCATTCCACCACTGCATGACGGTGGCTGGTGGTTAATGGCGGGCTTCTTCCTGACCGCAGCCATCCTGCTCTGGTGGTGGCGCACCTTCACCATCTCAAGAAATCTCGGGATGAGTAACTATCTGGCCTGGGCCTTCGCAGCCGCCATTTGGCTCTATCTGGTACTGGGCTTTATTCGACCCGTCCTGATGGGCAGTTGGAGTGAAGCGGTTCCCTTTGGCATCTTCCCGCATCTGGACTGGACCGCAGCATTCTCCATGCGTTACGGAAACCTGTTCTACAACCCATTCCATATGCTGTCCATCGTCTTCCTCTACGGATCGGCCATTCTGTTCGCCATGCACGGCGCAACAATTCTGGCGGTAAGCCGCTACGGCGGCGATCGGGAGATTGACCAGGTGACGGACATCGGCACAGCAGGTGAGCGCTCCATGCTTTACTGGCGCTGGTGTATGGGCTTCAACGCCTCCATGGAATCCATCCACCGATGGGCCTGGTGGTTTGCAGTCCTGACCGTCATAACAGGTGGTATCGGCATCCTTCTGACGGGAACCGTGGTCGAAAACTGGTACCTCTGGGGTGTCAAGCACGGTATCGCACCCGCCTACCCCGCTATCGACGCAGTACCTGTCGTTGATCCCATGATGATGGAGGCGAACCCATGA
>MK548465_Blanes_2395198
ATGAGAGAGTATCAAAACATATTCACGCAGGTGCAGGTCTCTGCCCCTGATTACCCCGGGGTTCCCATTGGCGATGCTGAGCGCGATCGCACCAAGGGGATCGTTCACAATCATTTGCTGGGCAAGCTCGGCGATGCACAAATAGGCCCGATATATCTGGGCACACTCGGTGTTTTCTCCCTGGTTACCGGGTTGCTGGCCTTTCTGATCATCGGCATGAACATGCTCGCCTCAGTAAACTGGGACCCTGTCCAGTTTGTGCGGCAACTGTTCTGGCTGTCTCTGGACCCTCCCGGACCTGAGTACGGCTTGTCGATTCCGCCACTGAACGACGGTGGCTGGTGGTTGATCGTGGGCGCGCTGCTAACCACGTCGATCATGTTGTGGTGGGCGCGTACCTTCCAGATCTCACGCAATCTAGGCATGAGCAACTATCTGGCCTGGGCGTTCGGCGCGGCCATATCGCTCTATCTGGTGTTGGGCTTTATTCGCCCCATCTTGATGGGCTCCTGGAATGAGGCGGTGCCCTTCGGCATCTTCCCGCATCTGGATTGGACTGCGGCCTTCTCGTTGCGCTACGGCAACCTGTTCTACAACCCGTTCCACATGCTCTCTATCGCCTTCCTGTATGGCTCCGCCGTACTGTTTGCGATGCACGGCGCAACGATTCTTGCAACCAGCCGCTACGGCGCTGATCGGGAGATCGATCAGATCACCGATCGCGGCACGGCAGCTGAACGCGGCGCGCTGTTCTGGAGATGGTGCATGGGCTTCAACGCATCCATGGAATCTATCCACCGATGGGCATGGTGGTTTGCCGTACTGACCGTCATCACGGGCGCAATCGGCATTCTGCTTACCGGCACCGTTGTAGAGAACTGGTACCTCTGGGGCATGAAGCACGGCATCGTTCCGCCCTACCCCCCACTCGAGGCAACGCCAGTGCTTGACCCAATGATGGAGGGTGCACAATGA
>MK548466_Blanes_2401776
ATGGGTTCCTACGCTTCCATATACAATCGCACGCAGATCCGCGGCCCCTTCGATCCGGGCGTTCCCTTGCCCAAGAGCGACCAGCCGCGTGTCCAGGAGGCCAAGGCCTTCAGCTACTGGCTCGGCAAGATCGGCGATCCTCAGCTCGGGCCGCTCTATCTCGGCTGGTCGGGCACGCTCTCGCTCGCCTTCGGCTTCATTGCCATCGAGATCATCGGCCTCAATATGTGGGCCTCGGTCGACTGGGATCCGTATGCCTTCGTGCGCAATCTCGCCTTCCTCTCCCTCGATCCGCCACCGGCCAAATACGGGCTGAATCCGCTCGTCCCACTCGGCGACGGGGGCTGGTGGATTCTCGCCGGCTTCTTCCTCACCGTGTCGATCCTCCTGTGGTGGGTGAGAAGCTATACGAGAGCGCGGGCGCTCGGCATGGGCACCCATACGAGTTGGGCCTTTGCCTCGGCGATCTTCCTCTATCTCTCCCTCGGCCTGTTCCGGCCGATCCTGATGGGCTCCTGGTCGGAAGCGGTCCCCTTCGGCCTGATCACCCATCTCAACTGGACGGCCTCGGTCTCGGTGCTCTACGGCAACTGGTACTACAACCCGTTCCACATGCTCTCGATCGTCTTCCTCTACGGCTCGACCATGCTGTTCGCCATGCATGGCGCGACCATCCTCGCCGTGTCCCGCTTCGGCGGCGAACGCGAGGCGGAGGAGATCGTCGATCGCGGCACGGCGGCCGAGCGCGCCGGCCTCTTCTGGCGCTGGACCATGGGCTTCAACGCCACTTACGAGTCGATCCACCGCTGGGCCTGGTGGTTCGCGGTCCTGACCACCTTCTGCGGCGCCATCGGCGTCCTCCTCACCGGAACCGTCGTCGACAACTGGTATCTGTGGGGCGTCAAGCACGGCATCGCGCCGAGCTATCCATCCGTCTATCCCGATTTCCCGATCCCTGACGAAGCTCTGAGGGGGGCCGCTCAATGA
>MK548468_Blanes_2433717
ATGGCTGAGTATCAGAACATCTTTACTCAGGTGCAGGTCGCTGGACCGCCTGAGATGGGTATGGAAGGCAACGGCAAAATCGCCGCGGAGCGCACCAAAGGCGCATCCATGTCGAAACTGGCAGGTTGGGTCGGAAACGCCCAGCTTGGCCCCATCTACCTCGGGCCGTTTGGTCTGGTGTCGCTGGCAACCGGTTTTGCTTGGTTCTTCATCGTCGGCATGTCGTTCTGGGCGCAGGCGGGCTATTCCCCCGGTGTGTTCATGCGCGATCTGTTCTGGTTCGCACTTGAACCCCCCGGCCCTGAATATGGCCTTGGCTTTGCGCCCTTGAATGAAGGCGGTTGGTGGCTGATTTCCAGCTTCTTCCTGCTGGTCAGCGTCATCGCATGGTGGATCCGCACCTATCTGCGGGCCGAAGAGCTGGGCATGGGAAAACACGTGGCATGGGCCTTTGCCTCCGCCATCTGGTTGTTCCTGGTGCTGGGTCTGTTCCGCCCCATCCTAATGGGATCCTGGAGCGAGGCTGTGCCCTACGGCATCTTCCCGCACCTTGATTGGACGAACCTGTTTTCGATCACCTACGGCAACCTGTTCTACAACCCGTTCCACGCGCTTTCGATTGTGTTCCTCTATGGCTCAGCCCTGCTGTTCGCTATGCACGGTGCCACGATCCTTGCGGTCAGCCGCTTTGGCGGTGAACGCGAGATCGAACAGATCGTGGATCGCGGTACGGCCTCTGAGCGGGCAGCACTGTTCTGGCGCTGGACCATGGGTTTCAACGCCACGATGGAAGGTATCCACCGCTGGGCGTGGTGGTTCGCAGTTCTGACGACCCTGACGGGTGGTATCGGAATTTTGCTGACCGGCACGGTTGTCGACAACTGGTTCGGCTGGGCCGTCGAGCACGGCTATGCACGGTAA
>MK548469_Blanes_2489103
ATGATTGAGTATCAGAATATCTTTACCCAGGTGCAGGTTGACGCACCCGACTATCCGGGTGTGCCTGTTGGCAGAGACGAATACAACCGCGTGGGCGGTATAACCCACAGCTGGTTGGCAGGTAAGTTTGGTGACGCACAAATCGGTCCCATTTACCTCGGTCCCTTTGGTGTTTTATCCCTACTGTTCGGCTTCTTAGCCTTTGAAATTATCGGCTTGAACATGTGGGCTTCGGTGAACTGGGACCCCATTGAGTTCATTCGCCAATTACCTTGGCTTGCTCTGGAACCGCCGCCGCCACAATACGGACTCAGTATTCCCCCATTGAACGACGGTGGTTGGTGGCTGCTGGCAGGTTTCTTTCTAACGGCGTCCATCCTGCTTTGGTGGTGGCGCACATTTAAGCTGTCCCAGAATCTGGGTATGAGCAACTACTTGGCATGGGCTTTCGCTGCAGCGATCTGGCTATACCTAGTATTGGGTTTCATCCGTCCCATTTTGATGGGTAGTTGGAGTGAGGCGGTGCCGTTTGGTATTTTCCCTCACCTCGATTGGACAGCCGCTTTCTCATTGCGCTACGGCAACCTGTTCTACAACCCCTTCCACATGCTCTCTATCGCGTTCCTCTATGGCTCTGCAATTCTGTTTGCCATGCACGGCGCCACCATCTTGGCGACATCGCGATACGGCGCCGACCGCGAGATTGACCAGATCACCGATCTGGGCACCGCCGGCGAACGGGACATGCTGTTCTGGCGCTGGTGCATGGGTTTCAACGCGTCTATGGAATCCATTCACCGCTGGGCCTGGTGGTTCGCTGTACTGACCGTGATTACCGGTGGTATTGGCATTCTGCTTACCGGCACTGTGGTTGAGAACTGGTATCTGTGGGGCGTTAAGCACGGCATTGCCCCTGCCTACCCTGCTCTGGATGCCGCACCCGTTGTGGATCCCCTCATCACGGAGACCCAGCCATGA
>MK548470_Blanes_2580217
AATCGCACGAAGGGAATCGTTCACAATCATTTGCTGGGCAAGCTCGGCGATGCGCAATTAGGCCCGATCTATCTGGGCACACTCGGTGTTTTCTCCCTAGTTACCGGGTTGTTGGCCTTTCTGATCATCGGCATGAACATGCTCGCCTCCGTGAACTGGGACCCGGTCCAGTTCGTGCGGCAGCTGTTCTGGCTGTCTCTGGACCCTCCGGGCCCAGAGTATGGCCTGTCGATTCCACCACTGAACGACGGTGGCTGGTGGTTGATCGTGGGTGCCCTGTTGACCACGTCAATCATGTTGTGGTGGGCGCGAACCTTCCAGATCTCGCGCAACCTCGGCATGAGCAACTACTTGGCTTGGGCATTCGGAGCGGCCATTTCGCTCTATCTCGTGCTGGGCTTTATACGCCCTATCCTGATGGGCTCGTGGAATGAAGCAGTGCCCTTCGGCATCTTCCCTCACCTGGATTGGACCGCGGCCTTCTCGTTGCGCTACGGCAATCTGTTCTACAACCCGTTCCACATGCTCTCAATCGCTTTCCTGTATGGCTCTGCCGTGCTGTTCGCGATGCACGGCGCCACTATTCTGGCGACCAGCCGCTACGGTGCTGATCGCGAGATCGATCAGATCACTGATCGCGGCACAGCAGCTGAGCGTGGTGCGCTGTTCTGGAGATGGTGCATGGGCTTTAACGCGTCTATGGAATCCATTCACCGATGGGCATGGTGGTTTGCCGTCCTCACCGTGATCACGGGCGCGATAGGCATCCTACTTACCGGCACCGTTGTAGAGAACTGGTACCTCTGGGGCATGAAGCACGGCATCGTGCCGCCCTACCCGCCGCTTGAAGCCGCGCCAGTGCTTGACCCAATGATGGAGGGTGCACAATGA
>MK548471_Blanes_2641421
ATGAGAGAGTATCAAAACATATTCACGCAGGTGCAGGTGGCTGCACCTGACTACCCCGGTGTCCCAATTGGCGAGGCTGGACGCAATCGCACGAAGGGAATCAGTCACAATCATTTACTGGGCAAGCTAGGTGACACACAGCTTGGTCCAATCTACCTAGGCACACTCGGTGTTTTCTCCCTGATTACCGGGTTGTTGGCCTTTGTGATCATCGGCATGAACATGCTCGCCTCGGTAAACTGGGATCCAGTCCAGTTTGTACGACAGCTGTTCTGGTTGTCTCTGGATCCTCCAGGCCCAGAGTATGGCCTGTCGATCCCACCTCTGAATGATGGTGGCTGGTGGTTGATCGTTGGCGCCCTTTTAACGTTATCCATCATGCTGTGGTGGGCGCGAACCTTCCAGCTCTCGCGCAACCTTGGCATGAGCAACTACCTCGCCTGGGCGTTTGGCGCTGCGATATCGCTCTATCTGGTGCTGGGCTTCATCCGCCCCGTGCTGATGGGATCCTGGAACGAGGCGGTGCCCTTTGGCATCTTCCCGCACCTGGATTGGACGGCAGCTTTTTCATTGCGCTACGGCAACCTGTTCTACAACCCGTTCCATATGCTGTCGATCGCCTTCCTGTATGGCTCAGCAGTGCTGTTCGCCATGCACGGCGCAACGATTCTGGCGACCAGCCGCTACGGCGCGGACCGGGAGATCGATCAGATCACCGACCGCGGCACCGCTGCAGAGCGCGGCGCGCTGTTCTGGAGATGGTGCATGGGCTTTAACGCATCCATGGAATCCATCCACCGATGGGCGTGGTGGTTTGCCGTACTGACCGTCATCACGGGCGCTATCGGCATTCTGCTCACCGGCACCGTTGTAGAGAACTGGTACCTCTGGGGTATGAAGCACGGCATCGTGCCGCCCTACCCACCGCTTGAGGCCACGCCAGTGCTTGATCCAATGATGGAGGGCGCACAATGA
>MK548472_Blanes_2690160
ATGGCTGAATATCAAAATATCTTTACACAAGTTCAGGTTCAAGGACCCCCTGAAATGGGTTTGACTCCAACTGGATCATTGGCGCGGGAACGTACAAAATCAGCGACGTTCTCTAGCCTTCTGGGTTTGTTTGGCAATGCACAACTTGGTCCCATCCATCTGGGGGCGTTCGGTGTGGTTTCTATTGCAACTGGTTTAATCTGGTTTCTCATCGTTGGCATGAACTTTTGGATGCAGGTTGACTATTCACCAGCTCTGTTTTTGCGCGAGTTGTTCTGGCTCTCTCTTGAGCCTCCTGCCGAGGAATATGGCCTTGGCTTTGCTCCGCTAAACGATGGAGGATGGTGGCTCATTTCATCTTTTTTCTTGCTGGTCTCGGTCCTATCGTGGTGGGTTAGGACCTACCTTAGGGCTGAAGAGTTGGGCATGGGAAAACATGTCAGCTGGGCTTTCGCCAGCGCGATCTGGCTCTTTCTAGTACTGGGGTTATTTCGCCCAATCCTGATGGGATCATGGTCAGAAGCAGTGCCTTACGGTGTTTTCTCGCACCTCGACTGGACCAATCTGTTTTCGTTGACGTATGGTAATTTATTTTACAATCCGTTTCATGCACTTTCGATTGCCTTTCTTTATGGATCTGCACTGTTATTTGCGATGCATGGTGCAACTATTCTGGCTGTTAGCCGGTATGGTGGTGAGCGTGAGATAGAACAGATTGTGGACCGTGGTACAGCATCTGAGCGCGCTGCCTTGTTCTGGCGGTGGACCATGGGTTTCAATGCCACCATGGAAGGGATTCACCGTTGGGCATGGTGGTTTGCAGTACTCACAACCCTCACGGGGGGCATTGGAATTCTGTTGACGGGTACCGTTGTTGATAACTGGTTTGTTTGGGCACAGGCACACGGCTATGCGCCGCTTGATTAA
>MK548473_Blanes_2768678
ATGCCACGCTACCAAAACATCTTCACGCAAGTGCAACTCGAAGGCCCGGCAGAGATGGGCATCGATCTGCCCTTCACCGACGAGCCGCGCATCCCGCTCCACTGGAATGCGCACTGGTTCGGCAAGCTGGGCCAGGCGCAGTTCGGGCCGATCTATCTCGGCTGGCTCGGCCTCGCCTCGCTGCTGTGCGGTTTCATCGCGATCGAGATCATCGGGCTGAACCTGCTCGCCTCGGTCAACTGGAGCCCGCAGGCCTTCGTGCGCGAGTTCTTCTGGCTATCGCTCGATCCGCCGGGGCCTGAATATGGTTTCCAGCCATTCGTGCCGCTGGCCGAAGGCGGCTGGTGGATCATGGCCGGGTTCTTCCTGACCACCTCGATCCTGCTGTGGTGGCTGCGCACATACCGCCGCGCCAAGGCGCTGGGCATGGGCCTGCACGTCACCTGGGCCTTTGCGAGCGCAATCTGGCTCTATCTGGTGCTCGGCTTCATCCGGCCCGGACTGATGGGCAGCTGGAGCGAGGCGGTGCCTTTCGGCATCTTCCCGCACCTCGACTGGACCAACAACTTCTCGCTGATCTACGGCAACCTCTTCTACAACCCGTTCCACTGCCTCTCGATCGCCTTCCTCTACGGTTCGGCTCTGCTGTTCGCGATGCACGGCGGTACGATCCTCGCGGTCGGTCGCTATGGCGGGGAGCGTGAGATCGAGCAGATCACCGATCGCGGCACAGCTGCGGAGCGGGCCGGCCTGTTCTGGCGCTGGACCATGGGGTTCAACGCCACGATGGAATCGATCCACCGCTGGGCCTGGTGGTTCGCGGTGCTGACGACCCTTACGGGCGGGATCGGCATCCTGCTGACCGGCACGGTGGTCGACAACTGGTACCTGTGGGCGCAGGAACATCACTATGCCCCGCCACGCTGA
>MK548474_Blanes_2820865
ATGATTGAATATCAAAATATTTTTACACAAGTTCAGGTCTCGGCACCGGACTATGCGGGCGTCCCCCTCGAGAACGCCGAAGATGACCGATCTGGCATCCTCACGCACAGCTACTGGGCCGGCAAGTTAGGGGACGCTCAAATTGGACCGATCTATCTCGGTCCTGTAGGCGTCGCCGCATTTTTCATGGGGACGCTCGCCTTCCTCATTATCGGCATGAACATGTTTGCCTCAGTCAACTGGGATCCAATTGAGTTCATTCGTCAACTGCCGTGGCTGGCACTGGAGCCCCCCGGTCCGCAGTATGGACTCTCTTTCCCACCACTTAATGACGGTGGATGGTGGCTAATTGCCGGCGCATTCCTAACCATGTCGATCATGCTGTGGTGGTACAGAACCTTCGCACTTGCACAGAACCTTGGCATGGGTAATCACATGGCATGGGCATTTGCAGCGGCAATTTGGCTTTATTTAGTACTCGGCTTTATACGCCCGATCCTGATGGGTAGCTGGGCCGAGGCCGTTCCATTCGGCATCTTCCCTCACCTCGACTGGACCGCTGCCTTCTCGTTGCGCTACGGCAACCTCTTCTACAACCCCTTCCACATGTGGAGCATCTTCTTCCTCTACGGATCGGCGGTACTGTTTGCAATGCACGGCGCCACCATTTTAGCCACCAGTCGCTATGGGGCTGACCGCGAAATCGATCAAATTACAGACCGCGGTACTGGCGCAGAACGAGGCGCGTTGTTCTGGAGATGGACCATGGGCTTCAACGCCTCCATGGAATCGATCCACAAATGGGCCTGGTGGTTTGGCGTACTGACCTGCGTCACCGGCGGTATCGGCATTATCCTAACAGGCACCGTCGTTGAGAACTGGTACCTATGGGGTATGAAGCATGGGCTTGTTCCCATCTATCCAATGGTCGGCGAAGCCGTCGTCGATCCGCTCATGACAGGGGGTGCGCAATGA
>MK548475_Blanes_2835070
ATGATTGAATATCAAAATATCTTTACCCAGGTGCAAGTATCTGCGCCCGATTATGCCGGCGTCCCCGTCGAGAACACCGAAGACGAGCGCACCGGAATCCTAACTCACAGCTACTGGGCGGGTAAGCTCGGTGATGCACAGATCGGCCCGATTTACCTGGGCGGACTGGGAGTCGCCGCGCTATTCACCGGCACCATTGCCTTTGTCATCATGGGCATGAATATGTTTGCGTCGGTTAACTGGGACGTTATCGAGTTCATTCGACAACTGCCCTGGTTGGCACTGGAGCCTCCCGGGCCTCAATACGGCCTATCCTTCCCGCCGCTAAATGACGGTGGTTGGTGGCTAATTGCTGGCGCCTTCCTCACGTTATCCATCATGTTGTGGTGGTGGCGGACCTTTACCCTTGCGAGCAACCTCGGCATGGGCAATCAAATGGCCTGGGCCTTCGCTGCAGCGATCTGGCTTTACCTCGTACTTGGCTTTATCCGTCCCATCTTGATGGGAAGCTGGTCAGAGGCTGTACCATTCGGGATCTTCCCGCACCTCGATTGGACCGCGGCATTCTCACTGCGATACGGAAACCTGTTCTACAACCCCTTCCATATGTGGAGCATTTTCTTCCTGTACGGCTCAGCGGTACTGTTCGCAATGCACGGTGCGACCATCCTAGCAACGAGCCGTTATGGCGCTGACCGTGAGATCGATCAGATTACCGATCGTGGAACAGGCGCTGAGCGCGGTGCGCTGTTCTGGCGTTGGACTATGGGTTTCAACGCATCGATGGAGTCCATTCACAAGTGGGCCTGGTGGTTCGGTGTCCTTACCTGCGTTACCGGTGGTATCGGCATCCTTCTGACCGGAACCGTTGTTGAGAACTGGTACCTGTGGGGCATGAAGCATGGTCTCGTACCGACCTATCCAATGATTGGCGAAGCCGTCGTCGATCCACTACTGACAGAGGGTGCACAATGA
>MK548477_Blanes_2882349
ATGGGTGAATATAAAAATATTTTCAATCAAGTCCAGGTTCAGGGGCCAATTGAATGGGGCGTGGATAATGATAGGAACATGTCTTCAGAAAGAACTGAGCGTGCTCGCTTTAATACTTGGCTAGGTTGGTTTGGCAACGCACAATTGGGGCCAATTTATTTAGGAACTTGGGGGTTAGTATCCCTTATAACAGGGTTAGCATGGTTTTTGATAGTTGGGTTTTCGATGCTTGCGTCTGTTGACTTTAACCTTGCAATATTTGTTAGGGAATTATTCTATTTATCCTTGGATCAACCTGGTGAGGAATATGGGTTAGGCATTCCACCTCTTAATGATGGTGGGTTATGGCTTATTGCCTCATTTTTTCTTCTTATAAGTGTTATGACTTGGTGGGTTAGGACTTATCGTAGGGCTGAAGATTTGGGAATGGGAAAACATATTGCATGGGCGTTTCTTGCCGCTATATGGCTGTTCTTAGTCTTAGGATTAATTCGACCAGTTCTTGTGGGATCATGGAGCGAAGCAGTTCCATACGGGATTTTCTCGCATCTTGATTGGACAATGGATTTCTCTGTTAGATACAATAATCTTTTTTATAATCCTTTTCATGGATTAAGCATAGCTTTCCTTTACGGCTCAGCATTACTATTTGCAATGCATGGAGCCACTATTCTGGCGACCAGTCGATTTGGTGCAGATAGAGAGATTGAGCAAATTGTTGATAGAGGAACTGGTTCTGAAAGGGCCGCCCTTTTTTGGAGATGGACAATGGGTTTTAATGCGTCCATGGAAGGCATACATAGATGGGCTTGGTGGTTTGCAGTTCTGTGTCCGATAACAGGAGGTATAGGAATATTACTAACTGGCACCGTGGTTGATGATTGGTATGGATGGGCTCAAATTCATGGCTTTGCGCCGCTTGATTCTGCTCCAAATGGAACTGAAAATACTTATCAAGTTAATTTAGGAGAATAG
>MK548479_Blanes_3376415
ATGGTGCCTGAATATCAAAACATCTTCACCCAGACCCAGGTGCAGGGTCCCCCGGAATGGGGCACGGACGATCAGGGCACGCTCGCCGCTGATCGGGGATCGAAGGCCGGGTTTTCCACCCTTATCGGTTGGCTCGGCAACGCCCAGCTTGGACCATCTCTGATCGGCTGGACGGGCATGATTTCCATCGCCACGGGCATCCTGGCGCTGAACATCATCGGCTTGAACATGCTCAGCCAGGTTGGCTGGTCGATCCCTGAATTTATCCGCCAGTTGTTCTGGCTGGCGCTTGAGCCGCCCAGCCCCGAATATGGGCTGTCCATGCCGCCGCTGCATGATGGCGGCTGGTACATGATCGCCAGCTTCTTCCTGCTGATGTCCGTGATGACATGGTGGATCCGGGCCTACCTGCTGGCCCAGCATCACCGAATGGGCAAGCACGTCTTCTGGGCCTTTGGCGCGGCGATCTGGCTGTTCCTGGTGCTTGGCCTGTTTCGTCCGCTTCTGATGGGCAGCTGGTCGGAAATGGTGCCTTACGGGATCTTCCCGCATTTGGATTGGACCACGGCTTTCTCAATCCGCTATGGCAACCTTTACTATAACCCGTTCCACGCGCTTTCGATCGTTTTCCTCTACGGCTCGGTCCTGTTGTTCGCAATGCACGGCGCGACCATCCTGGCGGTCACCCGCTACGGCGGCGACCGCGAGCTGGAACAGATCGTCGACCGCGGCACGGCCACGGAACGCGCCGCCTTGTTCTGGCGCTGGACCATGGGCTTCAACGCCACAATGGAGGGTATTCACCGCTGGGCCTGGTGGTTCGCGATCCTGACGCCGATCACCGGCGGCATCGGCATCCTTCTGACCGGCACAGTCGTCGACAACTGGTACCTCTGGGCGGTCGAGCATCACTTCGCCCCGCCATATGAGGGCGGCTACGGCTACGAAGCCTACACAGTCGGAGGAGAATGA
>MK548480_Blanes_3461639
ATGATTGAGTATCAAAACATCTTCACGCAGGTGCAGGTTCAGGGGAATCCTGAATGGGGCATCGACGAAACTGGCGGAGAGTTGACAGCAGAACGTGGCGGCAAGCCCTTCTTCTCCAAGCTTATGGGTACCATTGGGAACGCGCAGATTGGGCCAATTAATTTGGGGTCTTACGGTGTGATCTCTGCCGTATGCTTCATGATCTGGTTCAACATCGTGGGCTTTTCGATGCTGGCGCAGGTTGGCTGGTCAATACCGGAATTCATCCGGCAACTGTTCTGGCTTGCGCTTGAGCCTCCGGGTCCGGAATATGGGCTGAGCATGCCACCGCTGAACGATGGCGGCGCATTCCTAATTGCGGGCATGTTCTTTCTGGTGGGCTGTGGTGCCTGGTGGCTGCGGACATACCAGTTGGCGCAGCAACATAAGATGGGTAAGCACCTCGCATGGGCTTTTGCTGCGCTGCTATGGCTGATCCTCGTGCTTGGTCTGATCCGTCCGGTCCTGATGGGATCATGGAGCGAAGCGGTGCCGTACGGCATCTTTGCGCACCTCGATTGGACGACCGCTTTCTCGATCCGCTACGGCAACCTTTACTATAACCCGTTCCACTGTCTCTCGATCGTGTTCCTTTATGGCTCGGTCCTGCTGTTTGCCATGCACGGCGGCACTATCCTAGCCGTCACCCGCTACGGTGGCGACCGTGAGCTTGAGCAGATATATGACCGTGGAACAGCAACCGAGCGCGCGGCTCTATTTTGGCGCTGGACCATGGGGTTCAACGCCACGATGGAGGGAATCCACCGCTGGGCTTGGTGGTTTGCAGTCCTGACCCCCATCACGGGCGGCATCGGGATCCTGCTGACTGGCACGGTTGTCGACAACTGGTTCATCTGGGCGCAAGAACACAACTTTGCTCCAATGTATGACGGTGCATATGGCTACGAAGACTACGGGTCCTACGAAGCCTTCATTGGGAAGGAGAACTGA
>MK548481_Blanes_3555750
ATGATCGAATATCAGAACATTTTTACGCAAACCCAGGTTCAGGGCCCGCCTGAATGGGGCCTGGACGACAGCGGCGAACTGGCGCGTGATCGCGGCGACAAGGCCGGGTTCTCAACCATCGTCGGCTTTCTTGGCAACGCGCAGCTTGGCCCCGCCTTCATCGGCTGGACTGGGATGGTGGCTATCGCCACCGGCTGTCTCGCGCTGAACATAATTGGCCTGAACATGCTGGCGCAGGTCGGCTGGTCGATCCCCGAATTTATCCGCCAATTGTTCTGGCTGGCGCTTGAGCCGCCAAGCCCGGAATACGGCCTGTCGATGCCGCCCCTCCATGATGGTGGCTGGTACATGATCGCCTCAATGTTCCTGCTCGTGTCTGTCATGTGCTGGTGGCTGCGGGCGTATTTGCTTGCGATGCATCACGGCATGGGCAAACACGTCGCCTGGGCCTTTGGCGCGGCGCTGTGGCTGTTCCTGGTGCTGGGTCTTTTCCGCCCGCTTCTCATGGGGTCATGGTCGGAAATGGTGCCCTATGGCATCTTCCCGCATCTGGACTGGACCGCTGCGTTTTCGATCCGCTACGGCAACCTCTACTACAACCCGTTCCACGCACTTTCGATTGTGTTCCTTTATGGCTCGGTCCTGCTTTTTGCGATGCACGGCGCGACAATTCTTGCCGTCACCCGCTTTGGCGGTGATCGCGAATTGGAACAGATCGTCGACCGCGGCACGGCGTCCGAACGCGCGGCCCTGTTCTGGCGCTGGACGATGGGTTTCAACGCGACGATGGAAGGCATCCACCGTTGGGCCTGGTGGTTCGCGGTTCTTTGCCCGATCACTGGCGGCATCGGCATTCTGCTGACCGGCACCGTCGTTGACAACTGGTATCTCTGGGCGGTTGAGCACAATTTCGCCCCGCAATATGACGGTGAATACGGCCACGAAGCCTTTACTGTAGGAGGTGAGTGA
>MK548482_Blanes_3592515
ATGATTGAGTATCAAAATATATTCACCCAAGTGCAAGTCCGCGGTCCCGCGGAGATGGGCTTGGATAATGAAGCGGGCACGATGGCGGCCGAGCGGATGGGAACCCCTTGGTTTTCCAATCTGGCCGGTTGGATCGGAAATGCCCAAATAGGCCCGATGTACCTGGGTTGGACGGGCATGATTGGCCTAGCAACCGGTTTGTTGTGGTTTTTTATTGTCGGCTTTAATATGTTAGCACAGGTTGACTGGTCAATAGTCGAATTCTTAAGACAAGGATTTTGGTTGGCGCTTGAGCCGCCTGGCCCGGAGCATGGTTTGAGCATGCCACCATTGAACGATGGTGGCTGGTATATTATTGCGTCTTTCTTCTTGTTGGTTTCGGTCTCTACATGGTGGCTTAGAACCTATCTTTTGGCTCAGGAGCAAAAGCTGGGCAAACATGTGGCTTGGGCCTTCGCCAGCGCGATTTGGTTGTTCTTGGTGCTTGGCTTGTTCCGGCCCGTCCTGATGGGCAGCTGGTCTGAGGCTGTGCCTTATGGCATCTTTCCCCATCTCGATTGGACCACCGCGTTCTCAATTCGTTATGGCAACCTCTATTATAACCCCTTCCATTGTCTGTCGATTGTCTTCCTCTATGGCTCGGTTCTGCTGTTTGCAATGCATGGCGGTACAATACTCGCAACAACACGCTTTGGCGGCGATAGGGAGCTTGAACAGATCTACGATCGTGGCACCGCTTCTGAGCGTGCAGCCCTTTTCTGGCGCTGGACGATGGGTTTTAACGCGACTATGGAGGGTATTCACCGTTGGGCATGGTGGTTCGCAGTTCTCACCCCGATCACGGGTGGTATTGGGATTCTTCTTACCGGCACAGTTGTTGATAACTGGTTCATCTGGGCACAAGAACATAACTTTGCGCCTGCATATGATGGCGATTATGGTTATGACAGTTACGGCTCATACGAAGCCTTTATAGGTAAGGAGTGA
>MK548483_Blanes_3668459
CTCGGTGTCGCGGCGCTTTTCACAGGCACCATTGCCTTCCTCGTCATTGGCTTGAACATGTTCGCCTCTGTTAACTGGGATCCAATCGAATTTGTTCGCCAATTATTTTGGTTGGCACTCGAGCCTCCGGGCCCCCAGTACGGCCTATCCTTCCCACCACTTAATGATGGCGGATGGTGGCTGATAGCTGGCGCCTTCCTGACGCTTTCCATCATGCTCTGGTGGTGGCGAACCTATGCGCTCGCCAAGAACTACGGTATGGGGAATCAAATGGCCTGGGCCTTTGCAGCGGCTATTTGGCTGTACCTCGTCTTGGGTTTCATTCGTCCTATTCTGATGGGAAGCTGGTCTGAGGCAGTACCTTTTGGAATCTTCCCCCATCTGGACTGGACAGCAGCGTTCTCACTCCGCTACGGAAACCTTTTCTACAACCCCTTCCACATGTGGAGCATCTTCTTCCTGTACGGATCAGCGGTGCTGTTTGCGATGCACGGTGCGACGATCTTGGCGACAAGCCGATATGGTGCAGACCGTGAGATCGATCAGATCACCGATCGAGGAACTGCCGCAGAGCGGGGTGCTCTCTTCTGGAGATGGACCATGGGCTTCAACGCCTCAATGGAATCCATCCACAAGTGGGCATGGTGGTTCGGCGTTCTGACCTGTGTCACGGGCGGTATCGGCATCCTCCTCACGGGAACCGTTGTTGAAAACTGGTATTTGTGGGGTATGAAACACGGGCTGGTACCCACCTATCCAATGATTGGCGAAGCGGTCGTCGATCCACTACTGACAGAGGGTGCACAATGA
>MK548484_Blanes_3787419
CGGCAGCTACCATGGCTGGCCCTTGAGCCACCAGCAGCCGAGTATGGCCTCAGTATCCCTCCTCTAAATCAGGGTGGCTGGTGGTTAATGGCTGGATTTTTCCTGACCGCGGGCATTCTGCTCTGGTGGTGGCGAACATTCCAGCTCGCGCGCAACCTTGGCATGAGCAATTATCTCGCCTGGGCCTTTGCCGGCGCTATCTGGCTCTACCTAGTACTTGGATTCTTCCGTCCTATCCTGATGGGAAGCTGGAGTGAGGCAGTGCCCTTCGGGATATTCCCGCACCTTGACTGGACCGCCGCCTTCTCCATGCGCTACGGCAACTTGTTCTACAACCCATTCCATATGCTTTCGATCGCATTCCTTTATGGGTCGGCGGTTCTCTTCGCCATGCACGGGGCGACGATTCTGGCTGTAAGTCGTTATGGTGGCGACCGGGAGCTCGATCAAATAACTGACATCGGTACCGCCGGTGAGCGTTCCATGCTCTTCTGGCGCTGGTGCATGGGCTTCAACGCATCAATGGAATCCATTCACCGCTGGGCCTGGTGGTTCGCTGTACTCACAGTAATTACCGGTGGTATCGGTATTTTGCTGACCGGAACCGTGGTCGAGAACTGGTACTTGTGGGGTGTGAAGCACGGTATCGCACCTGCCTATCCCGCCATCGACGCCATGCCTGTCGTCGATCCGATGATGACGGAGGCTGCCCAATGA
>MK548485_Blanes_3918294
ATGATTGAGTATCAAAATATTTTTACCCAAGTTCAGGTGCGTGGCCCTGTAGAAATGGGTGTCGATAACGAAAACAATATGGCGGCTGAGAGAGGCGGCACACCTTGGTTTTCACGTTTAGCTGGATGGATTGGGAATGCACAGATAGGACCAGTTTTTCTTGGTTGGACAGGTGTTGTTGCTCTTTCCACAGGTCTGCTATGGTTTGTAATTGTCGGGCTTAACATGTTAGCCCAAGTTGGTTGGTCTATCCCAGAATTTCTTCGTCAAGGGTTTTGGCTAGCGCTGGATCCTCCAGGTCCAGAATGGGGACTTCGTATGCCGCCGCTTAATGAAGGAGGATGGTATATAATAAGCTCATTTTTCCTATTAGTTTCTGTAATGTCGTGGTGGCTAAGAAGCTATCTTTTGGCTCAGCAGCACAAAATGGGAAAACATGTAGCATGGGCATTCCTGGCTGCAATATGGTTATTTTTAGTTTTGGGCTTATTCAGACCGTTTCTGATGGGAAGTTGGTCTGAGGCCGTTCCATATGGCATTTTCCCACACTTGGATTGGACAACTGCATTTTCCATAAGATATGGCAACTTGTATTATAACCCATTCCATTGTCTGTCCATTGTATTCCTTTACGGATCTGTTCTTCTATTCGCGATGCACGGTGCTACGATTTTAGCAACAACGCGATTTGGAGGAGACCGTGAGCTAGAACAAATTTACGACAGGGGAACGGCTTCTGAACGAGCCGCCTTGTTCTGGCGCTGGACGATGGGTTTCAATGCTACGATGGAAGGTATCCATAGATGGGCTTGGTGGTTTGCAGTTCTGACCCCAATAACTGGAGGAATCGGTATTCTTCTAACGGGAACAGTTGTTGATAACTGGTTCATATGGGCTCAAGAGCACTACTTTGCTCCAATGTATGATGGTTCATACGGTTACGAAAGTTACGGGTCGTATGAGGCCTTTATAGGTCAGGAGAATTAA
>MK548486_Blanes_4001672
ATGATTGAGTATCAGAATATTTTCACACAAGTCCAAGTCCGCGGTCCTGCCGAAATGGGTGTGGATAACGACAACAACATGTCGGCGGAACGGATTGGTAAACCTGGCTTTTCCAGCTTAGTTGGGTGGGTTGGCAACGCACAACTTGGTCCAGTTTATCTGGGCTGGACTGGGATGATTTCACTAGCGACTGGCCTGTTGTGGTTCAACATTGTTGGTCTCAATATGTTGGCGCAAGTCGGCTGGTCCATTCCTGAATTCCTGCGTCAGCTGTTTTGGTTGGCTCTGGAGCCTCCGGGTCCAGAATGGGGATTGCGTATGCCACCACTTGATGAGGGGGGGTGGTATATTATCAGCTCACTGTTCCTATTGGTGTCTGTGTGCACATGGTGGCTGCGTAGCTATCTTTTGGCGCAGCAGCATAAAATGGGCAAACATGTGGCTTGGGCCTTTGGTGCCGCGATTTGGTTGTTCCTTGTGCTCGGTCTCTTTCGCCCAATCCTAATGGGAAGCTGGTCCGAAGCTGTGCCGTATGGCATTTTCCCGCACCTCGATTGGACAACAGCGTTTTCAATTCGCTACGGGAATTTGTACTACAACCCGTTCCACGCTCTTTCAATTGTCTTCCTCTATGGCTCTGTTTTGTTGTTTGCCATGCATGGCGCGACAATTCTTGCGGTGGCTCGCTTTGGCGGTGATCGTGAACTAGAGCAAATCTATGATCGTGGAACGGCCTCTGAACGGGCGGCTCTGTTCTGGCGCTGGACTATGGGGTTCAATGCCACGATGGAAGGCATTCACCGCTGGGCTTGGTGGTTCGCAGTCTTATGCCCGATCACGGGCGGGATTGGAATTTTGCTCACAGGGACCGTTGTCGACAATTGGTTCATCTGGGCGCAAGAGCACAATTTTGCACCGATGTATGACGGGTCATATGGCTACGACAGCTACGGGTCTTATGAAACCTTTGTAGGACAGGAGAAGTAA
>MK548487_Blanes_4023641
ATGTTTGGAGTTATCTCAATATATCTAGGAATGGTATGGTTTTTCCTGGTTGGATTTGGAATGCTTCAACAAGTAAATTTTGATTTTGCACTTTTTATTAGATCATTATTTTGGTTGTCCCTTAATCCACCACCTGAGCAATATGGATTATCTTTTCCACCCATTAATGATGGTGGTTTATACATGATTGCAAGTTTTTGTTTGCTTTTATCCATATTGAGTTGGTGGGTAAGATCTTATTTAAGAGCTCATGAATTAGGAATGGGAAAACACATTTGTTGGGCATTTGCAGCAGCAATATGGTTATTTTTAGTAATTGGACTTTTTAGACCACTTGCTATGGGATCTTGGTCAGAAATGGTTCCATACGGAATTTTTCCTCATCTGATATGGACTAATAATTTATCAGTAGCTTGGGGAAATCTTTTTTATAATCCATTTCATGCTCTATGTATCGTTTTTCTGTATGGCTCAGCTCTTTTATTTGCTATGCACGGTGCTACAATATTAGCAACTTCAAGACTTGGTGGCGACCGAGAATTAGAGCAAATCTATGACAGAGGAACAGCTTCGGAAAGAGCTGCTCTTTTTTGGAGATGGACGATGGGTTTTAACGCATCAATGGAAGGAATTCATCGCTGGGCTTGGTGGTTTGCAGTACTTGTACCAATAACCGGAGGAATAGGAATTCTATTAACAGGTACAGTTGTAGACGATTGGAGATATTGGGCTATTGAACATGGTTTTGCAACTGAAATAGAATATTCAGTACCTGAATCCACACTATTAGGAGAATAA
>MK548488_Blanes_4032908
ATGAGAGAGTATCAAAACATATTCACGCAGGTGCAGGTCTCTGCCCCTGACTACCCCGGGGTTCCTATTGGCGATGCGGAGCGCAATCGCACCAAGGGAATCACTCACAATCATTTGCTGGGCAAGCTCGGCGATGCACAACTAGGCCCGATCTATCTGGGCACACTCGGTGTTTTCTCCCTAGTTACCGGGTTGCTGGCCTTTCTGATCATCGGCATGAACATGCTCGCTTCGGTGAACTGGGACCCGGTCCAGTTTGTGCGGCAGCTATTCTGGCTGTCTCTGGACCCTCCCGGACCCGAGTATGGTCTGTCGATTCCGCCACTGAACGACGGTGGCTGGTGGTTGATCGTGGGCGCCTTGCTGACCACGTCGATCATGTTGTGGTGGGCGCGTACTTTCCAGATCTCGCGCAATCTCGGCATGAGTAACTATCTGGCCTGGGCGTTCGGAGCGGCCATATCGCTCTATCTGGTACTGGGCTTCATTCGTCCCGTGCTGATGGGATCCTGGAATGAGGCGGTGCCCTTCGGCATCTTCCCGCATCTGGATTGGACCGCAGCCTTCTCGTTGCGCTACGGCAATCTGTTCTACAACCCGTTCCACATGCTCTCCATTGCCTTCCTGTACGGCTCCGCCGTGCTGTTTGCGATGCACGGCGCCACTATTCTGGCGACCAGCCGCTACGGTGCTGATCGCGAGATCGATCAGATCACCGATCGCGGCACGGCAGCTGAGCGCGGCGCGCTGTTCTGGAGATGGTGCATGGGCTTCAACGCATCCATGGAATCCATCCACCGATGGGCATGGTGGTTTGCCGTACTGACCGTCATCACGGGCGCAATCGGCATCCTGCTTACCGGCACCGTTGTAGAGAACTGGTACCTCTGGGGTATGAAGCACGGCATCGTGCCGCCCTACCCACCACTTGAGGCCACGCCAGTGCTTGACCCAATGATGGAGGGTGCACAATGA
>MK548489_Blanes_178142
ATGGCTGAATATCAAAATATTTTTACACAAGTCCAAGTGAAGGGTCCTCCCGAAATGGGAATGGACGAGACTGGAAATTTATCAAGTGAAAGGACTAACTCAACAAGAAATAATACCTGGTTAGGTTATATAGGAAATGCTCAGCTTGGTCCAATACACTTAGGAATGTTTGGAGTAGTCTCAATATATCTATTCTTTGTATGGTTTTTTCTTGTTGGATTTGGGATGCTACAACAAGTAAACTTTGATTTTGCTCTTTTTATAAGATCATTATTTTGGCTATCACTTAATCCTCCACCTGAGGAGTATGGGTTATCATTTCCACCCATTAATGATGGTGGGTTATACATGATTGCTAGTTTTTGTCTACTGTTCTCAGTTTTGAGTTGGTGGGTAAGGTCATATTTAAGAGCAAATGAGTTAGGAATGGGTAAGCATATTTGTTGGGCTTTTGCAGCAGCAATATGGTTGTTTCTTGTAATTGGGCTTTTTCGGCCAATTGCCATGGGTTCATGGTCAGAAATGGTTCCTTATGGAATTTTTCCTCACCTGATTTGGACAAATAATTTATCTGTAGCTTGGGGAAATCTTTTTTATAATCCATTTCATGCCTTATGTATTGTTTTTCTATATGGCTCAGCTCTTCTATTTGCAATGCACGGTGCTACAATATTAGCAACATCAAGATTAGGTGGTGATCGTGAATTAGAGCAAATATATGATAGAGGTACTGCTTCTGAAAGAGCCGCTCTATTTTGGAGATGGACGATGGGGTTTAATGCTTCAATGGAAGGTATCCATCGTTGGGCATGGTGGTTTGCAGTACTAGTACCTATAACAGGCGGAATAGGTATTTTATTAACTGGCACAGTAGTGGACGATTGGAGATACTGGGCTGTAGAGCATGGATTTGCAACTGAAATAGAATACTAA
>MK548490_Blanes_579820
ATGGCTGAATATCAGAATATTTTTACACAAGTTCAGGTGCAAGGTCCTCCTGAACTAGGTGTCGAAGAAGGTATTAACCTAGACGAAAGAACACGAAATACTTCTTTCTCCACCTTGCTGGGTTGGTTTGGTAACGCACAGCTAGGCCCAGTTTATTTAGGTTTCTTCGGCGTTCTTGGACTTACAGCAGGCCTTATTTGGTTCCTTATTGTAGGCTTCGCGTATTGGGGACAAGCAGGATATAATCCAGCAGTTTTTGTCCGTGATCTTTTCTATTTTTCATTGGAGCCGCCAGCTGAACAGTATGGATTGGGTTTTGCTCCAATGAAGGAGGGTGGCCTTTGGTTGATAGCTAGTTTTTTCTTACTGATATCGGTTCTTTCCTGGTGGTTGAGGGCTTACGATTTGGCAAGACAGCTAAAAATGGGTAAGCACGTTTTCTGGGCTTTTGGAGCAGCTATTTGGTTGTTCTTAGTATTAGGACTAATCAGGCCTGTTTTGATGGGAAGTTGGTCTGAGGCGGTGCCTTACGGGATCTTTACCCATTTGGATTGGACAATGAACTTTTCAGTAGTATATGGAAATCTATTTTATAACCCATTTCATGCGCTATCCATAGCGTTTCTGTATGGTTCTGCTCTCCTATTTGCGATGCACGGCGCTACTATTCTTGCGACTTCTCGATTTGGAGGGGACAGAGAGTTAGAGCAAATAGCTGACCGTGGTACTGCATCTGAGCGTGCGGCTCTATTCTGGCGCTGGACGATGGGTTTCAATGCTTCAATGGAAGGTATCCATCGTTGGGCTTGGTGGTTTGCAGTTTTAGTTCCTATCACAGGTGGTATAGGTATCTTGTTGACTGGAACCGTTGTTGATAACTGGTATTACTGGGCGCAAATGCACGGTTATGCTCCACTAGATTGA
>MK548491_Blanes_1076668
ATGGTGGAACTGGTGGTTGGAAATGCCAATTTGGCCAAGTCAGATGGGGATGTAATCATGATTGAGTATCAGAATATATTCACACAAGTGCAGGTCCGTGGGCCTGCGGAAATGGGCGTTGATAACGAAAACAATATGATGTCCGAGCGTATCGGCACACCAGGTTTTTCAAATCTTGCCGGTTGGATCGGCAACGCTCAGTTGGGATCCGTTTACTTGGGTTGGACAGGTGTGATTTCGCTTGCCACTGGTCTGCTTTGGTTCAACATTGTTGGCCTAAACATGCTTGCGCAGGTTGGTTGGTCAATTCCAGAGTTTCTGCGCCAGTTTTTCTGGTTGGCACTTGAGCCTCCAGGACCAGAGTGGGGTTTGCGGATGCCACCTTTGAACGAAGGAGGGTGGTATATTATCAGTTCCTTGTTCCTATTGGTGTCTGTGTGTACCTGGTGGTTACGCAGTTATCTGTTGGCACAACAACACAAGATGGGCAAACACGTTGCATGGGCATTTGCCGCCGCAATTTGGTTGTTCTTAGTGCTTGGGCTATTCCGTCCAGTGTTGATGGGTAGCTGGTCAGAAGCCGTACCATATGGGATTTTCCCACATTTGGATTGGACGACTGCGTTTTCAATTCGTTACGGTAACCTCTATTATAATCCCTTCCACGCACTATCGATTGTATTCTTGTATGGTTCGGTTCTTTTGTTCGCGATGCACGGTGCAACGATCTTGGCGGTGACACGCTTTGGTGGTGATCGTGAATTGGAACAGATTTATGATCGAGGAACTGCGTCAGAGCGCGCCGCGCTGTTCTGGAGATGGACTATGGGCTTTAATGCCACAATGGAGGGTATCCACCGTTGGGCATGGTGGTTCGCAGTGCTGTGTCCAATCACAGGTGGTATTGGCATCCTGCTAACAGGTACAGTTGTCGACAACTGGTTCATCTGGGCACAGGAGCATAACTTCGCTCCAGCGTATGATGGTTCTTACGGTTATGAAAACTACGGCTCTTACGAGTCATTCATTGGCCAGGAGGATTAA
>MK548492_Blanes_1099212
ATGGCAGAATATCAAAATCTTTTCACACAGGTTCAAGTCAATGCAGCGTCTTATCCAGGAGTTCCACTGGAAAGAGACAGAGATACGAAGGAAAGAATTTTCGAACCTTGGCATTCAAGATTATTGGGGAAATTAGGCAATGCTCAGGTTGGACCAATTTATCTTGGGTTTTTAGGAGTCGCCTCTGCAATCTGTTTTGCACTTGCCTTTTCTATAATTGGAATGAACTACTTACATCAAGTTGATTACGATGCGATTGAATTTGTTCGATATATGTTCTGGTTGTCGCTGGATCCACCTGATCCCAAGTATGGTTTAACTATTCCCCCTTTAGCTGAAGGTGGGTGGTTTTTAATAACCGGTTTTTTTCTAACAGCATCTGTTATGCTGTGGTGGCTTAGAACCTACAGAAGAGCAATTCAATTGGGTATGGGGACCCATGTTGCCTGGGGTTTTGCGGCAGCAATTTGGTTGTTCTTGGTATTGGGTTTAATCAGACCTGTACTAATGGGTAGTTGGTCTGAAGCAGTTCCCTACGGGATTTTTTCCCATCTTGAGTGGACTCAAACTTTTTCTATAAGGTGGGGCAATTTATTTTGGAATCCATTTCACATGCTATCCATAGCATTTCTTTACGGTTCCGCTCTATTAGCAGCGATGCACGGAGCCACAATTTTGGCTGTAAGTAGGTTTGGCGGAGATAGGGAGATAGAGCAAATAGTTGATAGGGGAACAGCTTCGGAGAGAGCTGCTTTATTTTGGCGTTGGACTATGGGTTTTAATGCAAGTTTAGAGTCAATTCACAGATGGATTTGGTGGTTTGCAGTTTTAGTTTGTATTACAGGAGGGATTGGAATACTTTTAACAGGAACTGCGGTTGATAGTTGGTATCTATGGGCTGTAAAACACGGCGTTATACCCTCAGATCCATCTATTTGGCCAGTTACTCCAAGTTATACTGGAGAGTAG
>MK548493_Blanes_2093730
ATGGCCGAATATCAAAATATCTTTACTCAAGTTCAAGTGCGTGGACCGGCAGAGGTAGGGTTAGATCCAAACGGAATATTGGAGGCAGAAAGAGGATTTACACCCAGATTTTCAAATCTACTAGGTTGGATGGGTAATGCTCAACTAGGACCGATTCATCTGGGTATGTTTGGGGTGGTATCAGTATACATGTTTGCCGTTTGGTTTTTACTGGTTGGTTTTAATATGCTTGGTCAAGTAGATTATAATTTTTATGAGTTTATTAAACAAGGATTTTGGTTGGCTATGGAACCACCACCAGAGGAATATGGGCTCTCAATGCCGCCTCTGAATGAGGGCGGTATGTATATGATTGCGAGCATGTGTCTTTTGATTTCGGTCATGAGTTGGTGGATAAGGTCATATATCCGAGCTACTGAACTTGGAATGGGTAAACATATCTGCTGGGCCTTTGCTGCTGCCATCTGGCTTTTCCTTGTGCTTGGCTTGTTTCGACCGCTAGCAATGGGGTCATGGTCAGAAATGGTGCCTTATGGAATATTTCCCCATTTGGATTGGACAAATTATTTCTCTTTAAACTATGGGAATCTCTTTTATAATCCTTTTCATGCGCTTTGCATCGCTTTTTTGTATGGTTCTGCTTTACTATTCGCTATGCATGGGGCAACTATCTTAGCAGTTTCTAGATACGGTGGTGATCGTGAATTAGAACAGATCTATGATCGGGGTACTGCATCAGAAAGAGCAGCTTTGTTTTGGAGATGGACCATGGGTTTCAATGCTTCCATGGAGGGAATTCATCGTTGGGCCTGGTGGTTTGCAATCTTAGTACCTATTACTGGTGGTATAGGTATACTGCTCACTGGAACTGTTGTAGACGATTGGAGAGAATGGGCGATTGTTCATAATTTCGCTGCTGAACTTGAATATTCGGTTCCAGAGTGTTCTGCGGTTTGTGAAAGGCTAACTGCTGGAAATTAA
>MK548494_Blanes_2193597
ATGGTGGAACTGGTGGTTGGAAATGCCAATTTGGCCAAGTCAGATGGGGATGTAATTATGATTGAGTATCAGAATATATTCACACAAGTGCAGGTCCGCGGACCCGCCGAAATGGGTGTAGATAACGAAAACAATATGATGTCTGAACGTATCGGCACACCTGGGTTTTCAAATCTTGCCGGATGGCTTGGAAACGCGCAACTGGGGCCTGTTTACCTTGGTTGGACTGGGGTGATATCGCTTGCCACCGGTTTGCTATGGTTCAACATTGTTGGCCTGAACATGCTTGCGCAGGTTGGTTGGTCAATTCCAGAGTTTTTGCGCCAATTCTTTTGGTTGGCACTTGAACCTCCAGGACCCGAATGGGGCATGCGTATGCCACCTTTGGATCAGGGCGGTTGGTATCTAATCAGCTCGCTTTTCTTGTTGGTATCAGTTTGCACCTGGTGGTTGAGAACCTATCTCTTGGCGCAACAGCATAAGATGGGCAAACACGTCGCATGGGCATTTGCCGCTGCGATATGGTTGTTCCTCGTCCTTGGTCTGTTCCGTCCTGTGTTGATGGGTAGCTGGTCAGAGGCCGTTCCATATGGGATTTTCCCACACTTGGATTGGACCACAGCATTCTCAATTCGCTACGGCAACCTCTATTATAACCCGTTCCATGCACTCTCAATTGTGTTCTTGTACGGTTCAGTACTTCTGTTCGCGATGCACGGCGCAACGATCCTTGCGGTAACACGTTTTGGTGGTGATCGCGAATTGGAACAAATCTATGATCGAGGAACAGCATCAGAACGTGCTGCATTGTTCTGGAGATGGACTATGGGCTTTAACGCGACGATGGAGGGTATACACCGTTGGGCGTGGTGGTTTGCAGTTTTGTGTCCAATCACAGGTGGTATTGGTATCTTGTTAACAGGTACAGTTGTCGACAACTGGTTCATCTGGGCTCAAGAACATTACTTTGCTCCGATGTATGACGGTTCCTACGGTTATGAAAACTATGGCTCGTATGAGTCATTTATCGGCCAGGAGGACTAA
>MK548495_Blanes_2585851
ATGGCTGAATATCAAAATATTTTTACACAAGTCCAAGTAAAAGGCCCTCCCGAGATGGGAATGGACGAGACTGGAAATCTATCAAGTGAAAGAACTAAATCAACAAGAAATAATACCTGGTTAGGTTATATTGGAAATGCTCAGCTTGGCCCAATCCATTTGGGAATGTTTGGAGTAGTATCAATATATTTATTCTTTGTATGGTTTTTTCTGGTTGGATTTGCGATGCTACAACAAGTAAACTTTGATTTTGCTCTTTTCATAAGAACATTATTTTGGTTATCTCTTAATCCACCACCTGAGGAGTATGGATTATCATTTCCTCCCATTAATGATGGTGGGTTATACATGATTGCCAGTTTTTGTCTACTGTTCTCAGTTTTGAGTTGGTGGGTGAGGTCATATTTAAGAGCAAATGAATTAGGAATGGGCAAGCATATTTGTTGGGCATTTGCAGCAGCGATATGGTTGTTTCTTGTAATTGGACTTTTTCGACCAATTGCCATGGGTTCATGGTCAGAAATGGTTCCTTATGGAATTTTTCCTCACTTGATTTGGACTAATAATTTATCTGTAGCTTGGGGAAATCTTTTTTATAATCCGTTTCATGCTTTATGTATTGTTTTTCTTTATGGTTCAGCTCTTTTATTTGCTATGCATGGTGCTACAATATTAGCAACCTCTAGATTAGGAGGTGATCGTGAATTAGAACAAATTTATGATAGAGGAACAGCTTCAGAAAGGGCTGCTCTATTTTGGAGATGGACGATGGGTTTTAATGCATCAATGGAAGGTATTCATCGCTGGGCTTGGTGGTTTGCTGTACTAGTACCTATAACAGGCGGAATAGGAATTCTACTAACAGGTACAGTAGTAGATGATTGGAGATACTGGGCTGTAGAGCATGGTTTTGCAACTGAAATAGAATATTCAGTACCAGAATCCACATTATTAGGAGAATAA
>MK548496_Blanes_2624860
ATGGTGGAACTGGTGGTTGGAAATGCCAATTTGGCCAAGTCAGATGGGGATGTAATTATGATTGAGTATCAGAATATATTCACACAAGTGCAGGTCCGTGGACCCGCCGAAATGGGTGTAGATAACGAAAACAATATGATGTCCGAACGTATCGGTACACCTGGATTTTCAAATCTTGCTGGCTGGCTTGGAAACGCGCAATTGGGGCCTGTTTACCTTGGTTGGACAGGGGTAATATCGCTTGCCACTGGTTTGCTATGGTTCAACATTGTTGGCCTGAACATGCTTGCGCAGGTTGGTTGGTCAATCCCGGAGTTTCTACGTCAATTCTTTTGGTTGGCACTTGAACCCCCAGGGCCAGAGTGGGGTTTGCGCATGCCACCGTTGGATCAAGGTGGTTGGTATATAATCAGCTCGCTGTTCTTGTTGGTGTCTGTCTGCACCTGGTGGCTAAGAACCTATCTCTTGGCGCAACAGCATAAGATGGGCAAACACGTCGCATGGGCATTTGCCGCAGCGATTTGGTTGTTCCTTGTCCTTGGTTTGTTCCGTCCTGTATTGATGGGTAGCTGGTCAGAGGCCGTTCCATATGGGATTTTCCCACACTTGGACTGGACCACTGCATTCTCAATTCGCTACGGAAACCTCTATTATAACCCGTTCCATGCACTCTCAATTGTGTTCTTGTACGGTTCAGTTCTTCTGTTCGCGATGCACGGCGCAACGATCCTTGCGGTAACTCGTTTTGGTGGCGATCGTGAATTGGAACAAATCTATGATCGAGGAACAGCATCAGAACGTGCTGCATTGTTCTGGAGGTGGACTATGGGCTTTAACGCCACGATGGAGGGTATCCACCGTTGGGCGTGGTGGTTCGCAGTCTTGTGTCCAATCACAGGTGGTATCGGTATCTTGTTGACTGGTACAGTTGTGGACAATTGGTTCATCTGGGCTCAGGAACACTACTTCGCACCGATGTATGACGGTTCCTACGGTTATGAAAACTACGGCTCTTACGAGTCATTCATCGGCCAGGAGGACTAA
>MPRGC.v3.000226665
ATGGCTGAATATCAGAATATTTTTACACAAGTTCAGGTGCAAGGTCCTCCGGAACTAGGTGTTGAAGAAGGAGTTAATTTAGACGAAAGAACACGAAATGCTTCTTTCTCCACCTTGCTAGGCTGGTTTGGCAACGCGCAGCTAGGCCCAATATATCTAGGTTTCTTTGGAGTGCTTGGACTTATATCAGGCTTGATCTGGTTCCTTATGGTAGGTTTTTCGTATTGGGGACAGGCTGGATACAATCCTGCAGTTTTTGTCCGTGATCTCTTCTATTTTTCACTGGAGCCGCCTGCTGAACAGTATGGTTTGGGTTTTGCTCCTATGAAAGAGGGTGGCCTTTGGCTAGTAGCCAGTTTCTTCTTACTGATATCGGTTCTTTCCTGGTGGATGAGGGCTTACGATTTGGCACGACAGCTAAAAATGGGTAAGCACGTTTTCTGGGCTTTCGGAGCAGCTATTTGGTTATTCTTAGTATTAGGATTAATTAGGCCTGTTTTGATGGGAAGTTGGTCTGAGGCGGTGCCTTACGGTATCTTTACTCATTTGGATTGGACAATGAACTTCTCTGTAGTGTATGGAAATCTGTTTTATAATCCATTTCACGCGCTTTCTATAGTATTTTTGTATGGCTCCGCTCTTCTATTTGCCATGCACGGCGCTACTATTCTTGCGACTTCTCGATTTGGAGGAGACAGAGAGTTAGAACAAATAGCTGATCGAGGTACGGCATCTGAGCGTGCGGGCCTGTTCTGGCGCTGGACAATGGGTTTCAATGCATCAATGGAGGGGATTCACCGGTGGGCTTGGTGGTTTGCAGTCCTAGTTCCTATCACTGGCGGCATTGGCATTTTATTAACAGGAACTGTCGTTGATAACTGGTATTACTGGGCGCAAATGCACGGCTATGCTCCACTAGATTAA
>MPRGC.v3.000293278
ATGATTGAGTATCAAAATATTTTTACCCAAGTTCAGGTGCGTGGCCCTGTAGAAATGGGTGTCGATAACGAAAACAATATGGCGGCTGAGAGAGGCGGCACACCTTGGTTTTCACGTTTAGCTGGATGGATTGGGAATGCACAGATAGGACCAGTTTTTCTTGGTTGGACAGGTGTTGTTGCTCTTTCCACAGGTCTGCTATGGTTTGTAATTGTAGGGCTCAACATGTTAGCCCAAGTTGGTTGGTCTATCCCAGAGTTTCTTCGTCAAGGGTTTTGGCTAGCGCTGGATCCTCCAGGGCCAGAATGGGGACTTCGTATGCCGCCGCTTAATGAAGGAGGATGGTATATAATCAGCTCATTTTTCCTATTAGTTTCTGTAATGTCGTGGTGGCTAAGAAGCTATCTTTTGGCTCAGCAGCACAAAATGGGAAAACATGTAGCATGGGCATTCTTGGCTGCGATATGGTTATTTTTAGTTTTGGGTTTATTCAGACCGTTTCTGATGGGAAGTTGGTCTGAGGCCGTTCCATATGGCATCTTTCCACACTTGGATTGGACAACTGCATTTTCCATAAGATACGGCAACTTGTATTATAACCCATTCCATTGTCTGTCCATCGTATTCCTCTATGGGTCTGTTCTTCTATTCGCGATGCATGGTGCGACGATTTTAGCAACAACGCGATTTGGTGGAGACCGTGAGCTGGAACAAATTTATGACAGAGGAACGGCTTCCGAACGAGCTGCATTGTTCTGGCGCTGGACAATGGGTTTCAATGCTACAATGGAAGGTATCCATAGATGGGCTTGGTGGTTTGCAGTTCTGACCCCAATAACTGGAGGAATTGGTATTCTTCTAACGGGAACAGTTGTTGATAACTGGTTCATATGGGCTCAAGAGCACTACTTTGCTCCAATGTATGATGGTTCATACGGTTACGAAAGTTACGGGTCGTATGAGGCCTTCATAGGTCAGGAGAATTAA
>MPRGC.v3.000388950
ATGGCAGAGTACCATAATATTTTAACACAGGTTCAGGTTCGTGGCCCGGCAGAAATGGGTCTTGACGAAAGAGGAATAGTGGCAAAAGAGAGAGGTGTCGAGCCACGATTCTCCTCATTACTGGGGTATATTGGAAATGCCCAGCTGGGTCCGATTCATCTGGGCATGTTTGGAACGATAGCGTTGTTCTTGGGAACGGCGTGGTTCTTTCTGACAGGAGTAGGCATGCTCCAATCAGTTGATTGGTCATGGCAAGCCTTATGGAGGGATTTATGGTGGATTTCTCTTGATCCTCCTGGTGAGGAATATGGCCTTGGCTTTCCACCCATTTGGGAAGGCGGATTATACTTAATTGCAAGTACTTGTCTCTTAATAGCGGTTTTAAGTTGGTGGATTAGATCATACCTGCGGGCCAATGAATTGGGAATGGGAAAACATGTTTGTTGGGCTTTTGCTGCAGCAATATGGCTATTTCTCGTAATTGGTCTTTTTAGACCCGTGGCTATGGGCACTTGGTCGGAAATGGTTCCTTATGGGATTTTTCCACATCTAGATTGGACAAATTACCTTTCTTTAAATCATGGCAATTTATTCTATAATCCCTTTCACGCGCTGAGTATCGTCTTTCTATATGGCTCTGCTCTACTTTTCGCAATGCATGGAGCAACGATATTAGCTACCTCTAGAATGGGAGGAGACAGGGAACTCGAACAAATCTATGATCGTGGCACAGCCTCTGAGCGTGCTGCTCTGTTCTGGAGATGGACCATGGGCTTTAACGCTTCTATGGAAGGAATTCATAGATGGGCTTGGTGGTTTGCAATTCTTTGTCCTATCACCGGTGGAATAGGCATATTACTAACTGGAACGGTTGTCGACGACTGGTTTAGTTGGGCAGTTCTTCACGGTTTTGCTGTCGAAGGCGGCTTGTATAACGGGCCCAGTTAG
>MPRGC.v3.000490810
AAACATGTTTTCTACGCATTTGGAGCAGCGATTTGGTTGTTTCTTGTGCTTGGACTCATCCGCCCGATTTTTATGGGAAGCTGGTCAGAGGCTGTGCCTTACGGAGTTTTCTCGCACCTTGACTGGACGATGACCTTTTCGGTGACCTACGGAAACCTGTTCTACAATCCGTTCCACGCACTTTCGATTGTGTTCCTGTATGGATCTGCCCTGCTCTTTGCGATGCACGGTGCAACGATCCTTGCGGTATCCCGTTTTGGCGGCGACCGTGAACTGGAACAAATCGCAGATCGCGGTACTGCTTCTGAACGCGCGGGCCTATTCTGGCGCTGGACCATGGGCTTTAACGCCACAATGGAAGGCATTCATAGATGGGCATGGTGGTTTGCTGTGCTGACCTGCATCACAGGCGGTATTGGTATTCTATTGACAGGCACGGTAGTGGATAACTGGTATCTCTGGGCGCAGCAACATGGCTTCGCGCCGTTGGATTAA
>MPRGC.v3.000504311
CCACATCTAGATTGGACGAATTACCTCTCTTTAAATCATGGCAACTTATTCTATAATCCCTTTCACGCACTAAGTATTGTCTTTCTGTATGGCTCTGCTCTACTTTTTGCAATGCATGGAGCGACGATATTAGCAACCTCTAGAATGGGAGGGGACAGGGAACTCGAACAAATCTATGATCGTGGCACCGCGTCTGAGCGTGCAGCTCTGTTCTGGAGATGGACTATGGGCTTCAACGCTTCTATGGAAGGAATCCATAGATGGGCCTGGTGGTTTGCAATTCTATGTCCTATCACCGGTGGTATAGGCATATTACTTACTGGAACCGTTGTCGACGATTGGTTTAGTTGGGCAGTGCTTCATGGTTTTGCGATCGAAGGTGGCTTGTATAACGGACCCAGTTAG
>MPRGC.v3.000736499
[truncated: 835,697 more chars]
